# Supplementary material for: SNAP judgments into the digital age: Reporting on food stamps varies significantly with time, publication type, and political leaning
Source: PLoS One. 2020 Feb 21;15(2):e0229180. doi: 10.1371/journal.pone.0229180 (PMC7034891; doi:10.1371/journal.pone.0229180)
Supplement: S1 Table — (XLSX) [file pone.0229180.s003.xlsx]

## Sheet: PrintCorpus_SemCohExcl
>	PrintCorpusFull_snapStorage$exclusivity
[[1]]
[1]	6.96169	9.036	8.23137											8.07635
														#DIV/0!
[[2]]														#DIV/0!
[1]	8.8343	8.45552	9.07004	9.07827										8.85953
														#DIV/0!
[[3]]														#DIV/0!
[1]	9.36911	9.27483	9.04707	9.20555	8.90556									9.16042
														#DIV/0!
[[4]]														#DIV/0!
[1]	9.33252	8.79966	9.3293	9.30768	9.55306	9.35302								9.27921
														#DIV/0!
[[5]]														#DIV/0!
[1]	9.00025	9.2052	8.67682	9.07732	9.75299	9.37112	9.24542							9.18987
														#DIV/0!
[[6]]														#DIV/0!
[1]	9.59879	9.62993	9.4109	9.66298	9.36831	9.71091	8.9592	8.67697						9.37725
														#DIV/0!
[[7]]														#DIV/0!
[1]	9.73574	9.76862	9.39388	9.35974	9.74178	9.68353	8.63127	8.51324	9.58865					9.3796
														#DIV/0!
[[8]]														#DIV/0!
	9.78198	9.56797	9.22615	9.6222	9.38322	9.47617	8.9883	9.67303	9.74828	9.4055				9.48728
														#DIV/0!
														#DIV/0!
>	PrintCorpusFull_snapStorage$semcoh													#DIV/0!
[[1]]														#DIV/0!
[1]	-19.9143	-30.1195	-30.924											-26.9859
														#DIV/0!
[[2]]														#DIV/0!
[1]	-35.6684	-19.9255	-29.9719	-45.3586										-32.7311
														#DIV/0!
[[3]]														#DIV/0!
[1]	-27.1086	-47.9622	-19.3652	-52.8052	-36.2015									-36.6886
														#DIV/0!
[[4]]														#DIV/0!
[1]	-32.9287	-20.3439	-49.1366	-44.1481	-30.0896	-35.3948								-35.3403
														#DIV/0!
[[5]]														#DIV/0!
[1]	-35.3145	-37.0726	-20.5325	-38.8167	-31.6975	-44.8046	-41.674							-35.7018
														#DIV/0!
[[6]]														#DIV/0!
[1]	-52.4515	-27.1515	-43.4288	-39.8447	-62.4419	-57.9564	-53.6667	-20.3832						-44.6656
														#DIV/0!
[[7]]														#DIV/0!
[1]	-51.4247	-50.9419	-46.459	-52.8382	-33.5796	-37.937	-22.6994	-24.8011	-49.5687					-41.1388
														#DIV/0!
[[8]]														#DIV/0!
	-35.5785	-50.1451	-47.912	-42.5724	-49.6808	-40.8584	-23.9197	-39.1888	-55.2325	-61.5822				-44.6671

## Sheet: PrintCorpus_Plots
topics	exclusivity
3	8.07635
4	8.85953												> summary(PrintCorpusFull_snapStorage$out[[6]])
5	9.16042												A topic model with 8 topics, 58778 documents and a 3724 word dictionary.
6	9.27921												Topic 1 Top Words:
7	9.18987													Highest Prob: servic, provid, program, state, requir, inform, assist
8	9.37725													FREX: shall, applic, section, appropri, lifelin, elig, servic
9	9.3796													Lift: lifelin, pursuant, datetim, paragraph, shall, dhs, vacanc
10	9.48728													Score: shall, section, lifelin, servic, applic, pursuant, appropri
topics	semantic coherence												Topic 2 Top Words:
3	-26.9859													Highest Prob: said, program, peopl, famili, percent, state, work
4	-32.7311													FREX: welfar, poverti, worker, percent, wage, incom, unemploy
5	-36.6886													Lift: low-wag, afdc, minimum-wag, able-bodi, hunger, poverti, census
6	-35.3403													Score: said, poverti, percent, welfar, famili, wage, program
7	-35.7018												Topic 3 Top Words:
8	-44.6656													Highest Prob: will, center, free, communiti, call, school, church
9	-41.1388													FREX: saturday, chico, church, club, noon, librari, ave
10	-44.6671													Lift: bingo, crafter, paradis, presbyterian, amnoon, chico, methodist
														Score: chico, ave, vallejo, church, noon-, amnoon, noon
													Topic 4 Top Words:
														Highest Prob: tax, budget, bill, year, cut, hous, said
														FREX: budget, billion, tax, cut, senat, spend, bill
														Lift: billion, subcommitte, veto, boehner, lawmak, stimulus, budget
														Score: billion, republican, budget, tax, senat, democrat, said
													Topic 5 Top Words:
														Highest Prob: court, state, polic, case, charg, report, offic
														FREX: polic, sentenc, court, judg, guilti, prison, arrest
														Lift: defraud, plead, guilti, probat, prosecutor, indict, conspiraci
														Score: court, sentenc, polic, guilti, plead, probat, arrest
													Topic 6 Top Words:
														Highest Prob: market, area, farmer, unit, critic, design, use
														FREX: farmer, market, veget, land, design, critic, fruit
														Lift: obes, grain, soil, shopper, wheat, dairi, veget
														Score: farmer, market, farm, veget, critic, agricultur, fruit
													Topic 7 Top Words:
														Highest Prob: presid, american, peopl, will, one, countri, govern
														FREX: immigr, polit, romney, voter, elect, campaign, obama
														Lift: mitt, romney, poll, politician, gingrich, racism, racist
														Score: obama, republican, romney, trump, democrat, polit, vote
													Topic 8 Top Words:
														Highest Prob: said, get, say, peopl, year, one, work
														FREX: got, mother, son, daughter, didnt, apart, feel
														Lift: shes, grandmoth, smile, neediest, couch, dad, daughter
														Score: said, say, get, dont, got, just, daughter

## Sheet: PrintSubsetCorpus_SemCohExcl
>	PrintCorpusBias_snapStorage$exclusivity
[[1]]
[1]	8.02163	8.29156	8.67663											8.32994
														#DIV/0!
[[2]]														#DIV/0!
[1]	8.73989	9.28989	9.58564	7.56395										8.79484
														#DIV/0!
[[3]]														#DIV/0!
[1]	9.62117	8.23252	9.11814	9.26469	8.94339									9.03598
														#DIV/0!
[[4]]														#DIV/0!
[1]	9.02616	8.54845	9.89078	9.03164	9.62344	8.16146								9.04699
														#DIV/0!
[[5]]														#DIV/0!
[1]	9.18096	9.554	9.58248	9.19701	9.32895	9.07026	9.77227							9.3837
														#DIV/0!
[[6]]														#DIV/0!
[1]	9.42356	9.31009	9.61767	9.40205	8.97238	9.46695	8.90025	9.78637						9.35992
														#DIV/0!
[[7]]														#DIV/0!
[1]	9.62682	9.55998	8.98069	9.44956	9.52366	9.67615	9.85264	8.94687	8.80783					9.38047
														#DIV/0!
[[8]]														#DIV/0!
	9.61813	9.4632	9.47222	9.0636	9.86273	9.56391	9.69167	9.63723	9.25013	9.34187				9.49647
														#DIV/0!
														#DIV/0!
>	PrintCorpusBias_snapStorage$semcoh													#DIV/0!
[[1]]														#DIV/0!
[1]	-13.6313	-40.6003	-29.2838											-27.8385
														#DIV/0!
[[2]]														#DIV/0!
[1]	-47.3774	-19.7826	-31.0417	-15.6929										-28.4737
														#DIV/0!
[[3]]														#DIV/0!
[1]	-26.1236	-19.7504	-26.2642	-22.5362	-46.2512									-28.1851
														#DIV/0!
[[4]]														#DIV/0!
[1]	-31.4801	-38.6285	-29.4594	-26.4759	-21.5513	-17.5987								-27.5323
														#DIV/0!
[[5]]														#DIV/0!
[1]	-40.431	-28.5173	-20.5037	-26.5822	-53.9947	-20.7252	-33.6934							-32.0639
														#DIV/0!
[[6]]														#DIV/0!
[1]	-48.5784	-26.9797	-20.5191	-36.3642	-57.8251	-28.3195	-22.8886	-33.4825						-34.3697
														#DIV/0!
[[7]]														#DIV/0!
[1]	-58.0429	-23.9093	-44.2105	-27.5483	-33.761	-32.4028	-29.0269	-20.4096	-44.8753					-34.9096
														#DIV/0!
[[8]]														#DIV/0!
	-32.2783	-48.377	-63.6601	-35.7112	-27.3849	-25.6426	-20.6243	-37.8711	-46.9141	-20.3225				-35.8786

## Sheet: PrintSubsetCorpus_Plots
topics	exclusivity											> summary(PrintCorpusBias_snapStorage$out[[6]])
3	8.32994											A topic model with 8 topics, 11984 documents and a 4177 word dictionary.
4	8.79484											Topic 1 Top Words:
5	9.03598												Highest Prob: presid, said, republican, polit, democrat, american, campaign
6	9.04699												FREX: trump, polit, dole, candid, elect, romney, voter
7	9.3837												Lift: santorum, elector, mitt, romney, strategist, pollster, incumb
8	9.35992												Score: republican, democrat, romney, obama, dole, clinton, senat
9	9.38047											Topic 2 Top Words:
10	9.49647												Highest Prob: said, citi, state, new, offici, servic, offic
topics	semantic coherence												FREX: mayor, citi, council, lawyer, court, file, offici
3	-27.8385												Lift: plaintiff, lawsuit, improp, fingerprint, bloomberg, rico, puerto
4	-28.4737												Score: citi, immigr, offici, mayor, court, agenc, depart
5	-28.1851											Topic 3 Top Words:
6	-27.5323												Highest Prob: welfar, program, state, children, work, benefit, peopl
7	-32.0639												FREX: welfar, recipi, benefit, child, elig, assist, program
8	-34.3697												Lift: welfare--work, able-bodi, afdc, caseload, --wedlock, unmarri, childless
9	-34.9096												Score: welfar, children, recipi, program, state, benefit, reform
10	-35.8786											Topic 4 Top Words:
													Highest Prob: percent, year, incom, job, poverti, rate, increas
													FREX: wage, rate, economi, percent, poverti, unemploy, minimum
													Lift: economist, census, stagnat, inequ, wage, richest, capita
													Score: percent, poverti, incom, wage, economi, econom, economist
												Topic 5 Top Words:
													Highest Prob: counti, block, polic, will, two, school, resid
													FREX: stolen, polic, arrest, prison, sentenc, vehicl, male
													Lift: ave, baton, robberi, stolen, honolulu, roug, lane
													Score: stolen, block, counti, polic, ave, arrest, man
												Topic 6 Top Words:
													Highest Prob: said, famili, new, children, help, york, month
													FREX: daughter, neediest, donat, brooklyn, chariti, rent, son
													Lift: attn, payabl, schermerhorn, two-bedroom, one-bedroom, archdioces, joralemon
													Score: neediest, brooklyn, mother, children, famili, daughter, chariti
												Topic 7 Top Words:
													Highest Prob: one, say, peopl, get, like, just, can
													FREX: tell, know, didnt, stori, your, got, ive
													Lift: yeah, gonna, okay, aint, cup, hey, funni
													Score: know, think, kid, like, dont, man, thing
												Topic 8 Top Words:
													Highest Prob: bill, budget, tax, cut, billion, hous, program
													FREX: billion, budget, bill, deficit, farm, medicar, cut
													Lift: discretionari, across--board, r-kan, r-ga, r-ohio, billion, veto
													Score: billion, republican, senat, budget, tax, democrat, vote

## Sheet: OnlineCorpus_SemCohExcl
>	OnlineCorpus_snapStorage$exclusivity
[[1]]
[1]	7.7196	8.27448	9.07899											8.35769
														#DIV/0!
[[2]]														#DIV/0!
[1]	9.09407	8.88333	8.40802	8.87683										8.81556
														#DIV/0!
[[3]]														#DIV/0!
[1]	8.54404	8.9911	9.10574	8.79121	9.20501									8.92742
														#DIV/0!
[[4]]														#DIV/0!
[1]	8.97247	8.3136	9.18453	9.33065	9.32709	9.29822								9.07109
														#DIV/0!
[[5]]														#DIV/0!
[1]	8.99218	9.15087	8.85768	9.19809	9.28456	9.26079	9.44442							9.1698
														#DIV/0!
[[6]]														#DIV/0!
[1]	9.26644	9.61371	9.20862	9.44272	9.34007	9.61294	9.67846	8.6392						9.35027
														#DIV/0!
[[7]]														#DIV/0!
[1]	9.29518	9.37764	8.98179	9.37107	9.29041	9.59467	9.58202	9.52197	9.32239					9.37079
														#DIV/0!
[[8]]														#DIV/0!
	8.96315	9.42784	9.88711	9.34641	9.33581	9.55421	9.64084	9.77004	9.68178	9.49198				9.51191
														#DIV/0!
														#DIV/0!
>	OnlineCorpus_snapStorage$semcoh													#DIV/0!
[[1]]														#DIV/0!
[1]	-20.5025	-47.6703	-20.7253											-29.6327
														#DIV/0!
[[2]]														#DIV/0!
[1]	-52.7877	-34.9673	-26.1108	-33.2413										-36.7768
														#DIV/0!
[[3]]														#DIV/0!
[1]	-24.7871	-23.7705	-49.3309	-34.2251	-39.0271									-34.2281
														#DIV/0!
[[4]]														#DIV/0!
[1]	-50.2296	-22.0143	-44.6112	-21.6854	-35.9632	-28.6845								-33.8647
														#DIV/0!
[[5]]														#DIV/0!
[1]	-36.8407	-40.477	-24.0383	-34.6265	-42.8443	-38.332	-24.4695							-34.5183
														#DIV/0!
[[6]]														#DIV/0!
[1]	-46.8203	-43.2526	-47.4647	-28.4625	-45.175	-39.9877	-28.8639	-24.3501						-38.0471
														#DIV/0!
[[7]]														#DIV/0!
[1]	-24.9844	-47.3914	-29.2723	-39.4544	-47.8505	-31.0966	-18.4281	-41.7587	-42.8965					-35.9037
														#DIV/0!
[[8]]														#DIV/0!
	-24.1212	-45.8227	-50.8038	-52.4561	-47.4856	-34.9347	-49.9993	-39.4894	-25.674	-49.8077				-41.1985

## Sheet: OnlineCorpus_Plots
topics	exclusivity											> summary(OnlineCorpus_snapStorage$out[[6]])
3	8.35769											A topic model with 8 topics, 3799 documents and a 2843 word dictionary.
4	8.81556											Topic 1 Top Words:
5	8.92742												Highest Prob: stamp, fraud, said, card, benefit, charg, store
6	9.07109												FREX: fraud, investig, jeff, alleg, attorney, prison, arrest
7	9.1698												Lift: conspir, lds, lyle, marijuana, mormon, polygamist, theft
8	9.35027												Score: fraud, flds, prosecutor, indict, investig, lyle, card
9	9.37079											Topic 2 Top Words:
10	9.51191												Highest Prob: said, school, children, hunger, citi, meal, counti
topics	semantic coherence												FREX: student, hunger, school, meal, pantri, insecur, lunch
3	-29.6327												Lift: librari, student, campus, elementari, lunch, pantri, thanksgiv
4	-36.7768												Score: school, pantri, student, insecur, hunger, meal, counti
5	-34.2281											Topic 3 Top Words:
6	-33.8647												Highest Prob: market, snap, store, program, farmer, purchas, healthi
7	-34.5183												FREX: fruit, veget, market, obes, fresh, healthi, soda
8	-38.0471												Lift: dietari, fruit, junk, poultri, calori, desert, shopper
9	-35.9037												Score: farmer, store, veget, market, fruit, healthi, obes
10	-41.1985											Topic 4 Top Words:
													Highest Prob: state, stamp, work, said, requir, peopl, benefit
													FREX: main, requir, waiver, able-bodi, test, train, governor
													Lift: abawd, reinstat, able-bodi, job-train, three-month, waiver, lepag
													Score: waiver, able-bodi, welfar, job, work, requir, unemploy
												Topic 5 Top Words:
													Highest Prob: bill, cut, republican, stamp, program, hous, farm
													FREX: democrat, republican, senat, vote, bill, trump, ryan
													Lift: mcgovern, boehner, gop, senat, vote, cotton, gingrich
													Score: republican, farm, bill, vote, democrat, senat, cut
												Topic 6 Top Words:
													Highest Prob: poverti, percent, american, incom, tax, year, rate
													FREX: poverti, wage, tax, earn, rate, econom, minimum
													Lift: eitc, index, gdp, means-test, median, census, poverti
													Score: poverti, wage, welfar, rate, percent, incom, minimum
												Topic 7 Top Words:
													Highest Prob: program, benefit, state, assist, famili, snap, feder
													FREX: medicaid, elig, immigr, care, servic, grant, militari
													Lift: refuge, diaper, ssi, immigr, spous, militari, foster
													Score: medicaid, elig, servic, benefit, refuge, famili, wic
												Topic 8 Top Words:
													Highest Prob: peopl, get, like, make, just, one, work
													FREX: thing, think, stori, know, realli, dont, tell
													Lift: mcdonald, mayb, youd, sick, ive, paltrow, ridicul
													Score: job, walmart, paltrow, hour, work, dont, think
