# Supplementary material for: SNAP judgments into the digital age: Reporting on food stamps varies significantly with time, publication type, and political leaning
Source: PLoS One. 2020 Feb 21;15(2):e0229180. doi: 10.1371/journal.pone.0229180 (PMC7034891; doi:10.1371/journal.pone.0229180)
Supplement: S1 File — (XLSX) [file pone.0229180.s004.xlsx]

## Sheet: SearchTerms
Primary search term	Operator	Secondary search terms
"food stamp"	--	--
"Supplemental Nutrition Assistance Program"	--	--
"SNAP"	AND	"food stamp" OR "Supplemental Nutrition Assistance Program" OR "food assistance"
"3SquaresVT"	AND	"Vermont" OR "VT"
"Basic Food Program"	AND	"Washington" OR "WA"
"CalFresh"	AND	"California" OR "CA"
"Food & Nutrition Services"	AND	"North Carolina" OR "NC"
"Food Assistance Program"	AND	"Alabama" OR "AL" OR "Colorado" OR "CO" OR "Florida" OR "FL" OR "Iowa" OR "IA" OR "Kansas" OR "KS" OR "Ohio" OR "OH"
"Food Supplement Program"	AND	"Delaware" OR "DE" OR "Maine" OR "ME" OR "Maryland" OR MD OR "Michigan" OR "MI"
"FoodShare"	AND	"Wisconsin" OR "WI"
"Nutrition Assistance"	AND	"Arizona" OR "AZ"

## Sheet: StatePrograms
STATE	ID	PROGRAM NAME		LOGICAL
Vermont	VT	3SquaresVT		'3SquaresVT'	AND	'Vermont' OR VT
Washington	WA	Basic Food Program		'Basic Food Program'	AND	'Washington' OR WA
California	CA	CalFresh		'CalFresh'	AND	'California' OR CA
North Carolina	NC	Food & Nutrition Services		'Food & Nutrition Services'	AND	'North Carolina' OR NC
Alabama	AL	Food Assistance Program		'Food Assistance Program'	AND	'Alabama' OR AL
Colorado	CO	Food Assistance Program		'Food Assistance Program'	AND	'Colorado' OR CO
Florida	FL	Food Assistance Program		'Food Assistance Program'	AND	'Florida' OR FL
Iowa	IA	Food Assistance Program		'Food Assistance Program'	AND	'Iowa' OR IA
Kansas	KS	Food Assistance Program		'Food Assistance Program'	AND	'Kansas' OR KS
Ohio	OH	Food Assistance Program		'Food Assistance Program'	AND	'Ohio' OR OH
Alaska	AK	Food Stamp Program		'Food Stamp Program'	AND	'Alaska' OR AK
Georgia	GA	Food Stamp Program		'Food Stamp Program'	AND	'Georgia' OR GA
Idaho	ID	Food Stamp Program		'Food Stamp Program'	AND	'Idaho' OR ID
Missouri	MO	Food Stamp Program		'Food Stamp Program'	AND	'Missouri' OR MO
New Hampshire	NH	Food Stamp Program		'Food Stamp Program'	AND	'New Hampshire' OR NH
Utah	UT	Food Stamp Program		'Food Stamp Program'	AND	'Utah' OR UT
Delaware	DE	Food Supplement Program		'Food Supplement Program'	AND	'Delaware' OR DE
Maine	ME	Food Supplement Program		'Food Supplement Program'	AND	'Maine' OR ME
Maryland	MD	Food Supplement Program		'Food Supplement Program'	AND	'Maryland' OR MD
Michigan	MI	Food Supplement Program		'Food Supplement Program'	AND	'Michigan' OR MI
Wisconsin	WI	FoodShare		'FoodShare'	AND	'Wisconsin' OR WI
Arizona	AZ	Nutrition Assistance		'Nutrition Assistance'	AND	'Arizona' OR AZ
Arkansas	AR	SNAP		'SNAP'	AND	'Arkansas' OR AR
Connecticut	CT	SNAP		'SNAP'	AND	'Connecticut' OR CT
District of Columbia	DC	SNAP		'SNAP'	AND	'District of Columbia' OR DC
Hawaii	HI	SNAP		'SNAP'	AND	'Hawaii' OR HI
Illinois	IL	SNAP		'SNAP'	AND	'Illinois' OR IL
Indiana	IN	SNAP		'SNAP'	AND	'Indiana' OR IN
Kentucky	KY	SNAP		'SNAP'	AND	'Kentucky' OR KY
Louisiana	LA	SNAP		'SNAP'	AND	'Louisiana' OR LA
Massachusetts	MA	SNAP		'SNAP'	AND	'Massachusetts' OR MA
Minnesota	MN	SNAP		'SNAP'	AND	'Minnesota' OR MN
Mississippi	MS	SNAP		'SNAP'	AND	'Mississippi' OR MS
Montana	MT	SNAP		'SNAP'	AND	'Montana' OR MT
Nebraska	NE	SNAP		'SNAP'	AND	'Nebraska' OR NE
Nevada	NV	SNAP		'SNAP'	AND	'Nevada' OR NV
New Jersey	NJ	SNAP		'SNAP'	AND	'New Jersey' OR NJ
New Mexico	NM	SNAP		'SNAP'	AND	'New Mexico' OR NM
New York	York	SNAP		'SNAP'	AND	'New York' OR York
North Dakota	ND	SNAP		'SNAP'	AND	'North Dakota' OR ND
Oklahoma	OK	SNAP		'SNAP'	AND	'Oklahoma' OR OK
Oregon	OR	SNAP		'SNAP'	AND	'Oregon' OR OR
Pennsylvania	PA	SNAP		'SNAP'	AND	'Pennsylvania' OR PA
Rhode Island	RI	SNAP		'SNAP'	AND	'Rhode Island' OR RI
South Carolina	SC	SNAP		'SNAP'	AND	'South Carolina' OR SC
South Dakota	SD	SNAP		'SNAP'	AND	'South Dakota' OR SD
Tennessee	TN	SNAP		'SNAP'	AND	'Tennessee' OR TN
Texas	TX	SNAP		'SNAP'	AND	'Texas' OR TX
Virgin Islands	VI	SNAP		'SNAP'	AND	'Virgin Islands' OR VI
Virginia	VA	SNAP		'SNAP'	AND	'Virginia' OR VA
West Virginia	WV	SNAP		'SNAP'	AND	'West Virginia' OR WV
Wyoming	WY	SNAP		'SNAP'	AND	'Wyoming' OR WY
SOURCE: https://www.usac.org/_res/documents/li/pdf/samples/SNAP-Programs-by-State.pdf
