# Supplementary material for: SNAP judgments into the digital age: Reporting on food stamps varies significantly with time, publication type, and political leaning
Source: PLoS One. 2020 Feb 21;15(2):e0229180. doi: 10.1371/journal.pone.0229180 (PMC7034891; doi:10.1371/journal.pone.0229180)
Supplement: S2 File — (CSV) [file pone.0229180.s005.csv]

	link	year	month	day	Headline	Url	documents	Date	numdate	numweek	nummonth	domain.x	domain0	check0	check1	check2	check3	check	top_print_source	majorYN	hcsource	domain.y	avg_align	l2	l1	n	r1	r2	V1	V2	V3	V4	V5	V6	V7	V8	max_topic	max_topic_theta
1	6abc.com	2016	6	14	7 former state workers charged in food stamp fraud probe	http://6abc.com/news/7-former-state-workers-charged-in-food-stamp-fraud-probe/1385671/	7 former state workers charged in food stamp fraud probe 7 former state workers charged in food stamp fraud probe | 6abc.com About 6abc/Contact Us! Action News Biographies 6abc Contests & Promotions TV Listings Jobs & Internships at 6abc Community Join the Action! Send your pictures and videos to Action News! 7 former state workers charged in food stamp fraud probe Authorities say four former sta…	2016-06-14	40522	5788	1350	6abc.com	6abc	1	0	1	1	1	NA	0	6abc.com	6abc.com	-0.5037	0.0925	0.406	0.4659	0.0349	7e-04	0.847239961055282	0.00615594258316173	0.00696015148035411	0.0371415897741739	0.00615364281484824	0.00774169098328722	0.0656648262726505	0.0229421950362424	1	0.847239961055282
2	6abc.com	2016	6	14	7 former state workers charged in food stamp fraud probe	http://6abc.com/news/7-former-state-workers-charged-in-food-stamp-fraud-probe/1385671/	7 former state workers charged in food stamp fraud probe Authorities say four former state workers have been charged in a fraud scheme involving almost $1 million in food stamp benefits. Authorities said Tuesday that Detrich Simmons-Heath of Chestertown, Maryland, Kamilah Laws of Wilmington, Jo Ellen Edwards of Felton and Shirlene Davis of Newark were indicted last week on charges of theft, forge…	2016-06-14	40522	5788	1350	6abc.com	6abc	1	0	1	1	1	NA	0	6abc.com	6abc.com	-0.5037	0.0925	0.406	0.4659	0.0349	7e-04	0.834988592884124	0.00746913017694721	0.00718822192820135	0.0265250761424327	0.00735263117278102	0.00911460009191272	0.0820702867251688	0.0252914608784323	1	0.834988592884124
3	6abc.com	2016	2	24	No food stamps for steak or lobster	http://6abc.com/news/no-food-stamps-for-steak-or-lobster/1216644/	No food stamps for steak or lobster Lawmaker wants to restrict families participating in SNAP from purchasing "luxury food items" like steak and lobster. (Shutterstock) A state senator in New York wants to stop food stamp recipients from using their benefits on lobster, steak and candy bars. Republican state Sen. Patty Ritchie introduced the bill which would restrict the types of purchases that c…	2016-02-24	40411	5773	1347	6abc.com	6abc	1	1	1	1	1	NA	0	6abc.com	6abc.com	-0.5037	0.0925	0.406	0.4659	0.0349	7e-04	0.00771112813918763	0.00942270594148755	0.574941166178068	0.122953904604926	0.194566225709415	0.0080580615504773	0.041392172248703	0.0409546356277361	3	0.574941166178068
4	6abc.com	2015	11	22	Penn student, Harvard senior from Philly among Rhodes Scholars	http://6abc.com/education/penn-student-harvard-senior-from-philly-among-rhodes-scholars/1095066/	Penn student, Harvard senior from Philly among Rhodes Scholars Jennifer Hebert of Pittsburgh, a University of Pennsylvania senior, is a member of the U.S. National Rowing Team who competed in the Under-23 World Rowing Championships in Linz, Austria. She has studied the mechanisms underlying memory and is now examining the effects of nicotine exposure or stress on neural circuitry. Rivka Hyland of…	2015-11-22	40317	5759	1343	6abc.com	6abc	1	1	1	1	1	NA	0	6abc.com	6abc.com	-0.5037	0.0925	0.406	0.4659	0.0349	7e-04	0.00326411082426815	0.211747283521505	0.0169407545880803	0.0778845769286155	0.0346201425121206	0.288434456041643	0.0935624637739518	0.273546211809816	6	0.288434456041643
5	abc11.com	2016	3	15	Charlotte man pleads guilty to $100K food stamp fraud	http://abc11.com/news/charlotte-man-pleads-guilty-to-$100k-food-stamp-fraud/1246729/	Charlotte man pleads guilty to $100K food stamp fraud A Charlotte man accepted a plea deal in a case of food stamp fraud. Thomas Taylor, 68, told a judge in court he only wanted to help but police said at his corner store in Grier Heights he was committing a crime, food stamp fraud. The Charlotte-Mecklenburg Police Department launched an 18-month investigation in 2014 after they received multiple…	2016-03-15	40431	5775	1347	abc11.com	abc11	1	0	1	1	1	NA	0	abc11.com	abc11.com	-0.19	0.074	0.3381	0.4908	0.0926	0.0045	0.8042340348285	0.0416375958010394	0.0309733936843801	0.0146015290550463	0.014596862830208	0.00497000313604981	0.0231867087800347	0.0657998718847423	1	0.8042340348285
6	abc11.com	2014	9	30	Welfare fraud allegations surface in state Senate race	http://abc11.com/politics/welfare-fraud-allegations-surface-in-state-senate-race-/331343/	Welfare fraud allegations surface in state Senate race Allegations of welfare fraud have surfaced in the 19th District state Senate race. On Tuesday, Fayetteville attorney and Democrat Billy Richardson called a press conference, where he provided the media with public and private financial records tied to his opponent, Senator Wesley Meredith (R-NC). The documents allege Meredith, a Fayetteville …	2014-09-30	39899	5699	1329	abc11.com	abc11	1	0	1	1	1	NA	0	abc11.com	abc11.com	-0.19	0.074	0.3381	0.4908	0.0926	0.0045	0.452028070592734	0.0109421766269755	0.0154431677808173	0.0483732486266508	0.110202785474341	0.0395195430468559	0.260258467251275	0.0632325406003503	1	0.452028070592734
7	abc11.com	2016	4	4	Audit: Medicaid mistakes may have cost NC $835M	http://abc11.com/news/audit-medicaid-mistakes-may-have-cost-nc-$835m/1275884/	Audit: Medicaid mistakes may have cost NC $835M State Auditor Beth Wood's most recent report offers a scathing review of the State Department of Health and Human Services handling of Medicaid in North Carolina. She says in fiscal year 2015, the agency misspent or mishandled $835 million of the $11 billion the state spent on Medicaid programs. "It is money that was incorrectly spent," Wood said Mo…	2016-04-04	40451	5778	1348	abc11.com	abc11	1	0	1	1	1	NA	0	abc11.com	abc11.com	-0.19	0.074	0.3381	0.4908	0.0926	0.0045	0.0772233622975562	0.0132145313629893	0.00498697035087746	0.14945200915153	0.0351294861320051	0.075700229496501	0.510407857942027	0.133885553266515	7	0.510407857942027
8	abc13.com	2014	7	29	2 Texas men get prison in food stamp fraud case	http://abc13.com/news/2-texas-men-get-prison-in-food-stamp-fraud-case/226055/	2 Texas men get prison in food stamp fraud case The owner of a Dallas convenience store and the business manager must go to federal prison and repay nearly $2 million in a food stamp scam. Investigators say the men paid cash for food stamps at a rate of about a dollar for every $2 worth of benefits. The men then redeemed the full amount of the benefits. Ogunleye and Gordon, who were sentenced las…	2014-07-29	39836	5690	1327	abc13.com	abc13	1	0	1	1	1	NA	0	abc13.com	abc13.com	0.0097	0.0283	0.1498	0.6534	0.1644	0.0041	0.846096505108762	0.00530952371105492	0.00691365739609812	0.0336074624935547	0.00982640004475545	0.0143286308204592	0.0451980857798141	0.0387197346455016	1	0.846096505108762
9	abc13.com	2016	2	23	No food stamps for steak or lobster	http://abc13.com/news/no-food-stamps-for-steak-or-lobster/1215482/	No food stamps for steak or lobster A state senator in New York wants to stop food stamp recipients from using their benefits on lobster, steak and candy bars. Republican state Sen. Patty Ritchie introduced the bill which would restrict the types of purchases that can be made through the state's Supplemental Nutrition Assistance Program (SNAP), commonly referred to as the food stamp program. "Man…	2016-02-23	40410	5772	1347	abc13.com	abc13	1	1	1	1	1	NA	0	abc13.com	abc13.com	0.0097	0.0283	0.1498	0.6534	0.1644	0.0041	0.00869729026525171	0.00784707345628398	0.551007551219676	0.151094064271698	0.20637441669928	0.00754063222883763	0.0307783190169135	0.0366606528420592	3	0.551007551219676
10	abc13.com	2014	6	3	Ted Oberg talks about food stamp good Samaritan	http://abc13.com/society/ted-oberg-talks-about-food-stamp-good-samaritan/91146/	Ted Oberg talks about food stamp good Samaritan A good Samaritan paid the $5,000 debt hanging over the head of a food stamp recipient featured by ABC-13. Claudia Wolff received $200 a month in food stamps for two and a half years. She was cut off by state officials who said she made too much money and that her medical expenses weren't high enough to qualify for food assistance. Officials with the…	2014-06-03	39780	5682	1326	abc13.com	abc13	1	0	1	1	1	NA	0	abc13.com	abc13.com	0.0097	0.0283	0.1498	0.6534	0.1644	0.0041	0.0490919369103492	0.023404194715482	0.012634904783791	0.173339088247144	0.0886359991416815	0.0466382940792522	0.340070955497507	0.266184626624793	7	0.340070955497507
11	abc13.com	2016	3	24	Man steals BMW after he tried to buy with food stamp card	http://abc13.com/news/man-steals-bmw-after-he-tried-to-buy-with-food-stamp-card/1259974/	Man steals BMW after he tried to buy with food stamp card Authorities in Florida say a 36-year-old man stole a BMW after trying to buy it with his food stamp debit card and credit card. According to the Martin County Sheriff's Office, Nicholas Jackson was denied by managers at an auto dealership when he tried to purchase the $60,000 BMW. Authorities say the next night he returned to the business,…	2016-03-24	40440	5777	1348	abc13.com	abc13	1	0	1	1	1	NA	0	abc13.com	abc13.com	0.0097	0.0283	0.1498	0.6534	0.1644	0.0041	0.806109630060325	0.00605235265284124	0.0099892299291546	0.0117047876884547	0.00642983669185973	0.00451443009946096	0.0127424663917332	0.142457266486171	1	0.806109630060325
12	abc7chicago.com	2016	4	8	SNAP Challenge: Elgin rabbi eats on just $4 a day	http://abc7chicago.com/food/snap-challenge-elgin-rabbi-eats-on-just-$4-a-day/1282510/	SNAP Challenge: Elgin rabbi eats on just $4 a day Rabbi Margaret Frisch Klein has been eating on only $4 a day! It's called the SNAP Challenge, and the idea is to live on a food budget similar to those who receive Supplemental Nutrition Assistance Program aid. With Passover approaching, the Rabbi from Elgin decided to use the challenge to raise awareness about the systemic issues surrounding pove…	2016-04-08	40455	5779	1348	abc7chicago.com	abc7chicago	1	1	1	1	1	NA	0	abc7chicago.com	abc7chicago.com	-0.503	0.1239	0.4502	0.3851	0.0389	0.0019	0.013612707145408	0.19612381336652	0.113423489699298	0.0332766578662182	0.0360911286450853	0.0757171905020296	0.147959118682634	0.383795894092807	8	0.383795894092807
13	abc7chicago.com	2015	9	28	Millions could lose food assistance benefits if government shuts down	http://abc7chicago.com/politics/millions-could-lose-food-assistance-benefits-if-government-shuts-down/1006691/	Millions could lose food assistance benefits if government shuts down Durbin says the program won't be able to run for very long if there is a government shutdown. "The last time Senator Cruz shut down the government, the president had a stimulus reserve to cover it," Sen. Durbin said. "That's no longer the case. We have two weeks in the bank to keep making benefit payments." Approximately 45 mil…	2015-09-28	40262	5751	1342	abc7chicago.com	abc7chicago	1	1	1	1	1	NA	0	abc7chicago.com	abc7chicago.com	-0.503	0.1239	0.4502	0.3851	0.0389	0.0019	0.019422183918375	0.0614010710064863	0.0115030155333606	0.106226753345434	0.169959917325611	0.0581270487536576	0.490645667445726	0.0827143426713495	7	0.490645667445726
14	abcnews.go.com	2013	7	12	The Note: Will Reid Nuke The Senate?	http://abcnews.go.com/blogs/politics/2013/07/will-harry-reid-nuke-the-senate-the-note/	The Note: Will Reid Nuke The Senate? ABC's RICK KLEIN: Will the fever break? Showdowns in both the House and the Senate could determine the course of events for the next 18 months - and possibly longer. The House's go-its-own-way approach to immigration reform seems more likely to result in no bill at all, unless it winds up marking a major breakthrough that offers a template for things to move a…	2013-07-12	39454	5636	1315	abcnews.go.com	go	1	0	1	1	1	NA	0	abcnews.go.com	abcnews.go.com	-0.1605	0.0505	0.2642	0.5222	0.1082	0.0548	0.049704613928647	0.018751516338193	0.00806936060696795	0.02359981246635	0.530307093602669	0.0152016082298107	0.0449838463687329	0.309382148458629	5	0.530307093602669
15	abcnews.go.com	2013	10	16	Walmart Says Food Stamp Shopping Spree Was 'Right Choice'	http://abcnews.go.com/Business/walmart-food-stamp-shopping-spree-choice/story?id=20579980	Walmart Says Food Stamp Shopping Spree Was 'Right Choice' Walmart has no regrets about allowing a wild shopping spree at two of its Louisiana stores when an electronic glitch lifted the spending caps on the cards of food stamp recipients. "We know we made the right choice," Walmart spokesman Kory Lundberg told ABCNews.com today. The chain has no regrets even though Louisiana's Department of Child…	2013-10-16	39550	5650	1318	abcnews.go.com	go	1	0	1	1	1	NA	0	abcnews.go.com	abcnews.go.com	-0.1605	0.0505	0.2642	0.5222	0.1082	0.0548	0.246826868088982	0.0223481654791237	0.280095433591415	0.108623300710523	0.0155956454128457	0.0122757016547969	0.126456273649682	0.187778611412632	3	0.280095433591415
16	abcnews.go.com	2010	12	2	'Groundbreaking' Child Nutrition Bill to Obama	http://abcnews.go.com/Politics/house-passes-child-nutrition-bill-michelle-obama-calls/story?id=12297829	'Groundbreaking' Child Nutrition Bill to Obama The House of Representatives, by a vote of 264-157, today passed the child nutrition bill, which was praised by first lady Michelle Obama as "a groundbreaking piece of bipartisan legislation." The $4.5 billion child nutrition bill would ban greasy food and sugary soft drinks from schools. The legislation already passed on a bipartisan vote in the Sen…	2010-12-02	38501	5500	1283	abcnews.go.com	go	1	0	1	1	1	NA	0	abcnews.go.com	abcnews.go.com	-0.1605	0.0505	0.2642	0.5222	0.1082	0.0548	0.0051187102431043	0.274274002053901	0.158678661552425	0.0145886028465614	0.313930943089856	0.016478935349373	0.0940781985242649	0.122851946340515	5	0.313930943089856
17	abcnews.go.com	2013	12	5	Pope's Message Does Not Get Blessing From Limbaugh and O'Reilly	http://abcnews.go.com/blogs/politics/2013/12/popes-message-does-not-get-blessing-from-limbaugh-and-oreilly/	Pope's Message Does Not Get Blessing From Limbaugh and O'Reilly Pope Francis may be winning fans with his common touch and insistence on a more humble church, but he has come under attack from conservative American commentators for - in the words of Rush Limbaugh - "ripping America." Limbaugh and fellow conservative Bill O'Reilly were both critical of the pope this week after the pontiff wrote cr…	2013-12-05	39600	5657	1320	abcnews.go.com	go	1	0	1	1	1	NA	0	abcnews.go.com	abcnews.go.com	-0.1605	0.0505	0.2642	0.5222	0.1082	0.0548	0.0433415755806937	0.0718603655938901	0.0445404381573526	0.0458054362117095	0.251119788954434	0.0948628784161626	0.0201265452947806	0.428342971790977	8	0.428342971790977
18	abcnews.go.com	2012	12	11	Chris Christie vs. Cory Booker in 2013?	http://abcnews.go.com/Politics/OTUS/jersey-politics-newark-mayor-cory-booker-challenge-governor/story?id=17928890	Chris Christie vs. Cory Booker in 2013? It would be the main event of 2013. New Jersey has two of the most talented, high-profile young politicians in the country -- Gov. Chris Christie and Newark Mayor Cory Booker -- and they may be on a collision course. One is the brash, tough-talking, union-challenging Republican governor with sky-high approval ratings in a blue state. The other is the vegeta…	2012-12-11	39241	5605	1308	abcnews.go.com	go	1	0	1	1	1	NA	0	abcnews.go.com	abcnews.go.com	-0.1605	0.0505	0.2642	0.5222	0.1082	0.0548	0.00568217738920467	0.13104741031156	0.00371807228015429	0.277046332537447	0.247820594009721	0.0259298941657384	0.00952670711374279	0.299228812192433	8	0.299228812192433
19	abcnews.go.com	2014	3	30	'Royal' Couple Allegedly Claimed Welfare While Living on $1.2 M Yacht	http://abcnews.go.com/US/couple-allegedly-claimed-welfare-food-stamps-living-12/story?id=23112223	'Royal' Couple Allegedly Claimed Welfare While Living on $1.2 M Yacht A Minnesota couple who allegedly claim to be Scottish aristocrats are on the run, accused of claiming public assistance benefits while living on their $1.2 million yacht and driving a $30,000 Lexus. Andrea Chisholm, 54, and Colin Chisholm III, 62, allegedly collected more than $167,000 in welfare, food stamps and medical assist…	2014-03-30	39715	5673	1323	abcnews.go.com	go	1	0	1	1	1	NA	0	abcnews.go.com	abcnews.go.com	-0.1605	0.0505	0.2642	0.5222	0.1082	0.0548	0.712260049773208	0.0288260784211796	0.0104002753383012	0.0390181183383693	0.0102401197212051	0.0233826779388639	0.0930771948564235	0.0827954856124493	1	0.712260049773208
20	abcnews.go.com	2012	1	27	Las Vegas Mayor Living on Food Stamps	http://abcnews.go.com/blogs/headlines/2012/01/las-vegas-mayor-living-on-food-stamps/	Las Vegas Mayor Living on Food Stamps Carolyn Goodman may be the only mayor in the United States on food stamps, but it's only temporary. Goodman is taking part in a local food bank's challenge to live on $4.06 per day- the amount a single person who qualifies for food stamps receives. "I didn't get to put any fruit on my meal plan this week. And, there's not much variety in my vegetables. It's a…	2012-01-27	38922	5560	1297	abcnews.go.com	go	1	1	1	1	1	NA	0	abcnews.go.com	abcnews.go.com	-0.1605	0.0505	0.2642	0.5222	0.1082	0.0548	0.00929008826757289	0.241922842527734	0.15594474301523	0.0582384867629511	0.0253945088561884	0.0165260334137124	0.0710646232607968	0.421618673895815	8	0.421618673895815
21	abcnews.go.com	2012	5	2	'Goonight Moon Colony': Gingrich Campaign Spoofed	http://abcnews.go.com/Politics/OTUS/newt-gingrichs-campaign-childrens-book/story?id=16260560	'Goonight Moon Colony': Gingrich Campaign Spoofed When Newt Gingrich officially suspends his campaign today a full seven days after confirming he would drop out - his campaign obituaries will already be written, his candidate highlight reels will already be played and Comedy Central will have already published a book spoofing his nomination bid. "Goodnight Moon Colony," a seven-page picture book …	2012-05-02	39018	5574	1300	abcnews.go.com	go	1	0	1	1	1	NA	0	abcnews.go.com	abcnews.go.com	-0.1605	0.0505	0.2642	0.5222	0.1082	0.0548	0.0318933595483799	0.00881552910142735	0.0142879563677766	0.0188070221679224	0.458234104464677	0.112729661163413	0.019697261600096	0.335535105586308	5	0.458234104464677
22	abcnews.go.com	2015	5	2	Try-Day Friday: Taking on the Food Stamp Challenge	http://abcnews.go.com/Lifestyle/day-friday-taking-food-stamp-challenge/story?id=30714731	Try-Day Friday: Taking on the Food Stamp Challenge Five days in to my food stamp challenge, I was seriously hangry. To be clear, I wasnt hungry -- Id consumed enough calories and nutrition to fill me. But I had just finished my fifth night in a row of meatloaf, roast potatoes and frozen green beans and I had to literally choke it down. I was full but entirely unsatisfied, as if mentally I had nev…	2015-05-02	40113	5730	1337	abcnews.go.com	go	1	1	1	1	1	NA	0	abcnews.go.com	abcnews.go.com	-0.1605	0.0505	0.2642	0.5222	0.1082	0.0548	0.00299914158984706	0.21948923116742	0.248169021741775	0.00719940650953856	0.00638366435300681	0.027113750325718	0.0408119452316027	0.447833839081092	8	0.447833839081092
23	abcnews.go.com	2013	10	24	McD's Employee Helpline Solution: Food Stamps	http://abcnews.go.com/Business/mcdonalds-employee-helpline-shows-workers-food-stamps/story?id=20668024	McD's Employee Helpline Solution: Food Stamps McDonald's today responded to a group's posting of a video that portrays the company's help line giving its employees information on how to collect food stamps because they are not paid enough to make ends meet. A website called LowPayIsNotOk.org, which is described as a campaign of fast food workers in favor of a $15 an hour wage, features a recordin…	2013-10-24	39558	5651	1318	abcnews.go.com	go	1	1	1	1	1	NA	0	abcnews.go.com	abcnews.go.com	-0.1605	0.0505	0.2642	0.5222	0.1082	0.0548	0.0300344232350664	0.0648175037291437	0.0310591698931347	0.0167452040004628	0.0245485731866106	0.0480431720638379	0.229518066053817	0.555233887837926	8	0.555233887837926
24	abcnews.go.com	2014	2	4	Cuts in Food Stamps and Farm Subsidies Seal Deal	http://abcnews.go.com/blogs/politics/2014/02/cuts-in-food-stamps-farm-subsidies-seal-deal-after-2-year-fight/	Cuts in Food Stamps and Farm Subsidies Seal Deal The Senate gave final approval today to a new five-year Farm Bill, a massive spending measure of nearly $1 trillion that brings sweeping change to agriculture, dairy, conservation and food programs. The bill passed with an overwhelming bipartisan vote of 68 to 32, bringing a smooth end to two years of intense fighting over farm and food programs th…	2014-02-04	39661	5665	1322	abcnews.go.com	go	1	0	1	1	1	NA	0	abcnews.go.com	abcnews.go.com	-0.1605	0.0505	0.2642	0.5222	0.1082	0.0548	0.00112602523682198	0.051077306680723	0.0132512321822805	0.00793382315835364	0.854429074640955	0.0150002807333435	0.0301918986442329	0.0269903587232899	5	0.854429074640955
25	abcnews.go.com	2013	2	25	Food Stamps ... For Pets?	http://abcnews.go.com/blogs/politics/2013/02/food-stamps-for-pets/	Food Stamps ... For Pets? When man falls on hard times, what's his best friend to do? A new donation-based program called Pet Food Stamps aims to provide food stamps for pets of low-income families and for food stamp recipients who otherwise could not afford to feed their pets, reported ABC affiliate KVIA in Las Cruces, N.M. Based in New York, the program is open to anyone in the United States. M…	2013-02-25	39317	5616	1310	abcnews.go.com	go	1	0	1	1	1	NA	0	abcnews.go.com	abcnews.go.com	-0.1605	0.0505	0.2642	0.5222	0.1082	0.0548	0.0234263457255264	0.378294184288904	0.0402480779751939	0.128051220218648	0.0554127741617959	0.0144167781781815	0.275552969842232	0.0845976496095179	2	0.378294184288904
26	abcnews.go.com	2015	11	19	Trump Calls Protester 'Seriously Overweight'	http://abcnews.go.com/Politics/trump-overweight-protester-upset-talk-food-stamps/story?id=35293941	Trump Calls Protester 'Seriously Overweight' A Donald Trump rally was interrupted several times by protesters tonight and the outspoken presidential candidate suggested that one of them, whom he described as "seriously overweight," was upset because he was talking about food stamps. "You know its amazing, I mentioned food stamps at that guy whos seriously overweight went crazy -- Amazing. Amazing…	2015-11-19	40314	5759	1343	abcnews.go.com	go	1	0	1	1	1	NA	0	abcnews.go.com	abcnews.go.com	-0.1605	0.0505	0.2642	0.5222	0.1082	0.0548	0.00319094462447574	0.00594847886158175	0.00780770745252462	0.00962681584212757	0.422497093841514	0.0583221246567815	0.0090166377668436	0.483590196954151	8	0.483590196954151
27	abcnews.go.com	2012	9	7	Who's Getting Fat Off Food Stamps?	http://abcnews.go.com/Business/food-stamps-making-food-companies-fat/story?id=17166643	Who's Getting Fat Off Food Stamps? Who's getting fat off food stamps? A record number of Americans46.7 million, or nearly 1 in 7--now uses the food stamp program, according to the Department of Agriculture. The annual cost of SNAP (the Supplemental Nutrition Assistance Program, as the food stamp program is officially known) hit $72 billion last year, up from $30 billion four years earlier. SNAP's…	2012-09-07	39146	5592	1304	abcnews.go.com	go	1	1	1	1	1	NA	0	abcnews.go.com	abcnews.go.com	-0.1605	0.0505	0.2642	0.5222	0.1082	0.0548	0.00698952791470397	0.00753577991880545	0.547669414315734	0.0113664387670056	0.077582718982677	0.077467091102849	0.0625622700541044	0.208826758944121	3	0.547669414315734
28	abcnews.go.com	2010	1	19	Haiti's Orphan Airlift Takes 53 Kids to Pittsburgh	http://abcnews.go.com/WN/HaitiEarthquake/haiti-orphans-airlift-takes-haitian-children-pittsburgh/story?id=9600870	Haiti's Orphan Airlift Takes 53 Kids to Pittsburgh A planeload of Haitian orphans were evacuated from the quake shattered capital today, landing in chilly Pittsburgh today to a warm welcome. Pennsylvania Gov. Ed Rendell accompanied the plane to Port-au-Prince Monday and today he led 53 orphans off the military transport. Most of the children are under the age of 4 and many were carried in the arm…	2010-01-19	38184	5454	1272	abcnews.go.com	go	0	0	0	1	1	NA	0	abcnews.go.com	abcnews.go.com	-0.1605	0.0505	0.2642	0.5222	0.1082	0.0548	0.0659150769091272	0.426719499661948	0.00514981788245808	0.0618844203863564	0.0143961109863227	0.0124442587938273	0.181166724855029	0.232324090524932	2	0.426719499661948
29	abcnews.go.com	2013	10	14	Walmart to Get Stuck With Most of Food Stamp Shopping Spree	http://abcnews.go.com/Business/walmart-stuck-food-stamp-shopping-spree/story?id=20563982	Walmart to Get Stuck With Most of Food Stamp Shopping Spree A couple of Louisiana Walmart stores will be stuck with most of the bill after food stamp recipients went on a colossal shopping spree when a power outage temporarily lifted their spending limits, state officials said today. Police were called to Walmart locations in Mansfield, La., and Springhill, La., on Saturday as shoppers cleaned ou…	2013-10-14	39548	5649	1318	abcnews.go.com	go	1	0	1	1	1	NA	0	abcnews.go.com	abcnews.go.com	-0.1605	0.0505	0.2642	0.5222	0.1082	0.0548	0.316838025396089	0.0180896271962441	0.282846554479043	0.0690143721187802	0.0238546613443499	0.0116566928410846	0.110211395800798	0.167488670823611	1	0.316838025396089
30	abcnews.go.com	2010	8	9	Coming Soon? Healthier School Lunches	http://abcnews.go.com/Politics/healthier-school-lunches-senate-approves-45-billion-bill/story?id=11345256	Coming Soon? Healthier School Lunches Move over hamburgers, tater tots and pizza. Healthier school lunches could be just around the corner. While unhealthy foods may be staples in most school cafeterias, new child nutrition legislation recently passed in the Senate could bring major changes to lunch lines across the country. The $4.5 billion "Healthy, Hunger-Free Kids Act" approved in the Senate …	2010-08-09	38386	5483	1279	abcnews.go.com	go	1	0	1	1	1	NA	0	abcnews.go.com	abcnews.go.com	-0.1605	0.0505	0.2642	0.5222	0.1082	0.0548	0.000647872795409732	0.316737685228982	0.123741519788218	0.00749690438357568	0.428097277845796	0.0453091984735746	0.0330721562328289	0.0448973852516143	5	0.428097277845796
31	abcnews.go.com	2015	7	31	Charitable Cookbook Has Recipes to Eat Delicious, Nutritious Food for Just $4 a Day	http://abcnews.go.com/Lifestyle/charitable-cookbook-recipes-eat-delicious-nutritious-food-day/story?id=32807384	Charitable Cookbook Has Recipes to Eat Delicious, Nutritious Food for Just $4 a Day What started as a thesis project for Leanne Brown has turned into a full-fledged career. The New York University food studies program graduate focused her thesis on how people on the Supplemental Nutrition Assistance Program - more commonly known as food stamps - could eat healthy, delicious and nutritious food on…	2015-07-31	40203	5743	1340	abcnews.go.com	go	1	1	1	1	1	NA	0	abcnews.go.com	abcnews.go.com	-0.1605	0.0505	0.2642	0.5222	0.1082	0.0548	0.00361390877173074	0.109352132642995	0.294490698595807	0.00537438883467933	0.00800891392291634	0.00943513517937865	0.00778521183925304	0.56193961021324	8	0.56193961021324
32	abcnews.go.com	2013	6	20	Farm Bill Vote Fails, Stunned GOP Blames Dems	http://abcnews.go.com/blogs/politics/2013/06/farm-bill-vote-fails-stunned-gop-blames-dems/	Farm Bill Vote Fails, Stunned GOP Blames Dems House Republicans are pointing at Democrats as they try to explain why the Federal Agriculture Reform and Risk Management, widely known as the farm bill, failed to pass out of the House of Representatives this afternoon. The vote failed 195-234, winning the support of just 24 Democrats, and stunning the Republican leadership as their best option to ad…	2013-06-20	39432	5633	1314	abcnews.go.com	go	1	1	1	1	1	NA	0	abcnews.go.com	abcnews.go.com	-0.1605	0.0505	0.2642	0.5222	0.1082	0.0548	0.000901329489801534	0.0279153798077203	0.003543742424638	0.0202522180611678	0.771022145980603	0.0499886767335623	0.0147157798910928	0.111660727611415	5	0.771022145980603
33	abcnews.go.com	2012	5	15	Mario Batali's Food Stamp Challenge	http://abcnews.go.com/blogs/lifestyle/2012/05/mario-batalis-food-stamp-challenge/	Mario Batali's Food Stamp Challenge For one week, the acclaimed chef Mario Batali is challenging Americans to "walk in someone else's shoes" by eating onlywhat they would be able tobuywith food stamps. Batali, the star of ABC's "The Chew," partnered with the New York City Food Bank to raise awareness about potential cuts to the food stamp program, which helps feed 46 million Americans. So what do…	2012-05-15	39031	5575	1301	abcnews.go.com	go	1	1	1	1	1	NA	0	abcnews.go.com	abcnews.go.com	-0.1605	0.0505	0.2642	0.5222	0.1082	0.0548	0.00224996186188688	0.295530074405872	0.248845243237288	0.00576682347759872	0.064817230067249	0.00948380930877058	0.0100083865913123	0.363298471050022	8	0.363298471050022
34	abcnews.go.com	2014	3	3	90% of Military Wives Jobless or Underemployed 'Not Acceptable'	http://abcnews.go.com/Politics/90-military-wives-jobless-underemployed-acceptable/story?id=22720559	90% of Military Wives Jobless or Underemployed 'Not Acceptable' Michelle Aikman agonized for more than a year before agreeing to marry her military boyfriend. It wasnt that Robert Aikman wasnt handsome enough, kind enough, clever enough. Aikman, 34, an ambitious young engineer from Littleton, Colo., just didnt know whether she could accept the limitations her now-husbands service in the Air Force…	2014-03-03	39688	5669	1322	abcnews.go.com	go	1	0	1	1	1	NA	0	abcnews.go.com	abcnews.go.com	-0.1605	0.0505	0.2642	0.5222	0.1082	0.0548	0.0134941060199587	0.0639556254093684	0.0313156232569327	0.117051156950378	0.00747322047048285	0.104415472577822	0.292165072814284	0.370129722500774	8	0.370129722500774
35	abcnews.go.com	2011	5	18	Jackpot Winner Uses Food Stamps Equivalent	http://abcnews.go.com/Business/2m-michigan-lottery-winner-leroy-fick-food-stamps/story?id=13632236	Jackpot Winner Uses Food Stamps Equivalent Leroy Fick hit the jackpot. The Michigan man won $2 million in the state lottery's "Make Me Rich" contest last June. With the $850,000 he took home after taxes, Fick, 59, used his winnings to purchase a new home and a used Audi convertible. But to buy groceries, this lottery winner is still using his Bridge Card, Michigan's version of food stamps. How ca…	2011-05-18	38668	5524	1288	abcnews.go.com	go	1	0	1	1	1	NA	0	abcnews.go.com	abcnews.go.com	-0.1605	0.0505	0.2642	0.5222	0.1082	0.0548	0.180089189937221	0.0081091884764088	0.00452813575115118	0.269196413008925	0.0645504641018985	0.0305694987333808	0.18919819741244	0.253758912578575	4	0.269196413008925
36	abcnews.go.com	2013	2	7	Cory Booker, Amid Christie Weight Flap, Starts Diet Program in Newark	http://abcnews.go.com/blogs/politics/2013/02/cory-booker-amid-christie-weight-flap-starts-diet-program-in-newark/	Cory Booker, Amid Christie Weight Flap, Starts Diet Program in Newark Weight loss, obesity struggles and the state of New Jersey are hot issues this week with Gov. Chris Christie openly discussing his struggle and then blasting a former White House physician who publicly expressed her concern about his weight. But Christie isn't the only one discussing the issue. Thursday, it was that other telev…	2013-02-07	39299	5614	1309	abcnews.go.com	go	1	0	1	1	1	NA	0	abcnews.go.com	abcnews.go.com	-0.1605	0.0505	0.2642	0.5222	0.1082	0.0548	0.00253266883271049	0.20626555697849	0.26632447346343	0.0796997254181973	0.0870916507016313	0.0502510208306901	0.0104295057096101	0.29740539806524	8	0.29740539806524
37	abcnews.go.com	2011	11	23	Fake Food Stamp Websites Scam Consumers	http://abcnews.go.com/Business/fake-food-stamp-websites-scam-poor/story?id=15009916	Fake Food Stamp Websites Scam Consumers In a new twist on Internet scams, federal officials say people desperate for government assistance are being taken in by food stamp sites that promise to get them benefits. Phony websites complete with data, current food stamp news, and information submission pages have been flagged by the Florida Department of Children and Families and the U.S Department o…	2011-11-23	38857	5551	1295	abcnews.go.com	go	1	1	1	1	1	NA	0	abcnews.go.com	abcnews.go.com	-0.1605	0.0505	0.2642	0.5222	0.1082	0.0548	0.287597984989899	0.0129487052045849	0.0477775123079848	0.0689941534145099	0.0117469935149836	0.0407372288913616	0.342481222210243	0.187716199466433	7	0.342481222210243
38	abcnews.go.com	2013	2	17	Congress' Unemployment Benefit Solution	http://abcnews.go.com/Business/unemployment-benefit-solution-simple-governments/story?id=18514639	Congress' Unemployment Benefit Solution Right now more than 5 million Americans receive unemployment benefits. And right now, a big chunk of those unemployment benefits are going straight to the bottom line profits of the nation's biggest banks because of junk fees tied to the prepaid cards used to distribute these funds. While we can't take banks entirely out of the process, it's critical they g…	2013-02-17	39309	5615	1310	abcnews.go.com	go	1	1	1	1	1	NA	0	abcnews.go.com	abcnews.go.com	-0.1605	0.0505	0.2642	0.5222	0.1082	0.0548	0.244710109712887	0.0815218177565963	0.075200503998544	0.123461053198707	0.0107374931271142	0.101127464809066	0.153727651402703	0.209513905994382	1	0.244710109712887
39	abcnews.go.com	2017	1	2	Trump Presidency Puts California Legislature in Defense Mode	http://abcnews.go.com/Health/wireStory/trump-presidency-puts-california-legislature-defense-mode-44513120	Trump Presidency Puts California Legislature in Defense Mode As California lawmakers return to Sacramento on Wednesday, liberal dreams of expanding safety-net benefits and providing health coverage to immigrants are giving way to a new vision revolving around a feverish push to protect gains racked up in the past. After years of pushing forward a progressive agenda, legislative Democrats will be …	2017-01-02	40724	5817	1357	abcnews.go.com	go	1	0	1	1	1	NA	0	abcnews.go.com	abcnews.go.com	-0.1605	0.0505	0.2642	0.5222	0.1082	0.0548	0.00291722155934157	0.0119518309079543	0.00454471164634451	0.105959523621335	0.530543260385401	0.0829304287756989	0.159688517550598	0.101464505553326	5	0.530543260385401
40	abcnews.go.com	2010	8	5	Food Stamp Recipients, Millionaires, on Rise	http://abcnews.go.com/Business/ranks-millionaires-club-climbs-numbers-people-living-poverty/story?id=11327341	Food Stamp Recipients, Millionaires, on Rise Considering the U.S. economy is still struggling, newly-released data showing an all-time record number of food stamp recipients 40.8 million in May, up by 400,000 compared to April shouldn't surprise many people. On the other hand, it may seem peculiar that there was a sharp increase in the number of millionaires. Yet, according to a newly released re…	2010-08-05	38382	5483	1279	abcnews.go.com	go	1	0	1	1	1	NA	0	abcnews.go.com	abcnews.go.com	-0.1605	0.0505	0.2642	0.5222	0.1082	0.0548	0.00128386415007771	0.0332422204940839	0.0296101233961392	0.028607928999153	0.0159812281488648	0.735587282962058	0.0252047179205312	0.130482633929092	6	0.735587282962058
41	abcnews.go.com	2011	8	23	Hiding the Hunger and Learning Shame	http://abcnews.go.com/US/help/hunger-home-steve-osunsami-talks-personal-struggles-hunger/story?id=14358128	Hiding the Hunger and Learning Shame Here's what only my closest friends know about me: I was a Head Start kid. A food stamp kid. A public housing kid. A Section-8 kid. A government cheese kid. And at many times, a kid who was food insecure. We never had much, but things went from bad to worse when my dad was laid off. It was 1983 and I was in the sixth grade. He never truly recovered from it. He…	2011-08-23	38765	5537	1292	abcnews.go.com	go	1	0	1	1	1	NA	0	abcnews.go.com	abcnews.go.com	-0.1605	0.0505	0.2642	0.5222	0.1082	0.0548	0.00421301298574793	0.321502485479618	0.0609312528488668	0.00466833052978175	0.0213190543179355	0.0103234840819225	0.00687654577671835	0.570165833979409	8	0.570165833979409
42	abcnews.go.com	2011	9	7	Fast Food Chains Getting Into the Food Stamp Act	http://abcnews.go.com/blogs/business/2011/09/fast-food-chains-getting-into-the-food-stamp-act/	Fast Food Chains Getting Into the Food Stamp Act In an ever-growing number of states, if you crave a taco or fried chicken from a fast-food restaurant, you can pay for it with food stamps. Food stamps -known more formally as the USDAs Supplemental Nutrition Assistance Program-have been in use for grocery staples, such as bread and milk, since 1934, butnow, for the first time, they can be used for…	2011-09-07	38780	5540	1292	abcnews.go.com	go	1	0	1	1	1	NA	0	abcnews.go.com	abcnews.go.com	-0.1605	0.0505	0.2642	0.5222	0.1082	0.0548	0.0217882941985939	0.064279753795879	0.403278669243594	0.0927776628074408	0.0655582686873989	0.0338065920742339	0.11421762455752	0.20429313463534	3	0.403278669243594
43	abcnews.go.com	2015	11	28	Ruth Riley helps break down myths, misconceptions about food stamps	http://abcnews.go.com/Sports/ruth-riley-helps-break-myths-misconceptions-food-stamps/story?id=35449196	Ruth Riley helps break down myths, misconceptions about food stamps Late last month, as Ruth Riley was preparing to testify before the U.S. Congress about her experience as a child whose family was in the food stamp program, she went to talk to her mother, Sharon. "It was the first time I think I really understood the circumstances around my childhood from a more adult perspective," Riley said. "…	2015-11-28	40323	5760	1344	abcnews.go.com	go	1	1	1	1	1	NA	0	abcnews.go.com	abcnews.go.com	-0.1605	0.0505	0.2642	0.5222	0.1082	0.0548	0.0223057221076538	0.147101833856103	0.118620870196065	0.102157177416748	0.0116787562791071	0.15689196409512	0.164280804006471	0.276962872042732	8	0.276962872042732
44	abcnews.go.com	2011	3	24	Americans Often Can't Afford to Feed Families	http://abcnews.go.com/Health/food-insecurity-affects-50-million-americans/story?id=13206053	Americans Often Can't Afford to Feed Families While many people may not think much about grabbing a bite to eat, for millions of Americans, it's been a lot harder. A new report shows about 50 million people aren't always sure how they're going to afford their next meal. According to the Map the Meal Gap report by the hunger relief charity Feeding America, about 15 percent of American households e…	2011-03-24	38613	5516	1287	abcnews.go.com	go	1	1	1	1	1	NA	0	abcnews.go.com	abcnews.go.com	-0.1605	0.0505	0.2642	0.5222	0.1082	0.0548	0.00190963970650235	0.425681528732869	0.166075385703825	0.00923592764815551	0.00774382261631807	0.130625803072809	0.148372998020622	0.110354894498899	2	0.425681528732869
45	abcnews.go.com	2013	11	28	A Conservative Millionaire's Quest to Raise Minimum Wage	http://abcnews.go.com/Politics/conservative-millionaires-quest-raise-californias-minimum-wage-12/story?id=21034525	A Conservative Millionaire's Quest to Raise Minimum Wage This holiday season, a lot of attention has shifted to low-wage workers who are still struggling to make ends meet despite having paying jobs. And in recent weeks, with the endorsement of President Obama, raising the federal minimum wage is gaining steam as the next big political issue for Democrats. Republicans, however, are still by and l…	2013-11-28	39593	5656	1319	abcnews.go.com	go	1	0	1	1	1	NA	0	abcnews.go.com	abcnews.go.com	-0.1605	0.0505	0.2642	0.5222	0.1082	0.0548	0.00401240608314774	0.00647699883508492	0.00610852424660613	0.0136249171485359	0.192246865645951	0.303268040106208	0.0271488565065142	0.447113391427951	8	0.447113391427951
46	abcnews.go.com	2017	1	4	6 Defendants Take Plea Deals in Polygamous Food Stamp Case	http://abcnews.go.com/US/wireStory/defendants-plea-deals-polygamous-food-stamp-case-44559946	6 Defendants Take Plea Deals in Polygamous Food Stamp Case Six additional members of a polygamous group based on the Utah-Arizona border took plea deals Wednesday to avoid jail time in a multimillion-dollar food-stamp fraud case. The six pleaded guilty to fraud Wednesday in St. George, Utah, leaving only fugitive leader Lyle Jeffs and two others with charges still pending in the case filed Februa…	2017-01-04	40726	5818	1357	abcnews.go.com	go	1	0	1	1	1	NA	0	abcnews.go.com	abcnews.go.com	-0.1605	0.0505	0.2642	0.5222	0.1082	0.0548	0.8872537570452	0.00292608046368527	0.00395858947315964	0.0160470529661308	0.00389845358584482	0.0023557128738665	0.00864421620638441	0.0749161373857287	1	0.8872537570452
47	america.aljazeera.com	2015	6	25	House committees offer 'rethink' on SNAP	http://america.aljazeera.com/articles/2015/6/25/paul-ryan-committee-offers-rethink-on-food-stamps.html	House committees offer 'rethink' on SNAP Over the past few years, Congress has trimmed billions of dollars from the Supplemental Nutrition Assistance Program (SNAP), better known as food stamps. Now two committees in the Republican-controlled House are again scrutinizing the program, raising the possibility of further reforms. The House Agriculture Committeehas been staging hearings on the effect…	2015-06-25	40167	5738	1338	america.aljazeera.com	aljazeera	1	1	1	1	1	NA	0	america.aljazeera.com	america.aljazeera.com	-0.7362	0.6974	0.2804	0.02	0.0018	4e-04	0.00340293101390686	0.0194572443296895	0.0128453292460633	0.232886708476783	0.31411584799314	0.128911498449715	0.225457428294789	0.0629230121959134	5	0.31411584799314
48	america.aljazeera.com	2015	12	22	Hunger, homelessness on the rise in major US cities, study finds	http://america.aljazeera.com/articles/2015/12/22/hunger-homelessness-on-the-rise-in-22-us-cities.html	Hunger, homelessness on the rise in major US cities, study finds Many of Americas largest cities continue to grapple with rising food insecurity and homelessness, according to a report released by the U.S. Conference of Mayors on Tuesday. The latest iteration of the non-partisan groups annual Hunger and Homelessness Survey found that homeless shelters and food pantries across 22 U.S. cities are s…	2015-12-22	40347	5763	1344	america.aljazeera.com	aljazeera	1	0	1	1	1	NA	0	america.aljazeera.com	america.aljazeera.com	-0.7362	0.6974	0.2804	0.02	0.0018	4e-04	0.000273001776603176	0.493151328171566	0.00314985026792124	0.066351945664807	0.011734599870528	0.369323234082428	0.036968098104146	0.0190479420620005	2	0.493151328171566
49	america.aljazeera.com	2014	12	11	Hunger and homelessness rise in several US cities	http://america.aljazeera.com/articles/2014/12/11/hunger-and-homelessnessriseinseveraluscities.html	Hunger and homelessness rise in several US cities Homelessness in Washington, D.C. has increased by 12.9 percent in the past year. In Memphis, Tennessee, nearly half the demand for emergency food assistance in 2013 has gone unmet. The number of requests for urgent food aid in Philadelphia rose by 20 percent. And in Plano, Texas, homeless shelters with limited capacitywereforced to turn away 84 pe…	2014-12-11	39971	5710	1332	america.aljazeera.com	aljazeera	1	0	1	1	1	NA	0	america.aljazeera.com	america.aljazeera.com	-0.7362	0.6974	0.2804	0.02	0.0018	4e-04	0.00027089550610106	0.559719090374839	0.0036878987591398	0.0716413976266171	0.0182439692060341	0.279110235774535	0.0539018983382724	0.0134246144144608	2	0.559719090374839
50	america.aljazeera.com	2015	9	2	In Michigan, doctors prescribe fruit and vegetables	http://america.aljazeera.com/articles/2015/9/2/michigan-where-doctors-prescribe-fruit-and-vegetables.html	In Michigan, doctors prescribe fruit and vegetables YPSILANTI, Mich. In June, Alice Newells doctor became alarmed by her ongoing weight gain and unhealthy eating habits. Joint and ankle pain had forced the 49-year-old nursing assistant to stop working more than a year earlier, forcing her to rely even more heavily as financial stress so often does in America on inexpensive foods loaded with calor…	2015-09-02	40236	5748	1341	america.aljazeera.com	aljazeera	1	1	1	1	1	NA	0	america.aljazeera.com	america.aljazeera.com	-0.7362	0.6974	0.2804	0.02	0.0018	4e-04	0.00403235501397723	0.105691082792327	0.466340851525558	0.0273512831063035	0.0122580503057485	0.0241585747981772	0.0840682439299115	0.276099558527997	3	0.466340851525558
51	america.aljazeera.com	2015	10	8	White House 'not close' to 2015 goal of eliminating child hunger in US	http://america.aljazeera.com/articles/2015/10/8/white-house-not-close-to-2015-goal-of-eliminating-child-hunger.html	White House 'not close' to 2015 goal of eliminating child hunger in US President Barack Obama is getting close to the deadline for realizing one of his most ambitious 2008 campaign promises: a pledge to eradicate childhood hunger in the United States by 2015. A new report from the Food Research and Action Center (FRAC) says his administration is nowhere near achieving it. Needless to say, the nat…	2015-10-08	40272	5753	1342	america.aljazeera.com	aljazeera	1	1	1	1	1	NA	0	america.aljazeera.com	america.aljazeera.com	-0.7362	0.6974	0.2804	0.02	0.0018	4e-04	0.00112593094632816	0.204709285508611	0.0053578672524628	0.0264921520967628	0.475971031508257	0.12522071554277	0.135488075280192	0.0256349418646162	5	0.475971031508257
52	america.aljazeera.com	2014	6	24	Barely getting by in Laurel County, Kentucky	http://america.aljazeera.com/articles/2014/6/24/kentucky-food-stampssnaphungerpoverty.html	Barely getting by in Laurel County, Kentucky LONDON, Ky. Corn flakes, bread, milk, green beans, a bag of oatmeal, a jar of peanut butter and cans of corn, peaches and pears, pinto beans and chicken noodle and cream of broccoli soup are stacked neatly in boxes. Volunteers at Come-Unity Cooperative Care, a nonprofit in rural Laurel County, Kentucky, will load the boxes into grocery carts, add fresh…	2014-06-24	39801	5685	1326	america.aljazeera.com	aljazeera	1	1	1	1	1	NA	0	america.aljazeera.com	america.aljazeera.com	-0.7362	0.6974	0.2804	0.02	0.0018	4e-04	0.0102316287821401	0.160090800333183	0.113845195907707	0.0816084032005314	0.178143565928045	0.12671753679197	0.0426448362173227	0.286718032839099	8	0.286718032839099
53	america.aljazeera.com	2014	8	11	OPINION: Paul Ryans magical poverty tour	http://america.aljazeera.com/opinions/2014/8/paul-ryan-povertywelfareeconomy.html	OPINION: Paul Ryans magical poverty tour Despite billions of dollars spent fighting it, the poverty rate in the United States is almost as high now as it was 50 years ago when President Lyndon B. Johnson launched the War on Poverty. What can we do to end this embarrassing conflict that the richest country on earth cannot seem to win? Rep. Paul Ryan, R-Wis., claims to have an answer: retreat from …	2014-08-11	39849	5692	1328	america.aljazeera.com	aljazeera	1	0	1	1	1	NA	0	america.aljazeera.com	america.aljazeera.com	-0.7362	0.6974	0.2804	0.02	0.0018	4e-04	0.029649734541323	0.0067511458332502	0.00366768381115207	0.0895256704990737	0.168589305297542	0.335112054212965	0.267926598092834	0.0987778077118596	6	0.335112054212965
54	america.aljazeera.com	2013	12	9	OPINION: Welfare ban for exdrug offenders hurts minority women	http://america.aljazeera.com/opinions/2013/12/welfare-ban-for-exdrugoffendersdisproportionatelyhurtsminoritywo.html	OPINION: Welfare ban for exdrug offenders hurts minority women When Martha Stewart left prison in 2004 after serving a five-month sentence for conspiracy and obstruction of justice, she issued an emotional plea on behalf of the women she did her time with, many of whom were locked up for nonviolent drug offenses. I beseech you all to think about these women, Stewart said in a statement (PDF). The…	2013-12-09	39604	5657	1320	america.aljazeera.com	aljazeera	1	0	1	1	1	NA	0	america.aljazeera.com	america.aljazeera.com	-0.7362	0.6974	0.2804	0.02	0.0018	4e-04	0.191713492164092	0.0202991334056044	0.00565262911127239	0.164872691059154	0.136285811493586	0.24921211733249	0.0962643811194368	0.135699744314364	6	0.24921211733249
55	america.aljazeera.com	2015	3	13	Republicans float changes to food stamp funding	http://america.aljazeera.com/articles/2015/3/13/republicans-float-changes-to-food-stamp-funding.html	Republicans float changes to food stamp funding Senate Republicans will put forward a budget proposal next week that will include major revisions to the Supplemental Nutrition Assistance Program (SNAP), better known as food stamps, according to Republican lawmakers.In an article published Thursday, Sen. Lindsey Graham, R-S.C., told the Wall Street Journal that the proposed budgetwould change SNAP…	2015-03-13	40063	5723	1335	america.aljazeera.com	aljazeera	1	1	1	1	1	NA	0	america.aljazeera.com	america.aljazeera.com	-0.7362	0.6974	0.2804	0.02	0.0018	4e-04	0.00400901114480519	0.0595363576011991	0.00563206234470765	0.0390826659665688	0.417324053386573	0.044936543435425	0.332653394537831	0.0968259115828903	5	0.417324053386573
56	america.aljazeera.com	2014	1	29	Dairy farmers welcome farm bill's subsidy overhaul	http://america.aljazeera.com/articles/2014/1/29/dairy-farmers-welcomefarmbillssubsidyoverhaul.html	Dairy farmers welcome farm bill's subsidy overhaul Farmers expressed relief this week that a long fight over federal dairy subsidies had ended with an overhaul that most thought would be fair and effective in keeping farms from going under during hard times. Along with funding for food stamps, the overhaul was a key stumbling block that prevented passage last year of a new, five-year farm bill. T…	2014-01-29	39655	5665	1321	america.aljazeera.com	aljazeera	1	0	1	1	1	NA	0	america.aljazeera.com	america.aljazeera.com	-0.7362	0.6974	0.2804	0.02	0.0018	4e-04	0.00208184665444116	0.0326898568743449	0.250757063616919	0.0347661653069214	0.513778886364981	0.0139548503389415	0.0212809120180955	0.130690418825356	5	0.513778886364981
57	america.aljazeera.com	2014	3	22	Is the AARP the '900-pound invisible gorilla' in the room?	http://america.aljazeera.com/articles/2014/3/22/is-the-aarp-the-900poundinvisiblegorillaintheroom.html	Is the AARP the '900-pound invisible gorilla' in the room? During the last three years of near-constant tussling over budget cutting, few parts of American life have been spared the ax. Not Pell grants. Not early childhood education. Not food stamps. Not medical research. Not defense spending. With lawmakers and the White House reaching a temporary ceasefire in the austerity battles at the end of…	2014-03-22	39707	5672	1323	america.aljazeera.com	aljazeera	1	0	1	1	1	NA	0	america.aljazeera.com	america.aljazeera.com	-0.7362	0.6974	0.2804	0.02	0.0018	4e-04	0.00520725367840354	0.0404966624259502	0.00755542797787185	0.00999755283722781	0.309778068939974	0.282630228401308	0.225946537490826	0.118388268248439	5	0.309778068939974
58	america.aljazeera.com	2013	9	8	NYC looks beyond Bloomberg's era of inequality	http://america.aljazeera.com/articles/2013/9/8/nyc-looks-beyondbloombergseraofinequality.html	NYC looks beyond Bloomberg's era of inequality On the tree-lined intersection of Park Avenue and 95th Street in New Yorks ritzy Upper East Side, a doorman hails a cab for a Fendi-bag-toting resident of one of the avenues many iconic luxury apartment buildings. Just a few blocks north, the multimillion-dollar co-ops give way to the damp and dreary housing projects of Harlem. Here there are no door…	2013-09-08	39512	5644	1317	america.aljazeera.com	aljazeera	1	0	1	1	1	NA	0	america.aljazeera.com	america.aljazeera.com	-0.7362	0.6974	0.2804	0.02	0.0018	4e-04	0.0100053097340561	0.290210811423584	0.0331353525410846	0.00534824273093322	0.123997151894636	0.25381631792529	0.0171774080924952	0.266309405657921	2	0.290210811423584
59	america.aljazeera.com	2014	11	24	Food pantries stretched to breaking point by food stamp cuts	http://america.aljazeera.com/articles/2014/11/24/food-pantries-stretchedtobreakingpointbyfoodstampcuts.html	Food pantries stretched to breaking point by food stamp cuts One year after drastic cuts to nationwide food stamp benefits took effect, the countrys largest food bank is struggling with what it describes as an unprecedented hunger emergency. Data from the Food Bank For New York City shows that emergency food assistance charities simply dont have the resources to keep up with a worsening hunger cr…	2014-11-24	39954	5707	1331	america.aljazeera.com	aljazeera	1	0	1	1	1	NA	0	america.aljazeera.com	america.aljazeera.com	-0.7362	0.6974	0.2804	0.02	0.0018	4e-04	0.000682440608036778	0.579739070272133	0.00532335145331687	0.103515693743315	0.0498021300831308	0.170378533645104	0.044533684913997	0.0460250952809663	2	0.579739070272133
60	america.aljazeera.com	2014	4	9	OPINION: America needs to solve long-term unemployment crisis	http://america.aljazeera.com/opinions/2014/4/long-term-unemploymentbenefitseconomy.html	OPINION: America needs to solve long-term unemployment crisis The Senate this week voted once again to revive jobless benefits for those out of work six months or more. Not only is such legislation dead on arrival in the House, but some anti-tax representatives absurdly also want to end all jobless benefits as either constitutionally improper or bad for the beneficiaries. Right now we are short a…	2014-04-09	39725	5675	1324	america.aljazeera.com	aljazeera	1	1	1	1	1	NA	0	america.aljazeera.com	america.aljazeera.com	-0.7362	0.6974	0.2804	0.02	0.0018	4e-04	0.00143651485056466	0.0681193789036286	0.00585755424021659	0.0277574781374454	0.113862194292763	0.39146523870963	0.0976824615968418	0.29381917926891	6	0.39146523870963
61	america.aljazeera.com	2015	5	5	Missouri to cut welfare benefits for thousands, including 6,400 children	http://america.aljazeera.com/articles/2015/5/5/welfare-missouri.html	Missouri to cut welfare benefits for thousands, including 6,400 children Missouri lawmakers voted Tuesday to remove thousands of families from a welfare program, overriding a veto by the state's Democratic governor. The new law will reduce Missouri's lifetime limit for the Temporary Assistance for Needy Families cash assistance program, known as TANF, from five years to three years and nine month…	2015-05-05	40116	5730	1337	america.aljazeera.com	aljazeera	1	0	1	1	1	NA	0	america.aljazeera.com	america.aljazeera.com	-0.7362	0.6974	0.2804	0.02	0.0018	4e-04	0.00377804341247626	0.10755677245933	0.00257086834488502	0.412839575254471	0.15808075075798	0.11160797085465	0.161803293471307	0.0417627254449019	4	0.412839575254471
62	america.aljazeera.com	2016	1	6	Task force proposes food stamp improvements to reduce hunger in US	http://america.aljazeera.com/articles/2016/1/6/bipartisan-commission-offers-plan-for-freedom-from-hunger.html	Task force proposes food stamp improvements to reduce hunger in US The White House should establish a council to study hunger in the United States, while Congress should reform existing nutrition programs to ensure that food stamp recipients are incentivized to purchase healthier food and can find work without losing their benefits, the bipartisan National Commission on Hunger said in a landmark …	2016-01-06	40362	5766	1345	america.aljazeera.com	aljazeera	1	1	1	1	1	NA	0	america.aljazeera.com	america.aljazeera.com	-0.7362	0.6974	0.2804	0.02	0.0018	4e-04	0.0225921347982257	0.119718567752824	0.110962325512276	0.0499148505057852	0.141934361066317	0.160850002789203	0.354521480771813	0.039506276803557	7	0.354521480771813
63	america.aljazeera.com	2013	10	4	Save food stamp program by reforming it	http://america.aljazeera.com/articles/2013/10/4/save-food-stampsprogrambyreformingit.html	Save food stamp program by reforming it With each attempt to pass the 2012 farm bill (yes, it has been that long), congressional Republicans keep ratcheting up their cruelty to poor Americans. While last years bill would have cut $16 billion to food stamps, the House of Representatives has now proposed an astonishing $39 billion reduction in benefits over 10 years. While many media pundits are ou…	2013-10-04	39538	5648	1317	america.aljazeera.com	aljazeera	1	1	1	1	1	NA	0	america.aljazeera.com	america.aljazeera.com	-0.7362	0.6974	0.2804	0.02	0.0018	4e-04	0.0177021638461584	0.0770130129820373	0.348024885786849	0.0239649882039119	0.197553871387731	0.0504654892360217	0.142373498485982	0.142902090071308	3	0.348024885786849
64	america.aljazeera.com	2014	1	9	Promising a new war on poverty in hard-hit Los Angeles	http://america.aljazeera.com/articles/2014/1/9/promising-a-new-waronpovertyinhardhitlosangeles.html	Promising a new war on poverty in hard-hit Los Angeles LOS ANGELES Gleaming new fancy hotels and skyscrapers and sprawling complexes are under construction along Hollywood and Sunset boulevards, glaring signs of a rebounding economy. But on the streets, more homeless are huddled in doorways and lines are getting longer at food banks. This city of stark contrasts is in a county with the highest po…	2014-01-09	39635	5662	1321	america.aljazeera.com	aljazeera	1	0	1	1	1	NA	0	america.aljazeera.com	america.aljazeera.com	-0.7362	0.6974	0.2804	0.02	0.0018	4e-04	0.000839983812136672	0.512933879259556	0.00845702558661708	0.0212781761648501	0.0194940271611371	0.272849956201069	0.0625501387913541	0.10159681302328	2	0.512933879259556
65	america.aljazeera.com	2014	9	3	US household food security fails to improve	http://america.aljazeera.com/articles/2014/9/3/household-food-security.html	US household food security fails to improve More U.S. households are having a hard time putting food on the table than before the recession. But there is a sliver of hope: The numbers are not going up. In 2013, 14.3 percent of households (17.5 million) experienced varying degrees of food insecurity, according to a report released Wednesday by the U.S. Department of Agriculture. The change from 20…	2014-09-03	39872	5696	1329	america.aljazeera.com	aljazeera	1	0	1	1	1	NA	0	america.aljazeera.com	america.aljazeera.com	-0.7362	0.6974	0.2804	0.02	0.0018	4e-04	0.00179745674685694	0.406695211091989	0.0363424004374902	0.0583290867685899	0.0108060266257982	0.292298297359962	0.0426718846065759	0.151059636362738	2	0.406695211091989
66	america.aljazeera.com	2014	6	13	Georgia backs down on law requiring drug tests for food stamp recipients	http://america.aljazeera.com/articles/2014/6/13/georgia-drug-testing.html	Georgia backs down on law requiring drug tests for food stamp recipients Georgia will not drug-testfood stamp recipientsunder a controversial new law that federal and state officials concluded was illegal, the governor's office said Friday. The Republican-controlled legislature this spring passed a law that required testing if authorities had a reasonable suspicion of drug use. Adults failing the…	2014-06-13	39790	5684	1326	america.aljazeera.com	aljazeera	1	0	1	1	1	NA	0	america.aljazeera.com	america.aljazeera.com	-0.7362	0.6974	0.2804	0.02	0.0018	4e-04	0.147647261540251	0.0073757309635503	0.00275243172540711	0.620284106053394	0.159472946389109	0.00641591534826664	0.0300199720903014	0.0260316358897202	4	0.620284106053394
67	america.aljazeera.com	2016	2	5	Drought-stricken Zimbabwe declares state of disaster	http://america.aljazeera.com/articles/2016/2/5/drought-stricken-zimbabwe-declares-state-of-disaster.html	Drought-stricken Zimbabwe declares state of disaster Thin like their owners, cattle wander in a parched riverbed. Desperate villagers barter a few fish for maize because there is no money for food. In this drought-stricken area of Zimbabwe, some people allege that who you know determines whether you'll get state food aid, with those out of favor with local officials going hungry. Underscoring the…	2016-02-05	40392	5770	1346	america.aljazeera.com	aljazeera	0	0	0	1	1	NA	0	america.aljazeera.com	america.aljazeera.com	-0.7362	0.6974	0.2804	0.02	0.0018	4e-04	0.0967465986995729	0.377194009752193	0.0585253157090422	0.0651815840998641	0.0943561601217397	0.0788959861164801	0.0469260033916742	0.182174342109434	2	0.377194009752193
68	america.aljazeera.com	2013	10	2	Vulnerable mothers fear shutdown threat to WIC food aid	http://america.aljazeera.com/articles/2013/10/2/vulnerable-mothersfearfalloutasshutdownthreatenswicprogram.html	Vulnerable mothers fear shutdown threat to WIC food aid Right now it really wont make a difference, said Alexandra Lopez, 33, on her way out of Woodhull Medical Center, a public hospital in Brooklyn. But when the baby comes (formula) milk is really expensive. Lopez was talking about the benefits she receives from the Special Supplemental Nutrition Program for Women, Infants and Children better kn…	2013-10-02	39536	5648	1317	america.aljazeera.com	aljazeera	1	1	1	1	1	NA	0	america.aljazeera.com	america.aljazeera.com	-0.7362	0.6974	0.2804	0.02	0.0018	4e-04	0.0126019527718501	0.245398646686177	0.0906513405513777	0.0262504668747746	0.0167469093280237	0.0123947457856747	0.386854231231653	0.209101706770469	7	0.386854231231653
69	america.aljazeera.com	2014	6	16	OPINION: Charities that make the rich richer	http://america.aljazeera.com/opinions/2014/6/charity-universitytaxexemptsextonzimmer.html	OPINION: Charities that make the rich richer We usually think of charities as institutions that direct money from those on top to those who are most in need. But in our vibrant 21st century economy, charities often funnel money in the opposite direction, with the rest of us subsidizing the incomes of the very rich. That is the implication of several recent news stories. Take, for example, John Se…	2014-06-16	39793	5684	1326	america.aljazeera.com	aljazeera	1	0	1	1	1	NA	0	america.aljazeera.com	america.aljazeera.com	-0.7362	0.6974	0.2804	0.02	0.0018	4e-04	0.00862064596995624	0.104558413508512	0.0106594937790488	0.00871337992825448	0.0401115840347324	0.38747939303281	0.038584156652102	0.401272933094584	8	0.401272933094584
70	america.aljazeera.com	2013	11	27	Feeding a family of five on food stamps	http://america.aljazeera.com/watch/shows/america-tonight/america-tonight-blog/2013/11/27/what-it-s-like-beingfoodinsecure.html	Feeding a family of five on food stamps The Bryan family of Baltimore is a tight-knit clan. Parents Julie and Aaron met as teenagers, and haven't spent a night apart in 22 years. "Family first" is their motto and the desire to provide for their children son Zachary and twins Tabby and Gabby is the bedrock of their lives. The Bryans are also among themore than 47 million Americanswho use food stam…	2013-11-27	39592	5656	1319	america.aljazeera.com	aljazeera	1	1	1	1	1	NA	0	america.aljazeera.com	america.aljazeera.com	-0.7362	0.6974	0.2804	0.02	0.0018	4e-04	0.00556604477572085	0.263989940328131	0.0923114208034344	0.0682003617324514	0.0341805005588026	0.0722132934133705	0.0357082864885454	0.427830151899543	8	0.427830151899543
71	america.aljazeera.com	2015	3	3	Food stamp cuts pay for new policies to combat child hunger	http://america.aljazeera.com/articles/2015/3/3/billions-in-food-stamp-cuts-finance-new-policies-to-combat-child-hunger.html	Food stamp cuts pay for new policies to combat child hunger The U.S. Department of Agriculture (USDA)will provide more than $27 million to states and tribal nations to reduce child hunger, Agriculture Secretary Tom Vilsack announced on Monday. Nevada, Kentucky, Virginia and two tribal nations will receive funding, with money going to programs like the Virginia Hunger-Free Kids Act Demonstration P…	2015-03-03	40053	5721	1335	america.aljazeera.com	aljazeera	1	1	1	1	1	NA	0	america.aljazeera.com	america.aljazeera.com	-0.7362	0.6974	0.2804	0.02	0.0018	4e-04	0.00270227839413976	0.297692928284025	0.0135297151896108	0.0270958058985048	0.425051191005641	0.0135094565294082	0.190433291579725	0.029985333118945	5	0.425051191005641
72	america.aljazeera.com	2015	8	7	The taxing problem of bringing up baby on a meager wage	http://america.aljazeera.com/articles/2015/8/7/making-choices-taxing-babies.html	The taxing problem of bringing up baby on a meager wage There are no easy decisions for Shanice Johnson when it comes to providing for her almost 7-month-old son, Aidyn. She is a single mother, and her monthly earnings ofroughly$600 do not go far, given the costs of rearing a young child. She receives food stamps, lives in subsidized housing and gets free diapers from a nearby support program, bu…	2015-08-07	40210	5744	1340	america.aljazeera.com	aljazeera	1	1	1	1	1	NA	0	america.aljazeera.com	america.aljazeera.com	-0.7362	0.6974	0.2804	0.02	0.0018	4e-04	0.00790879885241863	0.0915346956393491	0.0451048026706626	0.0492197691856362	0.0191236647175492	0.305450429988594	0.333595942921742	0.148061896024048	7	0.333595942921742
73	america.aljazeera.com	2014	7	23	Maine residents to work for food stamps, governor says	http://america.aljazeera.com/articles/2014/7/23/maine-welfare-work.html	Maine residents to work for food stamps, governor says Maine's Republican governor on Wednesday launched a push to make more able-bodied people work for their food stamps. People who are in need deserve a hand up, but we should not be giving able-bodied individuals a handout, said Gov. Paul R. LePage. LePage will reportedly stop seeking a federal waiver issued in 2009 at the height of the Great R…	2014-07-23	39830	5690	1327	america.aljazeera.com	aljazeera	1	0	1	1	1	NA	0	america.aljazeera.com	america.aljazeera.com	-0.7362	0.6974	0.2804	0.02	0.0018	4e-04	0.00261773359180304	0.0502933270316251	0.00299984148950418	0.789394720563749	0.0301991359787563	0.0453995480154525	0.042651499491366	0.0364441938377442	4	0.789394720563749
74	america.aljazeera.com	2015	8	21	Food hardship found to have reached post-recession low	http://america.aljazeera.com/articles/2015/8/21/food-hardship-found-to-have-reached-post-recession-low.html	Food hardship found to have reached post-recession low The percentage of Americans struggling with food hardship" is at its lowest point since before the beginning of the Great Recession, a Gallup-Healthwayssurveyreleased Thursday suggests. Asked if there had been times in the past 12 months when you did not have enough money to buy food that you or your family needed," 15.8 of respondents to the…	2015-08-21	40224	5746	1340	america.aljazeera.com	aljazeera	1	1	1	1	1	NA	0	america.aljazeera.com	america.aljazeera.com	-0.7362	0.6974	0.2804	0.02	0.0018	4e-04	0.00307109762862995	0.446237585639487	0.016437752489222	0.0450035481543847	0.00967163240350036	0.305196216669912	0.087337614967482	0.0870445520473822	2	0.446237585639487
75	america.aljazeera.com	2015	10	27	Heavy on processed meat, low-income diet poses cancer risk	http://america.aljazeera.com/articles/2015/10/27/processed-meat-cancer-risk-raises-the-peril-in-low-income-diets.html	Heavy on processed meat, low-income diet poses cancer risk The World Health Organizations (WHO) announcement, Monday, thateating processed meats significantly raises a persons cancer riskis bad news for low-income households, which consume a lot of such food, research shows. Leung was the lead researcher on a2012 studypublished in the American Journal of Clinical Nutrition, which analyzed the die…	2015-10-27	40291	5755	1343	america.aljazeera.com	aljazeera	1	1	1	1	1	NA	0	america.aljazeera.com	america.aljazeera.com	-0.7362	0.6974	0.2804	0.02	0.0018	4e-04	0.00207755763755814	0.178778354406172	0.545642361394842	0.0169835024150755	0.016084949540669	0.129115507460439	0.0512045564471221	0.0601132106981219	3	0.545642361394842
76	america.aljazeera.com	2013	9	9	Welfare reform: The war on food stamps	http://america.aljazeera.com/articles/2013/9/9/the-war-on-food-stamps.html	Welfare reform: The war on food stamps Bianca Rodriguez, a Philadelphia school reading specialist, was 22 years old when the seizures started. A year later, after she developed more mysterious symptoms, including swollen joints and an outbreak of hives, Rodriguez finally received a diagnosis: adult-onset Still's disease, an autoimmune disorder that can cause high fevers, joint pain and severe fat…	2013-09-09	39513	5644	1317	america.aljazeera.com	aljazeera	1	1	1	1	1	NA	0	america.aljazeera.com	america.aljazeera.com	-0.7362	0.6974	0.2804	0.02	0.0018	4e-04	0.00262138282880838	0.0342818405431178	0.00363245794258311	0.392293696064245	0.190117008430022	0.0740602962412469	0.0769376627397625	0.226055655210214	4	0.392293696064245
77	america.aljazeera.com	2014	2	7	Obama signs bill to aid farmers, cut food stamps	http://america.aljazeera.com/articles/2014/2/7/obama-signs-farmsupportingfoodstampcuttingfarmbill.html	Obama signs bill to aid farmers, cut food stamps President Barack Obama on Friday signed into law an agriculture spending bill that will spread benefits to farmers in every region of the country, while cutting the food stamp program that prompted a two-year battle over the legislation. As he penned his name on the five-year measure at Michigan State University, the president said the wide-ranging…	2014-02-07	39664	5666	1322	america.aljazeera.com	aljazeera	1	0	1	1	1	NA	0	america.aljazeera.com	america.aljazeera.com	-0.7362	0.6974	0.2804	0.02	0.0018	4e-04	0.00157473438383904	0.102455837130196	0.0425297142288454	0.0220069052855526	0.728780274535381	0.0282863890076165	0.039750642246836	0.0346155031817332	5	0.728780274535381
78	america.aljazeera.com	2015	12	29	31,000 Louisianans set to lose food stamp benefits on Jan. 1	http://america.aljazeera.com/articles/2015/12/29/more-than-30000-louisianans-scheduled-to-lose-food-stamps-in-2016.html	31,000 Louisianans set to lose food stamp benefits on Jan. 1 JoanikaDavis relies on the $194 per month she receives in food stamp benefits every month to help her get by as she searches for employment. But on Jan. 1, Davis is set to lose that financial lifeline one of approximately 31,000 Louisianians set to suffer as a result of Gov. Bobby Jindals decision to reinstate the work requirement for t…	2015-12-29	40354	5764	1345	america.aljazeera.com	aljazeera	1	1	1	1	1	NA	0	america.aljazeera.com	america.aljazeera.com	-0.7362	0.6974	0.2804	0.02	0.0018	4e-04	0.002905625304512	0.0263872743681707	0.0103824738916024	0.696798145270789	0.0396190472746728	0.0772069393134344	0.0623307622318709	0.0843697323449483	4	0.696798145270789
79	atlantablackstar.com	2012	7	29	Savannah Woman Pleads Guilty to Stealing $6 Mil in Food Stamps	http://atlantablackstar.com/2012/07/29/savannah-woman-pleads-guilty-to-stealing-6-mil-in-food-stamps/	Savannah Woman Pleads Guilty to Stealing $6 Mil in Food Stamps A Savannah woman on Wednesday pleaded guilty to stealing more than $1 million in federal funds in a scheme that netted more than $6 million in food stamps and nutrition-assistance benefits. Two co-defendants, Allens mother and a friend, also entered guilty pleas to charges in the scheme that First Assistant U.S. Attorney Jim Durham sa…	2012-07-29	39106	5586	1303	atlantablackstar.com	atlantablackstar	1	0	1	1	1	NA	0	atlantablackstar.com	atlantablackstar.com	-0.7055	0.4158	0.5792	0.0047	0	3e-04	0.77093176019272	0.00770579830834556	0.00903799171626962	0.0169797647349342	0.0112561041027085	0.00704708789136545	0.156524790467509	0.0205167025861477	1	0.77093176019272
80	atlantablackstar.com	2015	2	20	What Happens When America Believes Food Stamps Are Just For Black People? - Atlanta Black Star	http://atlantablackstar.com/2015/02/20/what-happens-when-america-believes-food-stamps-are-for-black-people/	What Happens When America Believes Food Stamps Are Just For Black People? - Atlanta Black Star The stories are cranked out on a regular basis, often prompted by screams from some conservative lawmaker: Poor people use food stamps to buy fancy food. It is a claim rooted in racism, in a land with a visceral contempt for the pooreven as the savagery of American capitalism continues to send more fami…	2015-02-20	40042	5720	1334	atlantablackstar.com	atlantablackstar	1	1	1	1	1	NA	0	atlantablackstar.com	atlantablackstar.com	-0.7055	0.4158	0.5792	0.0047	0	3e-04	0.00650376784787477	0.0724381553599277	0.0585512355698118	0.0406588656057104	0.0208790973981141	0.2071269136207	0.0276595220610606	0.5661824425368	8	0.5661824425368
81	atlantablackstar.com	2015	4	23	By Making It A Crime to Feed the Homeless, Many American Cities Are Violating International Agreements and Moral and Religious Principles - Atlanta Black Star	http://atlantablackstar.com/2015/04/23/by-making-it-a-crime-to-feed-the-homeless-many-american-cities-are-violating-international-agreements-and-moral-and-religious-principles/	By Making It A Crime to Feed the Homeless, Many American Cities Are Violating International Agreements and Moral and Religious Principles - Atlanta Black Star In a nation where anestimated 1 in 6 Americans go hungry on a daily basis and where public officials regularly enforcea national allegiance to Christianity and its principles, how is it possible that 31 major cities across the country have …	2015-04-23	40104	5729	1336	atlantablackstar.com	atlantablackstar	1	1	1	1	1	NA	0	atlantablackstar.com	atlantablackstar.com	-0.7055	0.4158	0.5792	0.0047	0	3e-04	0.0854081323643223	0.444899916470694	0.0112579119245189	0.0532545766230313	0.05184947467595	0.136831594515223	0.0603266045225272	0.156171788903734	2	0.444899916470694
82	atlantablackstar.com	2014	12	24	7 Ways the War on Poverty Destroyed Black Fatherhood - Atlanta Black Star	http://atlantablackstar.com/2014/12/24/ways-war-poverty-destroyed-black-fatherhood/	7 Ways the War on Poverty Destroyed Black Fatherhood - Atlanta Black Star The growing absence of fathers in American households particularly in the African-American community has been studied by academicians for decades, with liberal and conservative writers and policymakers squaring off and pointing fingers in different directions. But theres very little argument that many of the regulations ins…	2014-12-24	39984	5712	1332	atlantablackstar.com	atlantablackstar	1	0	1	1	1	NA	0	atlantablackstar.com	atlantablackstar.com	-0.7055	0.4158	0.5792	0.0047	0	3e-04	0.00613947535177512	0.0285414696633006	0.00792789090796256	0.02978632170584	0.0485470838128194	0.503922891900358	0.206417309058111	0.168717557599833	6	0.503922891900358
83	atlantablackstar.com	2014	9	22	8 Facts Debunking Poverty Myths and Racial Stereotypes - Atlanta Black Star	http://atlantablackstar.com/2014/09/22/8-facts-debunking-poverty-myths-racial-stereotypes/	8 Facts Debunking Poverty Myths and Racial Stereotypes - Atlanta Black Star Myth: African-Americans are the biggest food stamprecipients. Fact: Blacks are not the primary recipients offood stamps: 35.7 percent of Supplemental Nutrition Assistance Program, or SNAP, recipients and 43 percent of those on Medicaid two of the largest public benefit programs are white. Fact: President Barack Obama is n…	2014-09-22	39891	5698	1329	atlantablackstar.com	atlantablackstar	1	1	1	1	1	NA	0	atlantablackstar.com	atlantablackstar.com	-0.7055	0.4158	0.5792	0.0047	0	3e-04	0.00234110040024901	0.0105901791373054	0.00423842000074199	0.135444211692493	0.326900132735928	0.388237416844026	0.0748394605738793	0.0574090786153779	6	0.388237416844026
84	atlantablackstar.com	2013	7	20	Attack on Food Assistance is an Attack on Our Kids - Atlanta Black Star	http://atlantablackstar.com/2013/07/20/attack-on-food-assistance-is-an-attack-on-our-kids/	Attack on Food Assistance is an Attack on Our Kids - Atlanta Black Star Despite Americas wealth, many in our nation go hungry each day. A staggering 16 million children in this country live in homes where food isnt a sure thing. Among African-American kids, the statistics are much worse. Nearly one-third dont know where their next meal will come fromor if there will be a meal at all. This simply …	2013-07-20	39462	5637	1315	atlantablackstar.com	atlantablackstar	1	1	1	1	1	NA	0	atlantablackstar.com	atlantablackstar.com	-0.7055	0.4158	0.5792	0.0047	0	3e-04	0.00148626121087413	0.228980738640336	0.00894862936345234	0.0106311617791975	0.257093719961408	0.157448297007994	0.0740722459592881	0.26133894607745	8	0.26133894607745
85	bangordailynews.com	2011	8	19	Food stamp water dumping scam continues	http://bangordailynews.com/2011/08/19/news/state/food-stamp-%E2%80%98water-dumping%E2%80%99-scam-continues/	Food stamp water dumping scam continues BANGOR, Maine Bangor police were called to Shaws grocery store Thursday night to collect information about a regularly occurring food stamp scam that recently was dubbed water dumping by the U.S. Department of Agriculture. The USDA has taken a stand on water dumping buying beverages with food stamps, dumping the liquid and returning the empties for cash and…	2011-08-19	38761	5537	1292	bangordailynews.com	bangordailynews	1	1	1	1	1	dailynews.com	1	bangordailynews.com	bangordailynews.com	-0.1732	0.1389	0.1918	0.3944	0.236	0.039	0.46698017453218	0.0923602264658133	0.138994092590277	0.157087980061297	0.0304594927788449	0.00403009298763679	0.0864477393736046	0.0236402012103463	1	0.46698017453218
86	bangordailynews.com	2014	5	9	Past proof of wasteful spending on EBT card photos doesnt deter LePage	http://bangordailynews.com/2014/05/09/opinion/editorials/past-proof-of-wasteful-spending-on-ebt-card-photos-doesnt-deter-lepage/	Past proof of wasteful spending on EBT card photos doesnt deter LePage The Maine Department of Health and Human Services left a number of questions unanswered when it launched a pilot project in the Bangor region to place recipient photos on electronic benefit transfer cards. Health and Human Services Commissioner Mary Mayhew moved ahead with the pilot despite a warning from the federal Food and …	2014-05-09	39755	5679	1325	bangordailynews.com	bangordailynews	1	0	1	1	1	dailynews.com	1	bangordailynews.com	bangordailynews.com	-0.1732	0.1389	0.1918	0.3944	0.236	0.039	0.356334145414175	0.00668357090598572	0.0089864806822129	0.27050840182446	0.0166488866369184	0.0309452133513265	0.17509113246985	0.134802168715071	1	0.356334145414175
87	bangordailynews.com	2013	12	27	Food stamps statistics	http://bangordailynews.com/2013/12/27/opinion/food-stamps-statistics/	Food stamps statistics For millions of Americans and thousands of our Maine neighbors, regularly having enough to eat is not always possible. The end of the 2009 Recovery Act in November resulted in a decrease in Supplemental Nutrition Assistance Program benefits, also known as food stamps, for all families and individuals on the program. A bill in Congress is proposing to cut between $4 billion …	2013-12-27	39622	5660	1320	bangordailynews.com	bangordailynews	1	1	1	1	1	dailynews.com	1	bangordailynews.com	bangordailynews.com	-0.1732	0.1389	0.1918	0.3944	0.236	0.039	0.00215879034828436	0.237381186587385	0.0121993916538345	0.151276507795872	0.169034644177861	0.179074909550214	0.224972404786555	0.0239021650999941	2	0.237381186587385
88	bangordailynews.com	2013	8	12	Midcoast schools, hunger prevention programs team up to send healthy meals home with kids in need	http://bangordailynews.com/2013/08/12/news/midcoast/midocast-schools-hunger-prevention-programs-team-up-to-send-healthy-meals-home-with-kids-in-need/	Midcoast schools, hunger prevention programs team up to send healthy meals home with kids in need BRUNSWICK, Maine Sen. Angus King returned to Brunswick, where he lives, Monday to join representatives of Mid Coast Hunger Prevention Program and Good Shepherd Food Bank in announcing a new Backpack Program designed to feed hungry students and their families in eight midcoast communities. The program…	2013-08-12	39485	5640	1316	bangordailynews.com	bangordailynews	1	1	1	1	1	dailynews.com	1	bangordailynews.com	bangordailynews.com	-0.1732	0.1389	0.1918	0.3944	0.236	0.039	0.00267419241205972	0.663704358120253	0.0225824806211886	0.0577205603412238	0.0375432103702384	0.0313910518241882	0.088263332939411	0.096120813371437	2	0.663704358120253
89	bangordailynews.com	2014	5	3	No one looks at ID in the self-checkout lane: LePages EBT fraud-fighting measure is ineffective at fighting fraud	http://bangordailynews.com/2014/05/03/opinion/editorials/no-one-looks-at-id-in-the-self-checkout-lane-lepages-ebt-fraud-fighting-measure-is-ineffective-at-fighting-fraud/	No one looks at ID in the self-checkout lane: LePages EBT fraud-fighting measure is ineffective at fighting fraud Recipients of public assistance in the Bangor region are starting to have their photos taken and printed on newly formulated electronic benefit transfer cards as part of a pilot project. If Gov. Paul LePages administration has its way, photo IDs on EBT cards will soon be required of m…	2014-05-03	39749	5678	1324	bangordailynews.com	bangordailynews	1	0	1	1	1	dailynews.com	1	bangordailynews.com	bangordailynews.com	-0.1732	0.1389	0.1918	0.3944	0.236	0.039	0.375148206879584	0.00899175608685147	0.0121990140813211	0.234695427566818	0.0149997883571292	0.0776120457786096	0.130853301362389	0.145500459887299	1	0.375148206879584
90	bangordailynews.com	2016	1	27	Poliquin to introduce No Welfare for Terrorists Act	https://bangordailynews.com/2016/01/27/politics/poliquin-to-introduce-no-welfare-for-terrorists-act/	Poliquin to introduce No Welfare for Terrorists Act AUGUSTA, Maine U.S. Rep. Bruce Poliquin of the 2nd Congressional District said Wednesday that he is preparing to submit proposed legislation that would bar anyone convicted of association with a terrorist attack from ever receiving food stamp benefits. The bill, which Poliquin says he will file with U.S. House of Representatives staff on Monday,…	2016-01-27	40383	5769	1346	bangordailynews.com	bangordailynews	1	0	1	1	1	dailynews.com	1	bangordailynews.com	bangordailynews.com	-0.1732	0.1389	0.1918	0.3944	0.236	0.039	0.263438124111597	0.0178854230023172	0.00579628847460725	0.110743732431939	0.295199937220846	0.0175048715334772	0.071635110570333	0.217796512654883	5	0.295199937220846
91	bangordailynews.com	2016	2	11	Letter causes confusion around EBT photo cards	http://bangordailynews.com/2016/02/11/news/state/letter-causes-confusion-around-ebt-photo-cards/	Letter causes confusion around EBT photo cards AUGUSTA, Maine People on food stamps say the governor and DHHS are trying to confuse, intimidate and humiliate them. Thousands of food stamp recipients got a letter that strongly implies they have to add their drivers license photos to their EBT cards. The card says the states electronic benefit transfer EBT card is now a photo card. Our records indi…	2016-02-11	40398	5771	1346	bangordailynews.com	bangordailynews	1	0	1	1	1	dailynews.com	1	bangordailynews.com	bangordailynews.com	-0.1732	0.1389	0.1918	0.3944	0.236	0.039	0.48207148297519	0.0115869372786231	0.00832334528548263	0.246788574460913	0.0135839738532731	0.00745643933424374	0.0220141566320299	0.208175090180245	1	0.48207148297519
92	bangordailynews.com	2015	5	29	Welfare fraud by providers is bigger problem than individual welfare cheats	http://bangordailynews.com/2015/05/29/opinion/editorials/welfare-fraud-by-providers-is-bigger-problem-than-individual-welfare-cheats/	Welfare fraud by providers is bigger problem than individual welfare cheats Gov. Paul LePages campaign to stigmatize recipients of welfare benefits marches on as the governor has again proposed legislation to drug test every recipient of TANF. Nevermind that the bill has been rejected before and that such a program may violate the Constitution. The governor believes he was re-elected to reform we…	2015-05-29	40140	5734	1338	bangordailynews.com	bangordailynews	1	0	1	1	1	dailynews.com	1	bangordailynews.com	bangordailynews.com	-0.1732	0.1389	0.1918	0.3944	0.236	0.039	0.180266367967709	0.0110724756924771	0.019432559417931	0.275469537239162	0.103850354320191	0.0181472203058524	0.196587589340071	0.195173895716607	4	0.275469537239162
93	bangordailynews.com	2016	7	5	More Maine children live in poverty, fewer get help. We should expect the opposite.	https://bangordailynews.com/2016/07/05/opinion/contributors/more-maine-children-live-in-poverty-fewer-get-help-we-should-expect-the-opposite/	More Maine children live in poverty, fewer get help. We should expect the opposite. Ensuring Maines prosperous future begins with making sure our youngest residents have the opportunities that promote healthy development. Unfortunately, the Bangor Daily News reported recently that federal Temporary Assistance for Needy Families funds, which are intended to help low-income families with children, …	2016-07-05	40543	5791	1351	bangordailynews.com	bangordailynews	0	0	0	1	1	dailynews.com	1	bangordailynews.com	bangordailynews.com	-0.1732	0.1389	0.1918	0.3944	0.236	0.039	0.00239687374768196	0.117271001035395	0.00368855436155983	0.217350513766761	0.0216589895441698	0.288787042588659	0.308667536129552	0.0401794888262205	7	0.308667536129552
94	bangordailynews.com	2012	9	28	New welfare time limit cuts thousands from rolls, heightens focus on work programs	http://bangordailynews.com/2012/09/28/opinion/new-welfare-time-limit-cuts-thousands-from-rolls-heightens-focus-on-work-programs-4/	New welfare time limit cuts thousands from rolls, heightens focus on work programs AUGUSTA, Maine The number of Maine households receiving welfare benefits through the Temporary Assistance for Needy Families program decreased by more than 3,000 between January and July of this year. State welfare officials and advocates agree that the approximately 26 percent drop in Maines TANF caseload since Ja…	2012-09-28	39167	5595	1305	bangordailynews.com	bangordailynews	0	0	0	1	1	dailynews.com	1	bangordailynews.com	bangordailynews.com	-0.1732	0.1389	0.1918	0.3944	0.236	0.039	0.00156177493158326	0.0867001460953127	0.00130972671139924	0.479530512566264	0.0171035466597506	0.157696568917818	0.227707757143768	0.0283899669741044	4	0.479530512566264
95	bangordailynews.com	2016	5	19	Mayhew backtracks on outsourcing Maines Meals on Wheels	https://bangordailynews.com/2016/05/19/politics/state-house/mayhew-backtracks-on-outsourcing-maines-meals-on-wheels/?ref=relatedBox	Mayhew backtracks on outsourcing Maines Meals on Wheels In a talk Wednesday with business leaders in Presque Isle, Department of Health and Human Services Commissioner Mary Mayhew said the agency is not necessarily going ahead with plans to issue a request for proposals seeking competitive bids to run the federally funded Meals on Wheels program. The meals are currently provided by area agencies …	2016-05-19	40496	5785	1349	bangordailynews.com	bangordailynews	1	1	1	1	1	dailynews.com	1	bangordailynews.com	bangordailynews.com	-0.1732	0.1389	0.1918	0.3944	0.236	0.039	0.00753346061637754	0.123722986055955	0.00738947838267849	0.477965508217628	0.0453056906561896	0.0961470666766148	0.193678119717451	0.0482576896771055	4	0.477965508217628
96	bangordailynews.com	2015	8	17	Drug agents say EBT cards being used to buy drugs	http://bangordailynews.com/2015/08/17/politics/drug-agents-say-ebt-cards-being-used-to-buy-drugs/	Drug agents say EBT cards being used to buy drugs LEWISTON, Maine When state drug agents arrested Paul Robinson in January 2014 for selling crack cocaine from his Bartlett Street apartment, they seized guns, drugs and cash, a typical evidence haul for a suspected drug dealer. But also in Robinsons possession that day were six state-issued electronic benefit transfer cards essentially debit cards …	2015-08-17	40220	5745	1340	bangordailynews.com	bangordailynews	1	1	1	1	1	dailynews.com	1	bangordailynews.com	bangordailynews.com	-0.1732	0.1389	0.1918	0.3944	0.236	0.039	0.587403440287926	0.00738371887513277	0.00475124869390275	0.183905695865587	0.029347795838919	0.00806714045956818	0.0513843275021423	0.127756632476822	1	0.587403440287926
97	bangordailynews.com	2014	5	12	Will photos on EBT cards reduce abuse in Maines welfare system?	http://bangordailynews.com/2014/05/12/business/will-putting-photos-on-ebt-cards-reduce-abuse-in-maines-welfare-system/	Will photos on EBT cards reduce abuse in Maines welfare system? AUGUSTA, Maine Instead of a thousand words, the state and Gov. Paul LePage are hoping photos on welfare benefit cards are worth many thousands of taxpayer dollars, by reducing fraud and aiding police efforts to crack down on the black market value for the cards. LePage, who has made combating welfare fraud a signature issue of his ad…	2014-05-12	39758	5679	1325	bangordailynews.com	bangordailynews	1	1	1	1	1	dailynews.com	1	bangordailynews.com	bangordailynews.com	-0.1732	0.1389	0.1918	0.3944	0.236	0.039	0.40657232170127	0.00650376963594876	0.0239887889432718	0.210797872710461	0.0325516113024844	0.00828158758028698	0.134524559405163	0.176779488721115	1	0.40657232170127
98	bangordailynews.com	2016	4	1	The controversial reason tens of thousands of people just lost their food stamps	http://bangordailynews.com/2016/04/01/news/nation/the-controversial-reason-tens-of-thousands-of-people-just-lost-their-food-stamps/	The controversial reason tens of thousands of people just lost their food stamps As many as 1 million Americans will stop receiving food stamps over the course of this year beginning on Friday, the consequence of a controversial work mandate that has been reinstated in 22 states as the economy improves. The 20-year-old rule which was suspended in many states during the economic recession requires…	2016-04-01	40448	5778	1348	bangordailynews.com	bangordailynews	1	1	1	1	1	dailynews.com	1	bangordailynews.com	bangordailynews.com	-0.1732	0.1389	0.1918	0.3944	0.236	0.039	0.00126340087857597	0.0150177939984931	0.00508373609443971	0.666644642934803	0.0783979130339222	0.154200914536795	0.012341887482448	0.0670497110405226	4	0.666644642934803
99	bangordailynews.com	2016	11	23	Can the burgeoning local food movement save Mainers from hunger?	https://bangordailynews.com/2016/11/23/homestead/can-the-burgeoning-local-food-movement-save-mainers-from-hunger/	Can the burgeoning local food movement save Mainers from hunger? Hunger forces people to adopt meal-stretching strategies. Some are modern, such as purchasing fast or processed food or eating food past its expiration date. And some homesteading traditions such as canning vegetables are filling crucial gaps. Thats what Joan Jourden, 80, of central Aroostook County is doing. Shes relying heavily on…	2016-11-23	40684	5812	1356	bangordailynews.com	bangordailynews	1	0	1	1	1	dailynews.com	1	bangordailynews.com	bangordailynews.com	-0.1732	0.1389	0.1918	0.3944	0.236	0.039	0.00137281456258889	0.426192587873508	0.161116816145979	0.092610061404538	0.00790470183382477	0.0252814111492208	0.00912455630121198	0.276397050729129	2	0.426192587873508
100	bangordailynews.com	2016	5	11	Have LePages food stamp cuts led to higher incomes?	https://bangordailynews.com/2016/05/11/the-point/have-lepages-food-stamp-cuts-led-to-higher-incomes/	Have LePages food stamp cuts led to higher incomes? AUGUSTA, Maine Making a moral case for Gov. Paul LePages welfare agenda, his administration released a report on Wednesday that touted income gains for people culled from Maines food stamp rolls. It revolves around the Republican governors 2014 move to reinstate federal work requirements for able-bodied adults without dependents between the ages…	2016-05-11	40488	5784	1349	bangordailynews.com	bangordailynews	1	1	1	1	1	dailynews.com	1	bangordailynews.com	bangordailynews.com	-0.1732	0.1389	0.1918	0.3944	0.236	0.039	0.00133877565857807	0.0105157483041069	0.00162918583308643	0.575734826837311	0.0780640865876847	0.26318157545222	0.0321970137393127	0.0373387875876995	4	0.575734826837311
101	bangordailynews.com	2014	5	2	A Maine familys struggle to beat back welfare fraud allegations	http://bangordailynews.com/2014/05/02/opinion/a-maine-familys-struggle-to-beat-back-welfare-fraud-allegations/	A Maine familys struggle to beat back welfare fraud allegations Editors Note: In this monthly series, the authors introduce you to people who are apt to be your neighbors, are struggling to make ends meet and have been affected by specific state policies. To share your story, write to Sandy.Butler@umit.maine.edu or call 581-2382. There has been much discussion recently about fraud among Maine res…	2014-05-02	39748	5678	1324	bangordailynews.com	bangordailynews	1	1	1	1	1	dailynews.com	1	bangordailynews.com	bangordailynews.com	-0.1732	0.1389	0.1918	0.3944	0.236	0.039	0.324622411556956	0.0428445486595633	0.00767517136174518	0.181957686405224	0.0104899356838625	0.0901199328698312	0.171954982603786	0.170335330859031	1	0.324622411556956
102	bangordailynews.com	2013	5	17	Farmers markets embracing food stamps with the help of USDA	http://bangordailynews.com/2013/05/17/living/farmers-markets-embracing-food-stamps-with-the-help-of-usda/	Farmers markets embracing food stamps with the help of USDA BRUNSWICK, Maine Rose and Randy Bolton wandered through the Brunswick Farmers Market Tuesday morning, armed with food stamps to buy carrots. Theyre fresher, taste better, and you know theyre homegrown, said Rose Bolton, eyeing a sea of fruits and vegetables on the town mall. Some of this stuff might have been picked this morning you know…	2013-05-17	39398	5628	1313	bangordailynews.com	bangordailynews	1	1	1	1	1	dailynews.com	1	bangordailynews.com	bangordailynews.com	-0.1732	0.1389	0.1918	0.3944	0.236	0.039	0.0233438000505742	0.0298558383442951	0.555785773263848	0.145159766045982	0.00831982290889524	0.0191651000058165	0.0720439080021741	0.146325991378415	3	0.555785773263848
103	bangordailynews.com	2014	11	21	After investigation, feds double down on threat to withhold food stamp funding over Maine photo ID policy	http://bangordailynews.com/2014/11/21/politics/after-investigation-feds-double-down-on-threat-to-withhold-food-stamp-funding-over-maine-photo-id-policy/	After investigation, feds double down on threat to withhold food stamp funding over Maine photo ID policy AUGUSTA, Maine Maines Department of Health and Human Services is facing federal penalties, including the withholding of precious program funding, if it does not make changes to its controversial new photo ID requirement for food assistance recipients. In June, the state began implementing a n…	2014-11-21	39951	5707	1331	bangordailynews.com	bangordailynews	1	1	1	1	1	dailynews.com	1	bangordailynews.com	bangordailynews.com	-0.1732	0.1389	0.1918	0.3944	0.236	0.039	0.266839493927251	0.00762830705243277	0.00462248395319697	0.379527940568395	0.00836759302860721	0.00935072210394084	0.290165157925738	0.0334983014404385	4	0.379527940568395
104	bangordailynews.com	2013	10	24	Angus King says $40 billion in proposed House cuts to food stamp program too much	http://bangordailynews.com/2013/10/24/politics/angus-king-says-40-billion-in-proposed-house-cuts-to-food-stamp-program-too-much/	Angus King says $40 billion in proposed House cuts to food stamp program too much PORTLAND, Maine U.S. Sen. Angus King said Thursday hell resist House efforts to cut so-called food stamp funding by $40 billion, but defended his support of a Senate plan to reduce spending on the program by $4 billion. King visited the Hannaford on Forest Avenue in Portland Thursday morning to look in on a tour of …	2013-10-24	39558	5651	1318	bangordailynews.com	bangordailynews	1	1	1	1	1	dailynews.com	1	bangordailynews.com	bangordailynews.com	-0.1732	0.1389	0.1918	0.3944	0.236	0.039	0.00377882965868129	0.328765875647506	0.0794992368262787	0.0753048321374638	0.380102075778779	0.00820654921823137	0.0251654042062306	0.0991771965268292	5	0.380102075778779
105	bangordailynews.com	2016	6	21	LePage says hell go ahead with food stamp junk food ban without federal OK	http://bangordailynews.com/2016/06/21/politics/lepage-says-hell-go-ahead-with-food-stamp-junk-food-ban-without-federal-ok/	LePage says hell go ahead with food stamp junk food ban without federal OK AUGUSTA, Maine Gov. Paul LePage says despite his proposal being rejected by the Legislature and federal government, Maine will move forward with restricting the purchase of what he calls junk foods with food stamps in Maine or give up administration of the program altogether. Its time for the federal government to wake up …	2016-06-21	40529	5789	1350	bangordailynews.com	bangordailynews	1	1	1	1	1	dailynews.com	1	bangordailynews.com	bangordailynews.com	-0.1732	0.1389	0.1918	0.3944	0.236	0.039	0.019023543078389	0.00951437638552492	0.270308952327163	0.340757405729829	0.0559477073289299	0.00786569288080012	0.250659921302411	0.0459224009669521	4	0.340757405729829
106	bangordailynews.com	2015	10	9	If you want food stamps, you might have to give up the ship	http://bangordailynews.com/2015/10/09/opinion/contributors/if-you-want-food-stamps-you-might-have-to-give-up-the-ship/	If you want food stamps, you might have to give up the ship What do the U.S. Navy and a welfare asset test have in common? Its a strange question with multiple possible answers, I know. You could say something about corporate welfare or government waste, and youd probably be correct. Thats why all of the above is an option on many tests, and a reasonable person could conclude Gov. Paul LePages pr…	2015-10-09	40273	5753	1342	bangordailynews.com	bangordailynews	1	0	1	1	1	dailynews.com	1	bangordailynews.com	bangordailynews.com	-0.1732	0.1389	0.1918	0.3944	0.236	0.039	0.0136402069686456	0.0216244961375878	0.0112744181494555	0.210794219957166	0.0864883575075949	0.08748834487803	0.167173626388923	0.401516330012597	8	0.401516330012597
107	bangordailynews.com	2012	7	25	USDA under secretary touts food programs in Portland, asks Congress to resist cuts	http://bangordailynews.com/2012/07/25/news/portland/usda-under-secretary-touts-food-programs-in-portland-asks-congress-to-resist-cuts/	USDA under secretary touts food programs in Portland, asks Congress to resist cuts PORTLAND, Maine A top U.S. Department of Agriculture official on Wednesday morning touted local summer lunch programs for schoolchildren and urged Congress to resist proposed cuts to federal food subsidy programs. Kevin Concannon former commissioner of the Maine Department of Human Services and current USDA under s…	2012-07-25	39102	5586	1303	bangordailynews.com	bangordailynews	1	1	1	1	1	dailynews.com	1	bangordailynews.com	bangordailynews.com	-0.1732	0.1389	0.1918	0.3944	0.236	0.039	0.0034143474462433	0.345249102175142	0.141037541898936	0.129925044140912	0.19996273942528	0.0137944612784181	0.144261413244348	0.0223553503907216	2	0.345249102175142
108	bangordailynews.com	2016	12	20	Maine Harvest Bucks offers winter specials to help SNAP users get local fruits and vegetables	https://bangordailynews.com/2016/12/20/homestead/maine-harvest-bucks-offers-winter-specials-to-help-snap-users-get-local-fruits-and-vegetables/	Maine Harvest Bucks offers winter specials to help SNAP users get local fruits and vegetables With the onset of the winter and holiday season, shoppers using nutrition assistance benefits are getting a little boost in the form of increased matching funds to buy local fruits and vegetables through Maine Harvest Bucks at select co-ops and local markets through the end of the year and winters farmer…	2016-12-20	40711	5815	1357	bangordailynews.com	bangordailynews	1	1	1	1	1	dailynews.com	1	bangordailynews.com	bangordailynews.com	-0.1732	0.1389	0.1918	0.3944	0.236	0.039	0.00256475869857642	0.137945392284902	0.701176628274238	0.101777250228366	0.0035242526200252	0.0047805147258558	0.010986747065689	0.0372444561023473	3	0.701176628274238
109	bangordailynews.com	2015	12	16	Maine public aid recipients won $22 million from state lottery since 2010	http://bangordailynews.com/2015/12/16/news/state/maine-public-aid-recipients-won-22-million-from-state-lottery-since-2010/	Maine public aid recipients won $22 million from state lottery since 2010 AUGUSTA, Maine Maine residents on public assistance have spent hundreds of million of dollars on lottery tickets enough to win more than $22 million in prizes between 2010 and 2014, including eight jackpots worth at least $500,000 each. The data on winnings come from a state Department of Health and Human Services memo obta…	2015-12-16	40341	5763	1344	bangordailynews.com	bangordailynews	1	1	1	1	1	dailynews.com	1	bangordailynews.com	bangordailynews.com	-0.1732	0.1389	0.1918	0.3944	0.236	0.039	0.0236509711737216	0.00621495639938582	0.0326229392990365	0.460378488526097	0.0308197441689183	0.053763651628488	0.231608442288896	0.160940806515456	4	0.460378488526097
110	bangordailynews.com	2013	10	27	DC think tank ranks Maine 41st for value of welfare benefits	http://bangordailynews.com/2013/10/27/news/state/dc-think-tank-ranks-maine-41st-for-value-of-welfare-benefits/	DC think tank ranks Maine 41st for value of welfare benefits A poor, single mother of two contacts Maines welfare offices looking for help. She qualifies for several of the states most well-known aid programs, including those that help her buy food, receive medical care for her children and heat her home. Her potential take-away: just under $19,900 worth of help for the year. If she lived in any …	2013-10-27	39561	5651	1318	bangordailynews.com	bangordailynews	1	1	1	1	1	dailynews.com	1	bangordailynews.com	bangordailynews.com	-0.1732	0.1389	0.1918	0.3944	0.236	0.039	0.00211008703190752	0.0232926498336584	0.00213799635542573	0.308438119259965	0.0179391480820713	0.320164511348323	0.165580002097767	0.160337485990882	6	0.320164511348323
111	bangordailynews.com	2015	8	6	Ohio Street, Brewer farmers markets offering 50 percent match to SNAP users	http://bangordailynews.com/2015/08/06/news/bangor/ohio-street-brewer-farmers-markets-offering-50-percent-match-to-snap-users/	Ohio Street, Brewer farmers markets offering 50 percent match to SNAP users BANGOR, Maine Patrons of the Ohio Street Farmers Market and the Brewer Farmers Market who use Supplemental Nutrition Assistance Program, or SNAP, benefits now will receive a 50 percent discount on their food purchases. That is because of nearly $30,000 in sponsorships from local businesses, banks, churches, service organi…	2015-08-06	40209	5744	1340	bangordailynews.com	bangordailynews	1	1	1	1	1	dailynews.com	1	bangordailynews.com	bangordailynews.com	-0.1732	0.1389	0.1918	0.3944	0.236	0.039	0.00359185646499633	0.284870608310241	0.541305993719614	0.0252477335305913	0.00527554844169044	0.0144199671985732	0.0227609299093488	0.102527362424945	3	0.541305993719614
112	bangordailynews.com	2015	6	3	We should stop punishing poor people for saving money	https://bangordailynews.com/2015/06/03/opinion/we-should-stop-punishing-poor-people-for-saving-money/?ref=relatedBox	We should stop punishing poor people for saving money Being very careful to look over my shoulder both ways as I backed out of the parking lot by Portlands Back Cove where there are lots of pedestrians, cyclists and zooming fast cars I saw nothing. All clear. I backed up. But then BAM. I slammed right into a telephone pole. Hard. There was serious damage $3,600 worth, it turns out. Although I hat…	2015-06-03	40145	5735	1338	bangordailynews.com	bangordailynews	1	1	1	1	1	dailynews.com	1	bangordailynews.com	bangordailynews.com	-0.1732	0.1389	0.1918	0.3944	0.236	0.039	0.00531029202804503	0.0834543297211133	0.00430290596362154	0.153252544370833	0.016501012670966	0.0530473355283138	0.17281935101695	0.511312228700157	8	0.511312228700157
113	bangordailynews.com	2016	6	23	How Maine redirected millions meant to help poor families with kids	https://bangordailynews.com/2016/06/23/mainefocus/how-maine-redirected-millions-meant-to-help-poor-families-with-children/	How Maine redirected millions meant to help poor families with kids Last summer, the Maine Department of Health and Human Services publicly touted plans to use more than $3 million in unspent federal welfare funds in an innovative way that would direct more money to services for elderly and disabled Mainers. The transfer, Health and Human Services Commissioner Mary Mayhew said at the time , repre…	2016-06-23	40531	5790	1351	bangordailynews.com	bangordailynews	1	0	1	1	1	dailynews.com	1	bangordailynews.com	bangordailynews.com	-0.1732	0.1389	0.1918	0.3944	0.236	0.039	0.00707400051464323	0.0245948342333104	0.000881077708320308	0.22746794464497	0.00368578682662625	0.0560629683838659	0.64175203449681	0.0384813531914547	7	0.64175203449681
114	bangordailynews.com	2015	1	2	Kicking people off food stamps doesnt make them less impoverished or employed	http://bangordailynews.com/2015/01/02/opinion/editorials/kicking-people-off-food-stamps-doesnt-make-them-less-impoverished-or-employed/	Kicking people off food stamps doesnt make them less impoverished or employed As of Jan. 1, about 6,500 Maine residents were no longer eligible for food assistance. As Gov. Paul LePage announced earlier this year, the state would no longer seek a waiver to extend Supplemental Nutrition Assistance Program benefits to so-called childless adults unless they work, volunteer or are in job training. Th…	2015-01-02	39993	5713	1333	bangordailynews.com	bangordailynews	1	1	1	1	1	dailynews.com	1	bangordailynews.com	bangordailynews.com	-0.1732	0.1389	0.1918	0.3944	0.236	0.039	0.0454717249927171	0.0287402461375701	0.00689429553235205	0.538066103299779	0.0273564261728575	0.141894009910041	0.0727082353392231	0.13886895861546	4	0.538066103299779
115	bangordailynews.com	2015	1	23	With no apparent shortfall, LePage uses health and human services budget as agent of change	http://bangordailynews.com/2015/01/23/the-point/with-no-apparent-shortfall-lepage-uses-health-and-human-services-budget-as-agent-of-change/	With no apparent shortfall, LePage uses health and human services budget as agent of change AUGUSTA, Maine Despite accounting for about half of the governors proposed $6.3 billion two-year spending plan and including provisions that immediately sparked controversy two years ago the new budget proposal for the Maine Department of Health and Human Services has earned few remarks in Augusta. Thats p…	2015-01-23	40014	5716	1333	bangordailynews.com	bangordailynews	1	1	1	1	1	dailynews.com	1	bangordailynews.com	bangordailynews.com	-0.1732	0.1389	0.1918	0.3944	0.236	0.039	0.00690629955560549	0.0560724683674317	0.00960830113136884	0.203623206916953	0.161255390675359	0.0291231541270113	0.487328939159347	0.0460822400669243	7	0.487328939159347
116	bangordailynews.com	2016	1	2	Students fight food insecurity on Maine campuses	https://bangordailynews.com/2016/01/02/health/students-fight-food-insecurity-on-maine-campuses/	Students fight food insecurity on Maine campuses SOUTH PORTLAND, Maine The biggest problem facing todays college students is mounting, crushing debt. Right? While the cost of a college education is an issue, another big challenge is facing students today: malnutrition, hunger pains and worrying about dinner. Between juggling tuition and rent, working part time or full time, scraping together enou…	2016-01-02	40358	5765	1345	bangordailynews.com	bangordailynews	0	0	0	1	1	dailynews.com	1	bangordailynews.com	bangordailynews.com	-0.1732	0.1389	0.1918	0.3944	0.236	0.039	0.00194817705301613	0.693404924409224	0.0476068811862564	0.0483341991960451	0.00983487220125065	0.0418710468531159	0.0160298825793051	0.140970016521787	2	0.693404924409224
117	bangordailynews.com	2016	3	22	Maine Republicans say Democrats welfare changes lack teeth	http://bangordailynews.com/2016/03/22/politics/state-house/maine-republicans-say-democrats-welfare-changes-lack-teeth/	Maine Republicans say Democrats welfare changes lack teeth AUGUSTA, Maine Maine Republican and Democratic lawmakers are poised to clash Wednesday over a package of bills aimed at tightening welfare spending and increasing scrutiny for those on the states benefits system. Republicans say one measure, offered by Sen. Nate Libby, D-Lewiston, will be little more than a paper tiger if its amended as L…	2016-03-22	40438	5776	1347	bangordailynews.com	bangordailynews	1	0	1	1	1	dailynews.com	1	bangordailynews.com	bangordailynews.com	-0.1732	0.1389	0.1918	0.3944	0.236	0.039	0.290534118571477	0.00790355883144584	0.027962995880713	0.248094814413959	0.23404381981012	0.0123455245760157	0.0785431124078968	0.100572055508372	1	0.290534118571477
118	bangordailynews.com	2016	1	31	Photo exhibit is gritty and hopeful look at hunger in Maine	http://bangordailynews.com/2016/01/31/homestead/photo-exhibit-is-gritty-and-hopeful-look-at-hunger-in-maine/	Photo exhibit is gritty and hopeful look at hunger in Maine How does healthy food get to the hungry? The backbone of food distribution, from farm to food bank to recipient, is vividly detailed in a series of powerful images by Bowdoinham photographer Brendan Bullock. The exhibit Feeding Maine chronicles this vital food chain, which some say is broken. Maine has the highest level of food insecurit…	2016-01-31	40387	5769	1346	bangordailynews.com	bangordailynews	0	0	0	1	1	dailynews.com	1	bangordailynews.com	bangordailynews.com	-0.1732	0.1389	0.1918	0.3944	0.236	0.039	0.0145569239339174	0.389840863403678	0.103612684417956	0.1300573492346	0.0226024216773025	0.00892167412264938	0.0118889133313643	0.318519169878531	2	0.389840863403678
119	bangordailynews.com	2016	1	22	LePage is contracting out welfare-to-work program for wrong reasons	http://bangordailynews.com/2016/01/22/opinion/editorials/lepage-is-contracting-out-welfare-to-work-program-for-wrong-reasons/	LePage is contracting out welfare-to-work program for wrong reasons Two years ago, Gov. Paul LePages administration touted progress in connecting more public assistance recipients with jobs and valuable work experience: a first-of-its-kind collaboration between the state departments of Labor and Health and Human Services. DHHS started contracting with the labor department so career specialists wo…	2016-01-22	40378	5768	1345	bangordailynews.com	bangordailynews	0	0	0	1	1	dailynews.com	1	bangordailynews.com	bangordailynews.com	-0.1732	0.1389	0.1918	0.3944	0.236	0.039	0.00723157994330142	0.0181555469350992	0.00305278378702813	0.538485482095021	0.0175659724184958	0.138113802373966	0.17687993032892	0.100514902118168	4	0.538485482095021
120	bangordailynews.com	2016	7	5	Angus Kings anti-poverty bill responds to real problems with the nations safety net	https://bangordailynews.com/2016/07/05/opinion/editorials/angus-kings-anti-poverty-bill-responds-to-real-problems-with-the-nations-safety-net/	Angus Kings anti-poverty bill responds to real problems with the nations safety net This August marks the 20th anniversary of Temporary Assistance for Needy Families, the $16.5 billion federal program theoretically devoted to helping low-income families with children escape poverty. Nationally, the number of people on assistance has dropped drastically in the past 20 years, from more than 12 mill…	2016-07-05	40543	5791	1351	bangordailynews.com	bangordailynews	0	0	0	1	1	dailynews.com	1	bangordailynews.com	bangordailynews.com	-0.1732	0.1389	0.1918	0.3944	0.236	0.039	0.00247316141114084	0.0133035820777257	0.00206958131572428	0.286015791723629	0.116103100704061	0.334347715995229	0.142135219704595	0.103551847067894	6	0.334347715995229
121	bangordailynews.com	2014	11	24	Kennebunk couple sentenced to probation for lying about living together to receive benefits	http://bangordailynews.com/2014/11/24/news/court/kennebunk-couple-sentenced-to-probation-for-lying-about-living-together-to-receive-benefits/	Kennebunk couple sentenced to probation for lying about living together to receive benefits PORTLAND, Maine A Kennebunk couple was sentenced Monday in U.S. District Court to probation on welfare fraud charges. Carol Welch, 53, was sentenced to three years of probation and ordered to pay more than $38,000 for benefits she admitted she fraudulently received. Scott Welch, 45, was sentenced to one ye…	2014-11-24	39954	5707	1331	bangordailynews.com	bangordailynews	1	0	1	1	1	dailynews.com	1	bangordailynews.com	bangordailynews.com	-0.1732	0.1389	0.1918	0.3944	0.236	0.039	0.711262663979489	0.00555382027859387	0.00184994325016254	0.0642391229169862	0.00572227398773833	0.00536744645012105	0.196113099458874	0.00989162967803434	1	0.711262663979489
122	bangordailynews.com	2015	9	21	LePages food stamp asset test helps no one beat poverty	http://bangordailynews.com/2015/09/21/opinion/editorials/lepages-food-stamp-asset-test-helps-no-one-beat-poverty/	LePages food stamp asset test helps no one beat poverty The LePage administration last year made it more difficult for low-income adults without children to qualify for food stamps by imposing federal work requirements that most states have often waived in times of economic weakness. This year, while food insecurity is on the rise in Maine (but not nationally), the administration is celebrating t…	2015-09-21	40255	5750	1341	bangordailynews.com	bangordailynews	1	1	1	1	1	dailynews.com	1	bangordailynews.com	bangordailynews.com	-0.1732	0.1389	0.1918	0.3944	0.236	0.039	0.00628779583268309	0.0282394056605669	0.0046502456898752	0.471364377274285	0.016929817344427	0.0904792956921984	0.276210290066681	0.105838772439283	4	0.471364377274285
123	bangordailynews.com	2016	3	7	Maine towns declare food sovereignty, claim home rule trumps state, federal regulations	https://bangordailynews.com/2016/03/07/homestead/maine-towns-declare-food-sovereignty-claim-home-rule-trumps-state-federal-regulations/	Maine towns declare food sovereignty, claim home rule trumps state, federal regulations FORT KENT, Maine As far as Sedgwick resident and locally sourced food advocate Deborah Evans is concerned, everyone should have the right to choose their own food, whether its from the farmer down the road or from the local supermarket. In 2010, when she said state and federal agencies passed laws curtailing w…	2016-03-07	40423	5774	1347	bangordailynews.com	bangordailynews	0	0	0	1	1	dailynews.com	1	bangordailynews.com	bangordailynews.com	-0.1732	0.1389	0.1918	0.3944	0.236	0.039	0.0645456947457432	0.0700200143741907	0.400265127614933	0.162971435961067	0.124212679068281	0.00481449326262919	0.0190487133169973	0.154121841656159	3	0.400265127614933
124	bangordailynews.com	2016	6	20	Paul Ryan has the wrong diagnosis for the nations welfare programs	http://bangordailynews.com/2016/06/20/opinion/editorials/paul-ryan-has-the-wrong-diagnosis-for-the-nations-welfare-programs/	Paul Ryan has the wrong diagnosis for the nations welfare programs The timing was appropriate for the release of House Speaker Paul Ryans anti-poverty agenda earlier this month. Thats because August will mark 20 years since President Bill Clinton signed the Personal Responsibility and Work Opportunity Reconciliation Act into law, promising to end welfare as we know it. The welfare system the law …	2016-06-20	40528	5789	1350	bangordailynews.com	bangordailynews	0	0	0	1	1	dailynews.com	1	bangordailynews.com	bangordailynews.com	-0.1732	0.1389	0.1918	0.3944	0.236	0.039	0.00269043099357107	0.00779378381645299	0.00163007242453755	0.237024235698534	0.136089991262681	0.375455231652721	0.174110807293526	0.0652054468579773	6	0.375455231652721
125	bangordailynews.com	2013	1	14	Could Maine food stamps ban on soda, candy be piece of cake?	http://bangordailynews.com/2013/01/14/opinion/could-maine-food-stamps-ban-on-soda-candy-be-piece-of-cake/	Could Maine food stamps ban on soda, candy be piece of cake? Democrats control the State House and Senate, but they will need Republican support to pass a biennial budget with two-thirds approval. Given the strain lawmakers will be under, quickly finding legislative areas of common ground will give them more valuable time to reconcile their major differences. Thats one reason why Democrats should…	2013-01-14	39275	5610	1309	bangordailynews.com	bangordailynews	1	0	1	1	1	dailynews.com	1	bangordailynews.com	bangordailynews.com	-0.1732	0.1389	0.1918	0.3944	0.236	0.039	0.00388611225077048	0.0284420420487689	0.448053735993651	0.116445735385667	0.153401480224078	0.0228112133754635	0.0585182138253476	0.168441466896253	3	0.448053735993651
126	bangordailynews.com	2015	9	16	LePage seeks ban on food stamps for Mainers with $5,000 in assets	http://bangordailynews.com/2015/09/16/politics/lepage-seeks-ban-on-food-stamps-for-mainers-with-5000-in-assets/	LePage seeks ban on food stamps for Mainers with $5,000 in assets AUGUSTA, Maine Mainers with assets topping $5,000 and who dont have children will be ineligible for food stamps under a new plan announced Wednesday by the Department of Health and Human Services. The assets to be counted if the new rule is applied include bank account balances, snowmobiles, boats, motorcycles, jet skis, all-terrai…	2015-09-16	40250	5750	1341	bangordailynews.com	bangordailynews	1	1	1	1	1	dailynews.com	1	bangordailynews.com	bangordailynews.com	-0.1732	0.1389	0.1918	0.3944	0.236	0.039	0.0388630084367214	0.0121691170792788	0.0243980541297784	0.586617032889321	0.0689043833249828	0.0319361111600932	0.143172116904581	0.0939401760752433	4	0.586617032889321
127	bangordailynews.com	2016	12	28	Maine should do this 1 thing to help those who are hungry	https://bangordailynews.com/2016/12/28/opinion/editorials/maine-should-do-this-1-thing-to-help-those-who-are-hungry/	Maine should do this 1 thing to help those who are hungry As lawmakers return to Augusta, theres one decision they can make that can have a relatively immediate impact on those in Maines rural areas who struggle to pay for enough food. They can undo an action by Gov. Paul LePage that rolled back federally funded Supplemental Nutrition Assistance Program benefits, causing thousands of people to lo…	2016-12-28	40719	5817	1357	bangordailynews.com	bangordailynews	1	1	1	1	1	dailynews.com	1	bangordailynews.com	bangordailynews.com	-0.1732	0.1389	0.1918	0.3944	0.236	0.039	0.00223593495029393	0.247928117565429	0.0125352456614432	0.43444322089329	0.0134039416419032	0.0739571502097014	0.0328107686344758	0.182685620443463	4	0.43444322089329
128	bangordailynews.com	2016	12	23	A simple change could give Maines hungry more food	http://bangordailynews.com/link/a-simple-change-could-give-maines-hungry-rural-people-more-food/	A simple change could give Maines hungry more food A simple change could give Maines hungry more food Scroll Click or touch here to share your thoughtful comments. First published Dec. 23, 2016. BDN Maine	2016-12-23	40714	5816	1357	bangordailynews.com	bangordailynews	0	0	0	1	1	dailynews.com	1	bangordailynews.com	bangordailynews.com	-0.1732	0.1389	0.1918	0.3944	0.236	0.039	0.0267105789893972	0.171632308237844	0.0283854102446626	0.352965926272421	0.0350200699440135	0.034259954207834	0.0516172552417853	0.299408496862043	4	0.352965926272421
129	bangordailynews.com	2015	6	7	Hunger relief groups turn to farms for fresh, local donations	http://bangordailynews.com/2015/06/07/homestead/hunger-relief-groups-turn-to-farms-for-fresh-local-donations/	Hunger relief groups turn to farms for fresh, local donations John F. Kennedy once said the war against hunger is truly mankinds war of liberation. Here in Maine, that fight is being waged by groups and volunteers all set on increasing everyones access to local, fresh food. In one community, it is a group of volunteers pulling weeds at a farm where 100 percent of the produce is donated. In anothe…	2015-06-07	40149	5735	1338	bangordailynews.com	bangordailynews	1	0	1	1	1	dailynews.com	1	bangordailynews.com	bangordailynews.com	-0.1732	0.1389	0.1918	0.3944	0.236	0.039	0.00147321192740189	0.39796896207107	0.252611555855427	0.0601491442441964	0.010308804600715	0.0203187955296346	0.00923854547588297	0.247930980295673	2	0.39796896207107
130	bangordailynews.com	2014	3	6	Former Maine DHHS worker gets 9 months in jail for stealing benefits	http://bangordailynews.com/2014/03/06/news/midcoast/former-maine-dhhs-worker-gets-9-months-in-jail-for-stealing-benefits/	Former Maine DHHS worker gets 9 months in jail for stealing benefits ROCKLAND, Maine A former Maine Department of Health and Human Services worker was sentenced Thursday to nine months in jail after admitting to stealing nearly $50,000 in benefits over nearly a five-year period. Ashley S. Carleton, 29, of Rockport was sentenced by Justice Andrew Horton for felony theft and aggravated forgery. The…	2014-03-06	39691	5670	1323	bangordailynews.com	bangordailynews	1	0	1	1	1	dailynews.com	1	bangordailynews.com	bangordailynews.com	-0.1732	0.1389	0.1918	0.3944	0.236	0.039	0.624943804214543	0.00839576536688741	0.00282647817069135	0.177415034723539	0.0117638619626847	0.0268947491489599	0.101212109629716	0.0465481967829786	1	0.624943804214543
131	bangordailynews.com	2014	9	16	Bath man gets four months for welfare fraud	http://bangordailynews.com/2014/09/16/news/midcoast/bath-man-gets-four-months-for-welfare-fraud/	Bath man gets four months for welfare fraud ROCKLAND, Maine A 47-year-old Bath man will serve four months in jail starting Dec. 1 after admitting to stealing nearly $20,000 in state aid. Trevor Lamoreau was sentenced Tuesday in Knox County Superior Court to two years in jail with all but four months suspended for theft by deception. Justice Andrew Horton also placed Lamoreau on probation for two …	2014-09-16	39885	5697	1329	bangordailynews.com	bangordailynews	1	0	1	1	1	dailynews.com	1	bangordailynews.com	bangordailynews.com	-0.1732	0.1389	0.1918	0.3944	0.236	0.039	0.621175037496564	0.0211898337897012	0.00468434416580146	0.0644404036198924	0.00909043591106137	0.024753526069762	0.21871631252193	0.0359501064252867	1	0.621175037496564
132	bangordailynews.com	2016	12	2	Trumps welfare policies could look a lot like Maines	https://bangordailynews.com/2016/12/02/politics/trumps-welfare-policies-could-look-a-lot-like-maines/	Trumps welfare policies could look a lot like Maines To carry out its aggressive efforts to shrink Maines welfare rolls, Gov. Paul LePages administration has turned to a Florida-based group that also has strong roots in Maine. The Foundation for Government Accountability is now working to replicate the Maine experience nationwide, with help from a Republican-controlled Congress and President-elec…	2016-12-02	40693	5813	1356	bangordailynews.com	bangordailynews	1	1	1	1	1	dailynews.com	1	bangordailynews.com	bangordailynews.com	-0.1732	0.1389	0.1918	0.3944	0.236	0.039	0.00318295502173486	0.0283406099955256	0.00489448859922455	0.352039700442228	0.296667740523951	0.112460013307266	0.0622414492571805	0.140173042852889	4	0.352039700442228
133	bangordailynews.com	2013	6	19	Lawmakers split on bill to ban Mainers from buying junk food with food stamps	http://bangordailynews.com/2013/06/19/politics/state-house/senate-rejects-food-stamp-junk-food-ban-in-favor-of-nutrition-work-group/	Lawmakers split on bill to ban Mainers from buying junk food with food stamps AUGUSTA, Maine The Maine House and Senate were at odds Wednesday over a bill aimed at barring food stamp recipients from spending their state-issued benefits on soft drinks and certain snack foods. The Democratically controlled Senate on Wednesday morning reversed itself from a Tuesday vote and opted to turn the legisla…	2013-06-19	39431	5633	1314	bangordailynews.com	bangordailynews	1	0	1	1	1	dailynews.com	1	bangordailynews.com	bangordailynews.com	-0.1732	0.1389	0.1918	0.3944	0.236	0.039	0.0132341522631231	0.029859069093012	0.214689936439645	0.272880737956347	0.361216807355176	0.0116493977489178	0.019964876144534	0.0765050229992448	5	0.361216807355176
134	bangordailynews.com	2015	2	9	Mayor blasts DHHS claim that Portland mismanages General Assistance	http://bangordailynews.com/2015/02/09/politics/mayor-calls-dhhs-claim-that-portland-mismanages-general-assistance-a-scheme-to-pit-small-maine-towns-against-cities/	Mayor blasts DHHS claim that Portland mismanages General Assistance LEWISTON, Maine A proposal by Republican Gov. Paul LePage to revamp the way the state reimburses cities and towns for General Assistance payments takes clear aim at Maines biggest city. Under the proposed change, Portland would lose at least $4.4 million in reimbursements, although Portland officials estimate the figure could be …	2015-02-09	40031	5718	1334	bangordailynews.com	bangordailynews	1	1	1	1	1	dailynews.com	1	bangordailynews.com	bangordailynews.com	-0.1732	0.1389	0.1918	0.3944	0.236	0.039	0.0130269223023174	0.15595042092011	0.00345417847728355	0.263614519828394	0.0401004866631806	0.183314952209675	0.29913461926573	0.0414039003333094	7	0.29913461926573
135	bangordailynews.com	2013	4	15	Water dumping Bangor man upset after police stop his bottle return	https://bangordailynews.com/2013/04/15/news/bangor/water-dumping-bangor-man-upset-after-police-stop-his-bottle-return/?ref=relatedBox	Water dumping Bangor man upset after police stop his bottle return BANGOR, Maine A local man seen Monday dumping bottled water he had purchased with a food stamp card in order to cash in the returnables violated federal regulations and was issued a warning by police. The man used his Supplemental Nutrition Assistance Program benefits to purchase $15 in bottled water at Shaws supermarket at about …	2013-04-15	39366	5623	1312	bangordailynews.com	bangordailynews	1	1	1	1	1	dailynews.com	1	bangordailynews.com	bangordailynews.com	-0.1732	0.1389	0.1918	0.3944	0.236	0.039	0.662153897287621	0.0107903320648598	0.069482937425291	0.147049254307144	0.0095944666256152	0.00291396226493866	0.0200649167926134	0.0779502332319175	1	0.662153897287621
136	bangordailynews.com	2014	9	18	More states enforce food stamp work requirements	http://bangordailynews.com/2014/09/18/news/nation/more-states-enforce-food-stamp-work-requirements/	More states enforce food stamp work requirements WASHINGTON In the coming months, food stamp work requirements suspended during the Great Recession will be reinstated in at least 17 states, jeopardizing benefits for hundreds of thousands of Americans. In those states, work requirements will be back in place for able-bodied adults who are 18 to 50 years old and have no children. Its possible the r…	2014-09-18	39887	5698	1329	bangordailynews.com	bangordailynews	1	0	1	1	1	dailynews.com	1	bangordailynews.com	bangordailynews.com	-0.1732	0.1389	0.1918	0.3944	0.236	0.039	0.00174656939962335	0.0621589362198215	0.0138412572223294	0.768620164819346	0.0131658678730417	0.0785736104027657	0.0381865578002704	0.0237070362628019	4	0.768620164819346
137	bangordailynews.com	2014	11	4	Former DHHS worker pleads guilty to food stamp fraud	http://bangordailynews.com/2014/11/04/news/former-dhhs-worker-pleads-guilty-to-food-stamp-fraud/	Former DHHS worker pleads guilty to food stamp fraud ROCKLAND, Maine A 41-year-old Washington woman who had worked for the Maine Department of Health and Human Services will serve 30 days in jail for stealing food stamp benefits if she adheres to an agreement announced Tuesday. Tanya Bormet pleaded guilty Tuesday in Knox County Superior Court to felony theft of services in a deferred disposition …	2014-11-04	39934	5704	1331	bangordailynews.com	bangordailynews	1	0	1	1	1	dailynews.com	1	bangordailynews.com	bangordailynews.com	-0.1732	0.1389	0.1918	0.3944	0.236	0.039	0.588536579582935	0.00997116239738383	0.00339390689589008	0.208254710100895	0.0201701023060222	0.00887662188652647	0.138272957079244	0.0225239597511037	1	0.588536579582935
138	bangordailynews.com	2013	4	9	Upcoming cuts to Maine Head Start a big hit for people who cant afford it	http://bangordailynews.com/2013/04/09/news/midcoast/federal-budget-cuts-loom-as-a-big-hit-for-maine-head-start-families/	Upcoming cuts to Maine Head Start a big hit for people who cant afford it BATH, Maine Despite the rain that fell in Bath on Tuesday morning, excited 3- and 4-year-olds still dug through the dirt for long, slimy worms and searched for big, soft friendly spiders at their campsite at the Bath Head Start. A tray of dark dirt held the worms that Sophia and Emily touched, then pulled away from. Remembe…	2013-04-09	39360	5622	1312	bangordailynews.com	bangordailynews	1	0	1	1	1	dailynews.com	1	bangordailynews.com	bangordailynews.com	-0.1732	0.1389	0.1918	0.3944	0.236	0.039	0.00318312414247952	0.473425029888366	0.00813234476653725	0.0821461228562072	0.0782696708554021	0.0271119173766995	0.196872729343836	0.130859060770473	2	0.473425029888366
139	bangordailynews.com	2013	6	3	Livermore woman pleads guilty to welfare fraud and theft	http://bangordailynews.com/2013/06/03/news/lewiston-auburn/livermore-woman-pleads-guilty-to-welfare-fraud-and-theft/	Livermore woman pleads guilty to welfare fraud and theft AUBURN, Maine A Livermore woman who stole nearly $25,000 in state welfare benefits pleaded guilty Monday to nearly a dozen felony charges and is expected to spend five months in jail. Tiki L. Thomas, 35, of 735 River Road pleaded guilty to 10 counts of aggravated forgery and one count of theft by deception. Each count was punishable by up t…	2013-06-03	39415	5630	1313	bangordailynews.com	bangordailynews	1	0	1	1	1	dailynews.com	1	bangordailynews.com	bangordailynews.com	-0.1732	0.1389	0.1918	0.3944	0.236	0.039	0.638389039773268	0.0109642681354368	0.00291300788395614	0.145049454584509	0.0114315175694815	0.0106834015254611	0.165186812241516	0.0153824982863713	1	0.638389039773268
140	bangordailynews.com	2013	9	5	Portland business owner gets jail time for lying about income to get welfare benefits	http://bangordailynews.com/2013/09/05/news/portland/portland-business-owner-gets-jail-time-for-lying-about-income-to-get-welfare-benefits/	Portland business owner gets jail time for lying about income to get welfare benefits PORTLAND, Maine The owner of a company that provides home-based personal care services to the elderly and disabled was sentenced Thursday in U.S. District Court to two months in jail for lying about his income to receive welfare benefits. Dafle Abdullahi Ali, 46, of Portland also was sentenced to two years of su…	2013-09-05	39509	5644	1316	bangordailynews.com	bangordailynews	1	0	1	1	1	dailynews.com	1	bangordailynews.com	bangordailynews.com	-0.1732	0.1389	0.1918	0.3944	0.236	0.039	0.56639868904407	0.0192082240891888	0.00395365715322298	0.0457403676607616	0.0183362562034093	0.0218959460997655	0.303140729026292	0.0213261307232897	1	0.56639868904407
141	bangordailynews.com	2014	2	6	Farm bill closes heat and eat loophole that gives extra food stamp benefits in Maine, other states	http://bangordailynews.com/2014/02/06/news/nation/farm-bill-closes-heat-and-eat-loophole-that-gives-extra-food-stamp-benefits-in-maine-other-states/	Farm bill closes heat and eat loophole that gives extra food stamp benefits in Maine, other states WASHINGTON When President Barack Obama signs the farm bill on Friday, hell be enacting a huge set of policies including an $8.6 billion cut to food stamps in the next decade. But the cuts are concentrated: they will affect individuals in about a third of states and the District of Columbia. The reas…	2014-02-06	39663	5666	1322	bangordailynews.com	bangordailynews	1	1	1	1	1	dailynews.com	1	bangordailynews.com	bangordailynews.com	-0.1732	0.1389	0.1918	0.3944	0.236	0.039	0.00354684830541434	0.0383489996693507	0.00434481559890913	0.0814040238538077	0.289983386305749	0.0568597211120833	0.451374924985454	0.0741372801692318	7	0.451374924985454
142	bangordailynews.com	2014	5	23	Maine attorney general rejects proposal by LePage administration to bar General Assistance for immigrants	http://bangordailynews.com/2014/05/23/politics/maine-attorney-general-rejects-proposal-by-lepage-administration-to-bar-general-assistance-for-immigrants/	Maine attorney general rejects proposal by LePage administration to bar General Assistance for immigrants AUGUSTA, Maine Maine Attorney General Janet Mills has ruled that a proposal by Gov. Paul LePage to bar immigrants and asylum seekers from receiving General Assistance is illegal and unconstitutional. Health and Human Services Commissioner Mary Mayhew reacted with dismay and said she will cont…	2014-05-23	39769	5681	1325	bangordailynews.com	bangordailynews	1	0	1	1	1	dailynews.com	1	bangordailynews.com	bangordailynews.com	-0.1732	0.1389	0.1918	0.3944	0.236	0.039	0.107348320117486	0.0289614503650315	0.00327424038018135	0.389900839247919	0.147302099114629	0.0114194753612137	0.290519271561938	0.0212743038516013	4	0.389900839247919
143	bangordailynews.com	2015	6	22	SNAP junk food ban passes in close House vote	http://bangordailynews.com/2015/06/22/politics/state-house/snap-junk-food-ban-passes-in-close-house-vote/	SNAP junk food ban passes in close House vote AUGUSTA, Maine A bill that that would see Maine ask the federal government for permission to disallow the purchase of junk food with state and federal Supplemental Nutrition Assistance Program funds, once called food stamps, cleared the House of Representatives on a narrow 73-70 vote Monday. The bill, LD 526, directs the Department of Health and Human…	2015-06-22	40164	5737	1338	bangordailynews.com	bangordailynews	1	1	1	1	1	dailynews.com	1	bangordailynews.com	bangordailynews.com	-0.1732	0.1389	0.1918	0.3944	0.236	0.039	0.00663110844967346	0.0454577254714072	0.320915244502514	0.212779453880265	0.253966485720744	0.0179968202410202	0.0662053619693168	0.076047799765059	3	0.320915244502514
144	bangordailynews.com	2015	5	28	Immigrants ask Maine lawmakers to oppose LePage effort to deny social services	http://bangordailynews.com/2015/05/28/politics/immigrants-ask-maine-lawmakers-to-oppose-lepage-effort-to-deny-social-services/	Immigrants ask Maine lawmakers to oppose LePage effort to deny social services AUGUSTA, Maine An immigrants rights group made a final appeal Thursday for lawmakers to reject changes to state welfare programs that would make many noncitizens ineligible for many forms of state aid. Lawmakers on the budget-writing Appropriations Committee are expected to vote soon on whether to accept provisions in …	2015-05-28	40139	5734	1337	bangordailynews.com	bangordailynews	1	0	1	1	1	dailynews.com	1	bangordailynews.com	bangordailynews.com	-0.1732	0.1389	0.1918	0.3944	0.236	0.039	0.00684499960821808	0.0538329410565672	0.00387185006032681	0.434321340209681	0.100770955272725	0.016981502211039	0.334352785010633	0.0490236265708094	4	0.434321340209681
145	bangordailynews.com	2014	7	26	LePages move to make food stamp recipients work can prove beneficial if done right	http://bangordailynews.com/2014/07/26/opinion/editorials/lepages-move-to-make-food-stamp-recipients-work-can-prove-beneficial-if-done-right/	LePages move to make food stamp recipients work can prove beneficial if done right Theres no universal set of American values, but an emphasis on hard work and self-sufficiency is commonly embraced in politics and one that comes into play when the public is considering its support for welfare programs that help the poor. The value underlying the existence of those welfare programs is that we all …	2014-07-26	39833	5690	1327	bangordailynews.com	bangordailynews	1	1	1	1	1	dailynews.com	1	bangordailynews.com	bangordailynews.com	-0.1732	0.1389	0.1918	0.3944	0.236	0.039	0.00244667469807132	0.019263792090399	0.0318616266998436	0.686042810570632	0.011703249180963	0.0788305165256813	0.0361449080927026	0.133706422141707	4	0.686042810570632
146	bangordailynews.com	2015	11	23	LePage, Mayhew renew push for SNAP junk food ban	http://bangordailynews.com/2015/11/23/politics/lepage-administration-renews-push-for-snap-junk-food-ban/	LePage, Mayhew renew push for SNAP junk food ban AUGUSTA, Maine Gov. Paul LePages administration said Monday that it has asked the federal government to allow it to ban the purchase of soda and candy with food stamps. Its a longstanding goal of the Republican governor that is virtually assured to fail: States cant regulate purchases under the federal and state Supplemental Nutrition Assistance Pr…	2015-11-23	40318	5759	1343	bangordailynews.com	bangordailynews	1	1	1	1	1	dailynews.com	1	bangordailynews.com	bangordailynews.com	-0.1732	0.1389	0.1918	0.3944	0.236	0.039	0.00664969309745566	0.0114129268840365	0.159043158863169	0.565430448237129	0.165642465143774	0.0088943859520234	0.0555189997645899	0.0274079220578219	4	0.565430448237129
147	bangordailynews.com	2011	11	11	After-school programs struggling with demand as latchkey kids on rise	http://bangordailynews.com/2011/11/11/news/state/after-school-programs-struggling-with-demand-as-latchkey-kids-on-rise/	After-school programs struggling with demand as latchkey kids on rise The number of Maine kids who go home to an empty home after school is rapidly growing, highlighting the need for far more after-school programs, according to a recent national report. According to the national Afterschool Alliances report, the number of kids in self-care after school who are also known as latchkey kids increase…	2011-11-11	38845	5549	1294	bangordailynews.com	bangordailynews	0	0	0	1	1	dailynews.com	1	bangordailynews.com	bangordailynews.com	-0.1732	0.1389	0.1918	0.3944	0.236	0.039	0.00332504518327527	0.425960245344759	0.0058658690249199	0.0915925898222831	0.00958146334043282	0.126645114494332	0.207628484063413	0.129401188726585	2	0.425960245344759
148	bangordailynews.com	2016	6	25	With food stamp recklessness, LePage shows little respect for federal law, Maines poor	http://bangordailynews.com/2016/06/25/opinion/editorials/with-food-stamp-recklessness-lepage-shows-little-respect-for-federal-law-maines-poor/	With food stamp recklessness, LePage shows little respect for federal law, Maines poor Gov. Paul LePage is so intent on keeping food stamp recipients from using their benefits to buy sugary drinks and candy that, apparently, hes willing to put food assistance benefits at risk for more than 190,000 Maine residents. In a recent letter to U.S. Agriculture Secretary Tom Vilsack, LePage threatened to …	2016-06-25	40533	5790	1351	bangordailynews.com	bangordailynews	1	1	1	1	1	dailynews.com	1	bangordailynews.com	bangordailynews.com	-0.1732	0.1389	0.1918	0.3944	0.236	0.039	0.0159138899315957	0.0338029701812494	0.151063779455387	0.500259657759541	0.0329603511163311	0.0284995677829104	0.179347999383196	0.0581517843897894	4	0.500259657759541
149	bangordailynews.com	2016	8	19	Advocate: State officials broke law by telling newspaper that Fazeli received welfare	http://bangordailynews.com/2016/08/19/politics/advocate-lepage-broke-law-by-telling-newspaper-that-fazeli-received-welfare/	Advocate: State officials broke law by telling newspaper that Fazeli received welfare AUGUSTA, Maine Gov. Paul LePage has pounced on the recent unsealing of court documents showing an Iranian refugee who resettled in Maine and later joined the terror group ISIS. But the governors eagerness to use Adnan Fazelis radicalization here to rail against welfare benefits for refugees may have led him to r…	2016-08-19	40588	5798	1352	bangordailynews.com	bangordailynews	1	1	1	1	1	dailynews.com	1	bangordailynews.com	bangordailynews.com	-0.1732	0.1389	0.1918	0.3944	0.236	0.039	0.0378036710371982	0.0708859572329786	0.00408699538418278	0.364056825630276	0.0533419488781534	0.013895884962629	0.354506666010574	0.101422050864008	4	0.364056825630276
150	bangordailynews.com	2016	9	16	LePage ensures that sound policy wont get in the way of welfare privatization agenda	http://bangordailynews.com/2016/09/16/opinion/editorials/lepage-ensures-that-sound-policy-wont-get-in-the-way-of-welfare-privatization-agenda/	LePage ensures that sound policy wont get in the way of welfare privatization agenda Gov. Paul LePages administration is finalizing a deal to outsource the job training and placement aspects of the states cash assistance program. The nonprofit, Manhattan-based Fedcap proposes to take over Maines Additional Support for People in Retraining and Employment, or ASPIRE, program for $62.6 million over …	2016-09-16	40616	5802	1353	bangordailynews.com	bangordailynews	0	0	0	1	1	dailynews.com	1	bangordailynews.com	bangordailynews.com	-0.1732	0.1389	0.1918	0.3944	0.236	0.039	0.00375272012724816	0.0427161544357574	0.00656221111045336	0.377447409954968	0.0806264043705237	0.266913271628412	0.136438319479396	0.0855435088932406	4	0.377447409954968
151	bangordailynews.com	2013	11	6	Real poverty is more than a food stamps challenge, lasts longer than a week	https://bangordailynews.com/2013/11/06/opinion/contributors/real-poverty-is-more-than-a-food-stamps-challenge-lasts-longer-than-a-week/?ref=relatedBox	Real poverty is more than a food stamps challenge, lasts longer than a week She said she was doing the SNAP challenge, and I almost lost it right there on her Facebook page. Shes a good-hearted and well-meaning friend, and I dont doubt she will learn from her experience just like SNAP challenge participants Gail Roller and Sheila Littlefield did as Partners for a Hunger-Free York County when they…	2013-11-06	39571	5653	1319	bangordailynews.com	bangordailynews	1	1	1	1	1	dailynews.com	1	bangordailynews.com	bangordailynews.com	-0.1732	0.1389	0.1918	0.3944	0.236	0.039	0.00333121562097052	0.14072075784494	0.022370750088717	0.0194965796975313	0.0093636646867367	0.0378710315656199	0.0604950748227448	0.70635092567274	8	0.70635092567274
152	bangordailynews.com	2013	11	27	SNAP cutbacks result in increased demand at Piscataquis County food pantries	http://bangordailynews.com/2013/11/27/news/piscataquis/snap-cutbacks-result-in-increased-demand-at-piscataquis-county-food-pantries/	SNAP cutbacks result in increased demand at Piscataquis County food pantries When the American Recovery Act, better known as the stimulus program, was enacted in 2009, benefits were increased for low income families who received food stamps, now known as the Supplemental Nutrition Assistance Program, or SNAP. The purpose of the increase was to bridge the gap between income and rising food and com…	2013-11-27	39592	5656	1319	bangordailynews.com	bangordailynews	1	1	1	1	1	dailynews.com	1	bangordailynews.com	bangordailynews.com	-0.1732	0.1389	0.1918	0.3944	0.236	0.039	0.0046632022025687	0.364673445349778	0.0946069525775407	0.108118158659165	0.0217520108371719	0.0697756324895123	0.121908342989682	0.214502254894581	2	0.364673445349778
153	bangordailynews.com	2015	3	1	LePages welfare reform wont set Maine up for shared prosperity	http://bangordailynews.com/2015/03/01/opinion/contributors/lepages-welfare-reform-wont-set-maine-up-for-shared-prosperity/	LePages welfare reform wont set Maine up for shared prosperity I have been trying to stay informed about the proposals in Gov. Paul LePages proposed budget and to figure out the thinking behind the policies reflected in it. I have become very concerned about this when it comes to the issue of welfare reform and people I have come to know who will be directly affected. I dont know so for a fact, b…	2015-03-01	40051	5721	1335	bangordailynews.com	bangordailynews	1	0	1	1	1	dailynews.com	1	bangordailynews.com	bangordailynews.com	-0.1732	0.1389	0.1918	0.3944	0.236	0.039	0.0294229328379789	0.101847790098628	0.0223561573828192	0.116134835847712	0.0914941039988676	0.151886012108538	0.0509054386010502	0.435952729124406	8	0.435952729124406
154	bangordailynews.com	2016	3	19	Global expert to Maine: Not all hungry people are welfare cases	https://bangordailynews.com/2016/03/19/news/state/global-expert-to-maine-not-all-hungry-people-are-welfare-cases/?ref=topStories1Thumb	Global expert to Maine: Not all hungry people are welfare cases PORTLAND, Maine Dr. Lindiwe Majele Sibanda remembers as a child looking forward to drinking a big mug of milk with a tablespoon of cereal in it every day after she walked to school in Zimbabwe. At the time, she said, she didnt understand hunger was a global issue. We just thought it was part of going to school, Sibanda, CEO and head …	2016-03-19	40435	5776	1347	bangordailynews.com	bangordailynews	0	0	0	1	1	dailynews.com	1	bangordailynews.com	bangordailynews.com	-0.1732	0.1389	0.1918	0.3944	0.236	0.039	0.00213576172444017	0.396356514054881	0.173496748448331	0.122189978563844	0.0203070779046127	0.103257665259331	0.0223971706034424	0.159859083441117	2	0.396356514054881
155	bangordailynews.com	2013	2	20	New rules will penalize food stamp recipients for water dumping	http://bangordailynews.com/2013/02/20/news/state/new-rules-will-penalize-snap-recipients-for-water-dumping/	New rules will penalize food stamp recipients for water dumping Food stamp recipients who trade or sell their Supplemental Nutrition Assistance Program benefits for money or use them to purchase beverages just so they can dump the liquid and return the empties for cash now risk losing their benefits. The U.S. Department of Agriculture has taken a hard stand on water dumping and the selling or tra…	2013-02-20	39312	5616	1310	bangordailynews.com	bangordailynews	1	1	1	1	1	dailynews.com	1	bangordailynews.com	bangordailynews.com	-0.1732	0.1389	0.1918	0.3944	0.236	0.039	0.44386833137198	0.0125477332730648	0.142974584836469	0.221565687478392	0.0373988075262299	0.00580924072445192	0.0824894208405811	0.0533461939488311	1	0.44386833137198
156	bangordailynews.com	2015	5	4	Maine lawmakers endorse new bid to prevent food stamp spending on junk food	http://bangordailynews.com/2015/05/04/politics/maine-lawmakers-endorse-new-bid-to-prevent-food-stamp-spending-on-junk-food/	Maine lawmakers endorse new bid to prevent food stamp spending on junk food AUGUSTA, Maine A bid to prohibit the purchase of junk food with food stamps in Maine came out of a legislative committee Monday afternoon with a positive recommendation twice. In an unusual series of events, Republican Sen. Roger Katzs bill, LD 526, heads to the full Legislature after having been approved twice by the Leg…	2015-05-04	40115	5730	1337	bangordailynews.com	bangordailynews	1	0	1	1	1	dailynews.com	1	bangordailynews.com	bangordailynews.com	-0.1732	0.1389	0.1918	0.3944	0.236	0.039	0.00643007026755191	0.0088610193848628	0.257990223886677	0.260944598856039	0.377571656381705	0.0204103561483514	0.0295192567102377	0.038272818364576	5	0.377571656381705
157	bangordailynews.com	2014	3	7	Thomaston woman gets 60 days in jail for food stamp fraud, ordered to repay $4,000	http://bangordailynews.com/2014/03/07/news/midcoast/thomaston-woman-gets-60-days-in-jail-for-food-stamp-fraud-ordered-to-repay-4000/	Thomaston woman gets 60 days in jail for food stamp fraud, ordered to repay $4,000 ROCKLAND, Maine A 42-year-old Thomaston woman was sentenced Thursday to 60 days in jail for receiving food stamps for three years by lying to the state. Brittany Seavey was sentenced in Knox County Superior Court by Justice Andrew Horton to two years in jail with all but 60 days suspended. She was also placed on pr…	2014-03-07	39692	5670	1323	bangordailynews.com	bangordailynews	1	0	1	1	1	dailynews.com	1	bangordailynews.com	bangordailynews.com	-0.1732	0.1389	0.1918	0.3944	0.236	0.039	0.775420477542089	0.00942707358004222	0.00427554581369688	0.0822661616607009	0.0070445300774554	0.00470692693048168	0.0984863413819376	0.0183729430135969	1	0.775420477542089
158	bangordailynews.com	2016	7	19	Poliquin proposes bill to target food stamp fraud	https://bangordailynews.com/2016/07/19/politics/poliquin-proposes-bill-to-target-food-stamp-fraud/?ref=relatedBox	Poliquin proposes bill to target food stamp fraud LEWISTON, Maine U.S. Rep. Bruce Poliquin said he will submit a bill this week aimed at welfare fraud, making it harder for people to get replacement electronic benefit transfer cards and banning people convicted of fraud and drug offenses from getting benefits for life. The Republican from Maines 2nd District said taxpayer money is the main reason…	2016-07-19	40557	5793	1351	bangordailynews.com	bangordailynews	1	1	1	1	1	dailynews.com	1	bangordailynews.com	bangordailynews.com	-0.1732	0.1389	0.1918	0.3944	0.236	0.039	0.264596960675093	0.0109107880937649	0.0044731935320667	0.190919597629373	0.286746432366443	0.00748501521486525	0.0366613151565128	0.198206697331881	5	0.286746432366443
159	bangordailynews.com	2016	5	12	LePage administrations food stamps data beg the question: Whats there to celebrate?	http://bangordailynews.com/2016/05/12/opinion/editorials/lepage-administrations-food-stamps-data-beg-the-question-whats-there-to-celebrate/	LePage administrations food stamps data beg the question: Whats there to celebrate? Commissioner Mary Mayhews Department of Health and Human Services is taking a victory lap this week. Its touting new data showing a 114 percent jump in earnings among adults who lost access to food stamps after the LePage administration reinstated work requirements for them in 2014. In the third quarter of 2014, s…	2016-05-12	40489	5784	1349	bangordailynews.com	bangordailynews	1	1	1	1	1	dailynews.com	1	bangordailynews.com	bangordailynews.com	-0.1732	0.1389	0.1918	0.3944	0.236	0.039	0.00151520809394005	0.0123403416564473	0.00129235973895058	0.59978023540646	0.00548866512098025	0.29601203466173	0.0297349181224591	0.0538362371990332	4	0.59978023540646
160	bangordailynews.com	2016	9	19	After denying it misused millions in welfare funds, Maine changed its spending to follow the law	https://bangordailynews.com/2016/09/19/mainefocus/after-denying-it-misused-millions-in-welfare-funds-maine-changed-its-spending-to-follow-the-law/	After denying it misused millions in welfare funds, Maine changed its spending to follow the law The LePage administration has reversed a $7.8 million transfer of grant funds that ran afoul of federal law, after the BDN reported on the spending of federal welfare assistance dollars in June. The Maine Department of Health and Human Services used the funds in 2015 to pay for services for seniors an…	2016-09-19	40619	5802	1353	bangordailynews.com	bangordailynews	0	0	0	1	1	dailynews.com	1	bangordailynews.com	bangordailynews.com	-0.1732	0.1389	0.1918	0.3944	0.236	0.039	0.00653633155122215	0.0104264256045387	0.00134011899781254	0.239847003071975	0.00753343325156237	0.0161228822848198	0.686705560036036	0.0314882452020333	7	0.686705560036036
161	bangordailynews.com	2016	1	9	Report: Millions of seniors still having to sacrifice medicine, utilities to afford food	http://bangordailynews.com/2016/01/09/news/nation/report-millions-of-seniors-still-having-to-sacrifice-medicine-utilities-to-afford-food/	Report: Millions of seniors still having to sacrifice medicine, utilities to afford food The economy may be improving, but it is not improving enough to meet the needs of Americas seniors. Thats the inference from a recent report from Feeding America, Baby Boomers and Beyond: Facing Hunger After Fifty. The report analyzed and summarized data from the Hunger in America 2014 dataset. This dataset c…	2016-01-09	40365	5766	1345	bangordailynews.com	bangordailynews	1	1	1	1	1	dailynews.com	1	bangordailynews.com	bangordailynews.com	-0.1732	0.1389	0.1918	0.3944	0.236	0.039	0.00236461313307218	0.316720326344217	0.0504807248624686	0.0136028963667698	0.00928276460305438	0.251434630415209	0.296566032530646	0.0595480117445632	2	0.316720326344217
162	bangordailynews.com	2016	4	16	Compromise moves state welfare abuse bill forward	https://bangordailynews.com/2016/04/16/politics/state-house/compromise-moves-state-welfare-abuse-bill-forward/	Compromise moves state welfare abuse bill forward AUGUSTA, Maine In an end-of-session compromise, a pair of Lewiston-Auburn state senators were able to advance legislation that tightens oversight and increases penalties for welfare recipients who are caught abusing the system. The measure was first offered by Sen. Nate Libby, D-Lewiston, and aims to limit purchases made with Electronic Benefit Tr…	2016-04-16	40463	5780	1348	bangordailynews.com	bangordailynews	1	1	1	1	1	dailynews.com	1	bangordailynews.com	bangordailynews.com	-0.1732	0.1389	0.1918	0.3944	0.236	0.039	0.30915847094078	0.00617077411500637	0.0747198169009681	0.221697345357537	0.193552007240723	0.0176572015731195	0.089242169628623	0.0878022142432434	1	0.30915847094078
163	bangordailynews.com	2014	11	19	State aid fund runs dry for Maine asylum-seekers with work permits but no jobs	https://bangordailynews.com/2014/11/19/politics/state-aid-fund-runs-dry-for-maine-asylum-seekers-with-work-permits-but-no-jobs/?ref=relatedBox	State aid fund runs dry for Maine asylum-seekers with work permits but no jobs LEWISTON, Maine About 50 immigrant families seeking asylum in Maine will lose state-funded food stamp and Temporary Assistance to Needy Family benefits in December, according to the Maine Department of Health and Human Services. About $260,000 in temporary funding for the benefits which help 128 individuals statewide, …	2014-11-19	39949	5707	1331	bangordailynews.com	bangordailynews	1	0	1	1	1	dailynews.com	1	bangordailynews.com	bangordailynews.com	-0.1732	0.1389	0.1918	0.3944	0.236	0.039	0.0205023612156734	0.0882556662561792	0.00602483647149279	0.426679460275884	0.053770703333131	0.0136365441866362	0.285137073435531	0.105993354825473	4	0.426679460275884
164	bangordailynews.com	2016	7	22	Maine leaves more welfare money unspent as more children fall into poverty	https://bangordailynews.com/2016/07/22/opinion/editorials/maine-leaves-more-welfare-money-unspent-as-more-children-fall-into-poverty/	Maine leaves more welfare money unspent as more children fall into poverty When it became clear earlier this year that the Maine Department of Health and Human Services had quietly accrued a $110 million balance in the states Temporary Assistance for Needy Families program, the department claimed it had a plan to spend the money. But since news of the $110 million balance came out, Maines TANF ba…	2016-07-22	40560	5794	1352	bangordailynews.com	bangordailynews	0	0	0	1	1	dailynews.com	1	bangordailynews.com	bangordailynews.com	-0.1732	0.1389	0.1918	0.3944	0.236	0.039	0.00316241433891563	0.0851262410378697	0.00178254424376657	0.223598882625611	0.0085409084224863	0.236994570017935	0.423993985068322	0.0168004542450943	7	0.423993985068322
165	bangordailynews.com	2015	4	9	The double-standard of making the poor prove theyre worthy of government benefits	http://bangordailynews.com/2015/04/09/the-point/the-double-standard-of-making-the-poor-prove-theyre-worthy-of-government-benefits/	The double-standard of making the poor prove theyre worthy of government benefits Poverty looks pretty great if youre not living in it. The government gives you free money to spend on steak and lobster, on tattoos and spa days, on why not? cruise vacations and psychic visits. Enough serious-minded people seem to think this is what the poor actually buy with their meager aid that weve now seen a r…	2015-04-09	40090	5727	1336	bangordailynews.com	bangordailynews	1	0	1	1	1	dailynews.com	1	bangordailynews.com	bangordailynews.com	-0.1732	0.1389	0.1918	0.3944	0.236	0.039	0.0048901194003419	0.0213223059050193	0.0270594488542482	0.10749933207695	0.120276462115304	0.122871025226421	0.0703672488698536	0.525714057551863	8	0.525714057551863
166	bangordailynews.com	2016	5	2	House Republican proposal would make it harder for poor schools to feed their students	http://bangordailynews.com/2016/05/02/opinion/contributors/house-republican-proposal-would-make-it-harder-for-poor-schools-to-feed-their-students/	House Republican proposal would make it harder for poor schools to feed their students Schools are supposed to help kids build character, socialize and learn critical thinking and academic content. But we also ask schools to do a lot more: to offer extracurricular activities, serve as community centers and feed our children. Particularly in low-income areas, where kids come to school with a varie…	2016-05-02	40479	5782	1349	bangordailynews.com	bangordailynews	1	0	1	1	1	dailynews.com	1	bangordailynews.com	bangordailynews.com	-0.1732	0.1389	0.1918	0.3944	0.236	0.039	0.0021866577033263	0.453338711437599	0.00502605277600731	0.0192548084487045	0.127088662613231	0.0982792486033495	0.20963949418859	0.0851863642291924	2	0.453338711437599
167	bangordailynews.com	2016	8	16	States follow Maine in declining federal funds for food stamps	https://bangordailynews.com/2016/08/16/news/nation/states-follow-maine-in-declining-federal-funds-for-food-stamps/	States follow Maine in declining federal funds for food stamps Food stamp enrollment in the U.S. is declining from record levels, in part because some states are ending benefits earlier than they have to. Seven states, all led by Republicans, have decided this year to end waivers for some able-bodied recipients that were made available in the 2009 federal stimulus bill even though the benefits ar…	2016-08-16	40585	5797	1352	bangordailynews.com	bangordailynews	1	0	1	1	1	dailynews.com	1	bangordailynews.com	bangordailynews.com	-0.1732	0.1389	0.1918	0.3944	0.236	0.039	0.0305390170633549	0.0167183217056438	0.0170772482811114	0.706816778614132	0.099729973812082	0.0501873009205298	0.0185240487760371	0.060407310827109	4	0.706816778614132
168	bangordailynews.com	2015	6	11	Maine House Republicans insist that immigrant aid cuts be part of budget deal	http://bangordailynews.com/2015/06/11/politics/maine-house-republicans-insist-that-immigrant-aid-cuts-be-part-of-budget-deal/	Maine House Republicans insist that immigrant aid cuts be part of budget deal AUGUSTA, Maine How much Maine spends helping poor and unemployed immigrants and whether the state should continue that level of support including several state-funded welfare programs that exist in only a handful of states is emerging as a key sticking point in budget negotiations between Republicans and Democrats at th…	2015-06-11	40153	5736	1338	bangordailynews.com	bangordailynews	1	1	1	1	1	dailynews.com	1	bangordailynews.com	bangordailynews.com	-0.1732	0.1389	0.1918	0.3944	0.236	0.039	0.0180838747510861	0.00651912137614626	0.00158747709939772	0.165606805348831	0.340683112900016	0.0768836144907315	0.34163651145356	0.0489994825802312	7	0.34163651145356
169	bangordailynews.com	2012	2	12	Maine ramps up battle against welfare fraud	http://bangordailynews.com/2012/02/12/news/state/maine-ramps-up-battle-against-welfare-fraud/	Maine ramps up battle against welfare fraud They claim to be pregnant for 40 months in a row.They assume the identities of their dead fathers.They say theyre single when theyre married.They pretend to be caring for children when theyre not.They steal from the same state agency they work for.They conspire and deceive.These Maine welfare cheats are stealing public money. And theyre going to jail. M…	2012-02-12	38938	5562	1297	bangordailynews.com	bangordailynews	1	1	1	1	1	dailynews.com	1	bangordailynews.com	bangordailynews.com	-0.1732	0.1389	0.1918	0.3944	0.236	0.039	0.496696256256214	0.0168308799380657	0.00243399500329917	0.239973116759587	0.00577658980495002	0.0310513987198548	0.0690620851250432	0.138175678392986	1	0.496696256256214
170	bangordailynews.com	2012	9	27	DHHS to fight feds demand for repayment of food stamp benefits	http://bangordailynews.com/2012/09/27/politics/state-house/feds-maine-cant-make-families-repay-food-stamp-benefits/	DHHS to fight feds demand for repayment of food stamp benefits The Maine Department of Health and Human Services plans to appeal a demand by the federal government that the state repay nearly $5 million in erroneous food assistance benefits. DHHS in late July notified about a third of the Mainers who rely on the Supplemental Nutrition Assistance Program, commonly known as food stamps, that their …	2012-09-27	39166	5595	1305	bangordailynews.com	bangordailynews	1	0	1	1	1	dailynews.com	1	bangordailynews.com	bangordailynews.com	-0.1732	0.1389	0.1918	0.3944	0.236	0.039	0.0247716955980767	0.0104511459012929	0.00273685857955163	0.414345009125596	0.150248492566079	0.0160991420807995	0.338419137723306	0.0429285184252985	4	0.414345009125596
171	bangordailynews.com	2015	5	18	LePage proposes drug testing for every TANF applicant	http://bangordailynews.com/2015/05/18/politics/lepage-proposes-drug-testing-for-every-tanf-applicant/	LePage proposes drug testing for every TANF applicant AUGUSTA, Maine Gov. Paul LePages plan to prevent anyone with a felony drug conviction from collecting cash welfare benefits advanced Monday in Augusta with a bill that would extend a program launched earlier this year. In January, LePage and his administration began administering drug tests on Temporary Assistance for Needy Families applicants…	2015-05-18	40129	5732	1337	bangordailynews.com	bangordailynews	1	1	1	1	1	dailynews.com	1	bangordailynews.com	bangordailynews.com	-0.1732	0.1389	0.1918	0.3944	0.236	0.039	0.0969524549506158	0.0141769919292759	0.00370891588217121	0.379852155148724	0.14607647448432	0.0481961980718029	0.149079146426967	0.161957663106123	4	0.379852155148724
172	bangordailynews.com	2014	7	23	LePage administration wants adults without children to work to get food stamps	http://bangordailynews.com/2014/07/23/politics/state-house/lepage-administration-wants-adults-without-children-to-work-to-get-food-stamps/	LePage administration wants adults without children to work to get food stamps AUGUSTA, Maine After a five-year break, the Maine Department of Health and Human Services plans once again to require childless adults to work in order to receive help through the federal Supplemental Nutrition Assistance Program, formerly known as food stamps. The department announced Wednesday that it will require wo…	2014-07-23	39830	5690	1327	bangordailynews.com	bangordailynews	1	1	1	1	1	dailynews.com	1	bangordailynews.com	bangordailynews.com	-0.1732	0.1389	0.1918	0.3944	0.236	0.039	0.00259485303814422	0.00743046248970807	0.00320111927438374	0.780731804332558	0.00718347341425248	0.0862345073960419	0.0330396839512235	0.0795840961036882	4	0.780731804332558
173	bangordailynews.com	2014	4	4	Policy debate around restrictions on cash welfare benefits in Maine caught up in politics	http://bangordailynews.com/2014/04/04/politics/policy-debate-around-restrictions-on-cash-welfare-benefits-in-maine-caught-up-in-politics/	Policy debate around restrictions on cash welfare benefits in Maine caught up in politics AUGUSTA, Maine Whether Republicans, Democrats or both are serious about reducing fraudulent spending in cash benefit programs for the poor, the discussion in Augusta has devolved into partisan finger-pointing. Republicans say Democrats arent serious about cracking down on the misuse of public benefits. Democ…	2014-04-04	39720	5674	1324	bangordailynews.com	bangordailynews	1	1	1	1	1	dailynews.com	1	bangordailynews.com	bangordailynews.com	-0.1732	0.1389	0.1918	0.3944	0.236	0.039	0.241154087003107	0.00483584631050196	0.00836763751227291	0.266982035225685	0.205651223103865	0.0293886734056161	0.106087719435103	0.137532778003848	4	0.266982035225685
174	bangordailynews.com	2015	5	20	Health committee Democrats reject LePages call to drug test all TANF recipients	http://bangordailynews.com/2015/05/20/politics/health-committee-democrats-reject-lepages-call-to-drug-test-all-tanf-recipients/	Health committee Democrats reject LePages call to drug test all TANF recipients AUGUSTA, Maine Democrats who hold a majority on the Legislatures Health and Human Services Committee voted on Wednesday to reject a bill from Gov. Paul LePage to drug test everyone who receives cash benefits in the Temporary Assistance for Needy Families program. LePage spokeswoman Adrienne Bennett said the vote indic…	2015-05-20	40131	5733	1337	bangordailynews.com	bangordailynews	1	0	1	1	1	dailynews.com	1	bangordailynews.com	bangordailynews.com	-0.1732	0.1389	0.1918	0.3944	0.236	0.039	0.0748708832726136	0.00573665369846781	0.00277882166477085	0.365892883927933	0.286994264711805	0.0208327256311234	0.143767451036423	0.0991263160568634	4	0.365892883927933
175	bangordailynews.com	2014	11	19	Ex-pharmacy tech in Pleasant Point pleads guilty to drug, food stamp fraud charges	http://bangordailynews.com/2014/11/19/news/ex-pharmacy-tech-in-pleasant-point-pleads-guilty-to-drug-food-stamp-fraud-charges/	Ex-pharmacy tech in Pleasant Point pleads guilty to drug, food stamp fraud charges BANGOR, Maine A former pharmacy technician at the health center at the Pleasant Point Passamaquoddy Indian Reservation in Perry waived indictment Tuesday and pleaded guilty to federal charges in connection with obtaining narcotics illegally and her fraudulent use of food stamp benefits. Tonia D. Smith, 42, of Perry…	2014-11-19	39949	5707	1331	bangordailynews.com	bangordailynews	1	0	1	1	1	dailynews.com	1	bangordailynews.com	bangordailynews.com	-0.1732	0.1389	0.1918	0.3944	0.236	0.039	0.807101749724564	0.00881036061475023	0.0042738316155925	0.0603932308810648	0.0114082877814021	0.00430415122715238	0.0797827472384916	0.0239256409169819	1	0.807101749724564
176	bangordailynews.com	2013	12	24	Feed the hungry, house the homeless, but dont forget a larger solution: A living wage	http://bangordailynews.com/2013/12/24/opinion/feed-the-hungry-house-the-homeless-but-dont-forget-a-larger-solution-a-living-wage/	Feed the hungry, house the homeless, but dont forget a larger solution: A living wage Tis the season of giving. Besides holiday presents, many Maine people chip into bell ringers kettles, cook dinners for homeless people and donate to and prepare food baskets for those who are struggling to get by. Sadly, the problems of poverty, hunger and homelessness continue every year and are getting worse. …	2013-12-24	39619	5659	1320	bangordailynews.com	bangordailynews	1	0	1	1	1	dailynews.com	1	bangordailynews.com	bangordailynews.com	-0.1732	0.1389	0.1918	0.3944	0.236	0.039	0.00844108263494498	0.286781197614294	0.0282623755765474	0.0253337131768032	0.0100423944981313	0.28310204592364	0.044470562166987	0.313566628408653	8	0.313566628408653
177	bangordailynews.com	2014	12	10	Collins touts success in securing white potatoes for federal food assistance program	http://bangordailynews.com/2014/12/10/news/state/collins-touts-success-in-securing-white-potatoes-for-federal-food-assistance-program/	Collins touts success in securing white potatoes for federal food assistance program WASHINGTON, D.C. U.S. Sen. Susan Collins announced Wednesday she has successfully secured a provision in the current appropriations bill that will require fresh white potatoes be included in the federal Women, Infants and Children supplemental food assistance program. It was a victory for Collins, a senior member…	2014-12-10	39970	5710	1332	bangordailynews.com	bangordailynews	0	0	0	1	1	dailynews.com	1	bangordailynews.com	bangordailynews.com	-0.1732	0.1389	0.1918	0.3944	0.236	0.039	0.00308292990541321	0.0393457855462228	0.531315707006058	0.038382782514513	0.18591779009872	0.0289023375234425	0.134822597231093	0.0382300701745366	3	0.531315707006058
178	bangordailynews.com	2016	7	14	Proposed Belfast budget includes increase for General Assistance	http://bangordailynews.com/2016/07/14/news/midcoast/proposed-belfast-budget-includes-increase-for-general-assistance/	Proposed Belfast budget includes increase for General Assistance BELFAST, Maine The proposed Belfast municipal budget, which raises the citys portion of the property tax bill by 6 percent, includes a nearly 600 percent increase to the General Assistance program, according to city officials. Still, Belfast City Manager Joe Slocum said Tuesday that the proposed $9.15 million city budget, which will…	2016-07-14	40552	5793	1351	bangordailynews.com	bangordailynews	0	0	0	1	1	dailynews.com	1	bangordailynews.com	bangordailynews.com	-0.1732	0.1389	0.1918	0.3944	0.236	0.039	0.0260044727562199	0.276153881415832	0.00513081923559834	0.202976736935986	0.0971610860272195	0.0791093432166519	0.171100920850285	0.142362739562207	2	0.276153881415832
179	billmoyers.com	2013	7	2	Hunger and the Sequester, By the Numbers | BillMoyers.com	http://billmoyers.com/2013/07/02/hunger-and-the-sequester-by-the-numbers/	Hunger and the Sequester, By the Numbers | BillMoyers.com Sequestration cuts will total $1.2 trillion through fiscal year 2021. This year there is a 5.3 percent cut, totaling $85 billion. The cuts are indiscriminate and will impact nearly every federal program.* Here are some of the ways this years cut is affecting food and hunger programs, in America and abroad. Meals for needy seniors lost in p…	2013-07-02	39444	5634	1314	billmoyers.com	billmoyers	1	1	1	1	1	NA	0	billmoyers.com	billmoyers.com	-0.839	0.9448	0.0549	4e-04	0	0	0.0018869958724068	0.526379014396492	0.0120490299266153	0.0304440597503312	0.111162578591568	0.0797368367371515	0.197903135454282	0.0404383492711533	2	0.526379014396492
180	billmoyers.com	2014	3	24	The Bigger Dog Whistle Bogeyman: Liberal Government | BillMoyers.com	http://billmoyers.com/2014/03/24/the-bigger-dog-whistle-bogeyman-liberal-government/	The Bigger Dog Whistle Bogeyman: Liberal Government | BillMoyers.com This post first appeared in Salon. Ian Haney Lpez recently appeared on Moyers & Companyto talk with Bill about his new book, Dog Whistle Politics: How Coded Racial Appeals Have Reinvented Racism and Wrecked the Middle Class. While attention focuses on Paul Ryans remarks about inner city culture, another dog-whistle theme continu…	2014-03-24	39709	5672	1323	billmoyers.com	billmoyers	1	0	1	1	1	NA	0	billmoyers.com	billmoyers.com	-0.839	0.9448	0.0549	4e-04	0	0	0.0290142925996331	0.0257259153009525	0.0207871864346455	0.0292374793433483	0.261241123418243	0.22191674785396	0.0224055677604298	0.389671687288787	8	0.389671687288787
181	billmoyers.com	2014	5	27	Now Is the Perfect Time to Fight Poverty Wages | BillMoyers.com	http://billmoyers.com/2014/05/27/now-is-the-perfect-time-to-fight-poverty-wages/	Now Is the Perfect Time to Fight Poverty Wages | BillMoyers.com This post originally appeared at TalkPoverty.org , a new blog launched today by former Nation poverty correspondent and Moyers & Company guest, Greg Kaufmann. Were at a critical moment in our economic recovery that requires real leadership and people power to ensure true economic democracy in our country. There is incredible work bei…	2014-05-27	39773	5681	1325	billmoyers.com	billmoyers	1	0	1	1	1	NA	0	billmoyers.com	billmoyers.com	-0.839	0.9448	0.0549	4e-04	0	0	0.00108225732036471	0.0278231978017106	0.00999882854879103	0.0460350561168238	0.0255600883165251	0.526048046567563	0.0230716042192744	0.340380921108947	6	0.526048046567563
182	billmoyers.com	2013	9	22	New Data, Same Story (and Same Dangerous House Republicans) | BillMoyers.com	http://billmoyers.com/2013/09/22/new-data-same-story-and-same-dangerous-house-republicans/	New Data, Same Story (and Same Dangerous House Republicans) | BillMoyers.com Were proud to collaborate withThe Nationin sharing insightful journalism related to income inequality in America. The following post appeared first inNationcontributorGreg Kaufmanns This Week in Poverty blog. For me, the biggest takeaway from thenew Census data on povertyhas little to do with the data itself its this: we…	2013-09-22	39526	5646	1317	billmoyers.com	billmoyers	1	1	1	1	1	NA	0	billmoyers.com	billmoyers.com	-0.839	0.9448	0.0549	4e-04	0	0	0.000945051338936658	0.025087902701716	0.00477713134288632	0.0464198838214574	0.138299603222071	0.574331846663325	0.0439253664719676	0.16621321443764	6	0.574331846663325
183	billmoyers.com	2015	1	30	Stop Punishing People After They Have Been Released From Prison | BillMoyers.com	http://billmoyers.com/2015/01/30/stop-punishing-people-released-prison/	Stop Punishing People After They Have Been Released From Prison | BillMoyers.com BillMoyers.com is proud to collaborate with TalkPoverty.org as we focus on poverty coverage over the next two weeks. Every day, visit BillMoyers.com to discover a new action you can take to help turn the tide in the fight against poverty. In America, we punish people for being poor.But were also one of the few democr…	2015-01-30	40021	5717	1334	billmoyers.com	billmoyers	1	0	1	1	1	NA	0	billmoyers.com	billmoyers.com	-0.839	0.9448	0.0549	4e-04	0	0	0.355668718999708	0.0624635126586259	0.0424310524613459	0.103981462203758	0.0474261529673684	0.139781751836883	0.0454541296425575	0.202793219229753	1	0.355668718999708
184	billmoyers.com	2013	6	28	Why is SNAP Part of the Farm Bill? | BillMoyers.com	http://billmoyers.com/2013/06/28/why-is-snap-part-of-the-farm-bill/	Why is SNAP Part of the Farm Bill? | BillMoyers.com During the Great Depression, Americans foraged through garbage cans for food and dug in public parks to find roots they could eat. Parents reluctantly sent their children door-to-door to beg. Ninety-five people were admitted to New York Citys four largest hospitals due to starvation in 1931. Twenty of them died. That same year, the Municipal Lod…	2013-06-28	39440	5634	1314	billmoyers.com	billmoyers	1	1	1	1	1	NA	0	billmoyers.com	billmoyers.com	-0.839	0.9448	0.0549	4e-04	0	0	0.00569364016575094	0.230611246105309	0.119187294558675	0.0183555642390753	0.19844129354253	0.148898664948523	0.0702512688829406	0.208561027557196	2	0.230611246105309
185	billmoyers.com	2014	1	8	How We Won and Lost the War on Poverty, in 6 Charts | BillMoyers.com	http://billmoyers.com/2014/01/08/how-we-won-and-lost-the-war-on-poverty-in-6-charts/	How We Won and Lost the War on Poverty, in 6 Charts | BillMoyers.com This post originally appeared at Mother Jones. President Lyndon B. Johnsonannounceda war on poverty in America in his State of the Union address on January 8, 1964. This administration today, here and now, declares unconditional war on poverty in America, he said. It will not be a short or easy struggle, no single weapon or stra…	2014-01-08	39634	5662	1321	billmoyers.com	billmoyers	1	0	1	1	1	NA	0	billmoyers.com	billmoyers.com	-0.839	0.9448	0.0549	4e-04	0	0	0.00101758384813439	0.0588940839994145	0.00328647993348754	0.0246943635583909	0.0204562568733527	0.72147807989487	0.1101121769164	0.0600609749759496	6	0.72147807989487
186	billmoyers.com	2013	6	18	What Congress and the Media are Missing in the Food Stamp Debate | BillMoyers.com	http://billmoyers.com/2013/06/18/what-congress-and-the-media-are-missing-in-the-food-stamp-debate/	What Congress and the Media are Missing in the Food Stamp Debate | BillMoyers.com Were proud to collaborate withThe Nationin sharing insightful journalism related to income inequality in America. The following is an excerpt fromNationcontributorGreg Kaufmanns This Week in Poverty column. To follow the Congressional debate about food stamp (SNAP) funding in the Farm Bill and media coverage of that…	2013-06-18	39430	5632	1314	billmoyers.com	billmoyers	1	1	1	1	1	NA	0	billmoyers.com	billmoyers.com	-0.839	0.9448	0.0549	4e-04	0	0	0.00714699967834315	0.134579899638327	0.160917699019138	0.0280477575744376	0.108691317618271	0.288565706894063	0.153346438786081	0.118704180791341	6	0.288565706894063
187	billmoyers.com	2013	11	8	SNAP Cuts Mean Millions Could Go Hungry | BillMoyers.com	http://billmoyers.com/2013/11/08/snap-cuts-mean-millions-could-go-hungry/	SNAP Cuts Mean Millions Could Go Hungry | BillMoyers.com The New York Times has a heartbreaking story today on how cuts to the Supplemental Nutrition Assistance Program (SNAP) or food stamps are affecting millions of low-income American families for whom $10 or $20 makes a big difference. The decrease marks the largest across-the-board cuts since Congress first passed the Food Stamps Act in 1964 …	2013-11-08	39573	5653	1319	billmoyers.com	billmoyers	1	1	1	1	1	NA	0	billmoyers.com	billmoyers.com	-0.839	0.9448	0.0549	4e-04	0	0	0.00192314127201302	0.106790423224654	0.0984801771666091	0.0178168574609491	0.195267559870766	0.27402876639967	0.0523567851021407	0.253336289503199	6	0.27402876639967
188	billmoyers.com	2013	6	28	The Gap Between SNAP and Basic Economic Security | BillMoyers.com	http://billmoyers.com/2013/06/28/the-gap-between-snap-and-basic-economic-security/	The Gap Between SNAP and Basic Economic Security | BillMoyers.com Theres a wide gap between the income cutoff for government food assistance and the income required to provide children with a nutritious diet. As of early 2013, nearly 48 million Americans received food assistance through the Supplemental Nutrition Assistance Program (SNAP). Thats about 15 percent of the country. Despite those numb…	2013-06-28	39440	5634	1314	billmoyers.com	billmoyers	1	1	1	1	1	NA	0	billmoyers.com	billmoyers.com	-0.839	0.9448	0.0549	4e-04	0	0	0.00328512158966172	0.118438539976261	0.0777799639625407	0.0494278883156753	0.0117944330114551	0.32930693388932	0.34819685809985	0.0617702611552358	7	0.34819685809985
189	billmoyers.com	2014	8	1	The 5 Myths That Weigh Down Paul Ryan's Opportunity Proposal | BillMoyers.com	http://billmoyers.com/2014/08/01/the-5-myths-that-weigh-down-paul-ryans-opportunity-proposal/	The 5 Myths That Weigh Down Paul Ryan's Opportunity Proposal | BillMoyers.com Editors Note: This is the first of a two blog posts responding to Paul Ryans Expanding Opportunity in America proposal, released last week. How Seriously Should We Take Ryans Poverty Plan? How seriously would we take Colonel Sanders, if, out of the blue, he offered a comprehensive plan to aid chickens? Not very. So when…	2014-08-01	39839	5691	1327	billmoyers.com	billmoyers	1	1	1	1	1	NA	0	billmoyers.com	billmoyers.com	-0.839	0.9448	0.0549	4e-04	0	0	0.00221525547915002	0.0345293643381424	0.0258467772595246	0.0185518082049339	0.236148780063757	0.365347157966544	0.131302214744137	0.186058641943812	6	0.365347157966544
190	billmoyers.com	2013	3	10	Two New Films Address American Poverty | BillMoyers.com	http://billmoyers.com/2013/03/10/two-new-films-address-american-poverty/	Two New Films Address American Poverty | BillMoyers.com Were proud to collaborate withThe Nationin sharing insightful journalism related to income inequality in America. The following is an excerpt fromNationcontributorGreg Kaufmanns This Week in Poverty column. A Patriotic Fix for Americas Hunger Epidemic By Michael Shank One nation, underfed. Thats the tagline for the new film out by Participan…	2013-03-10	39330	5618	1311	billmoyers.com	billmoyers	1	0	1	1	1	NA	0	billmoyers.com	billmoyers.com	-0.839	0.9448	0.0549	4e-04	0	0	0.00915636685131635	0.257505984132475	0.0652035979957742	0.00590567943477814	0.0821712017390469	0.28866567725593	0.0555479089439442	0.235843583646736	6	0.28866567725593
191	billmoyers.com	2014	10	31	Does America Really Believe in Second Chances? | BillMoyers.com	http://billmoyers.com/2014/10/31/america-really-believe-second-chances/	Does America Really Believe in Second Chances? | BillMoyers.com This post first appeared at TalkPoverty. In America,we punish people for being poor. From predatory lending, to thecriminalization of homelessness, to modern-day debtors prisons, we make life expensive for individuals and families who are already struggling to make ends meet. But we dont just punish people for being poor.In some case…	2014-10-31	39930	5704	1331	billmoyers.com	billmoyers	1	0	1	1	1	NA	0	billmoyers.com	billmoyers.com	-0.839	0.9448	0.0549	4e-04	0	0	0.284852293084666	0.0567213131989643	0.0261957634849487	0.179922378855158	0.104605524986424	0.151610251995419	0.0430147901123182	0.153077684282101	1	0.284852293084666
192	billmoyers.com	2014	7	26	Anti-Poverty Leaders Respond to Paul Ryan | BillMoyers.com	http://billmoyers.com/2014/07/26/anti-poverty-leaders-respond-to-paul-ryan/	Anti-Poverty Leaders Respond to Paul Ryan | BillMoyers.com This post originally appeared at TalkPoverty. TalkPoverty.org believes that if we are to dramatically reduce poverty in the United States we will need a strong and diverse movement that is led by people who know poverty firsthand. Yesterday, Rep. Paul Ryans unveiling of his new proposal to address poverty offered the opportunity to gather…	2014-07-26	39833	5690	1327	billmoyers.com	billmoyers	1	0	1	1	1	NA	0	billmoyers.com	billmoyers.com	-0.839	0.9448	0.0549	4e-04	0	0	0.00128829785869552	0.1906526020573	0.00498468011293079	0.0212774553989037	0.163332207758809	0.204055210510662	0.0776864438757843	0.336723102426914	8	0.336723102426914
193	blogs.wsj.com	2013	7	21	Top Five Quotes on the Trayvon Martin Case	http://blogs.wsj.com/washwire/2013/07/21/top-five-quotes-on-the-trayvon-martin-case/	Top Five Quotes on the Trayvon Martin Case On Sunday news programs, lawmakers and others discussed the Trayvon Martin case, the national response and President Barack Obamas Friday comments about race. Washington Wires top five comments on the topic from the morning shows: I think that the president said what he believed. He tried to make people understand that this is not just about some kid wit…	2013-07-21	39463	5637	1315	blogs.wsj.com	wsj	1	0	1	1	1	wsj.com	1	blogs.wsj.com	blogs.wsj.com	-0.0746	0.1248	0.195	0.2316	0.404	0.0445	0.134873359911231	0.0158677943127494	0.0107066699248852	0.0236067519987691	0.437545727778739	0.0138767223933881	0.020276551092126	0.343246422588113	5	0.437545727778739
194	blogs.wsj.com	2015	12	18	Do Minimum-Wage Boosts Reduce Reliance on Government Assistance?	http://blogs.wsj.com/economics/2015/12/18/do-minimum-wage-boosts-reduce-reliance-on-government-assistance/	Do Minimum-Wage Boosts Reduce Reliance on Government Assistance? For years, theunion-backed Fight for $15campaign has argued that raising minimum wages will curb low-wage workers reliance on government assistance programssaving taxpayers money. Not so, says a new study that foundfederal and state minimum-wage boosts have had no statistically significant impacton working-age adults net use of seve…	2015-12-18	40343	5763	1344	blogs.wsj.com	wsj	1	0	1	1	1	wsj.com	1	blogs.wsj.com	blogs.wsj.com	-0.0746	0.1248	0.195	0.2316	0.404	0.0445	0.00691133940988914	0.0250437646636078	0.0076430049466549	0.077274889213017	0.164981985182038	0.431221148227061	0.229927879835041	0.0569959885226918	6	0.431221148227061
195	blogs.wsj.com	2014	5	13	Drop in Food Stamp Enrollment Picks Up Steam	http://blogs.wsj.com/washwire/2014/05/13/drop-in-food-stamp-enrollment-picks-up-steam/	Drop in Food Stamp Enrollment Picks Up Steam The number of Americans receiving food stamps is now falling at a faster clip, with more than 1.2 million people moving out of the program between October and February, according to federal data. As of February, the most recent data available, 46.2 million Americans received Supplemental Nutrition Assistance Program benefits. Thats the lowest level sin…	2014-05-13	39759	5679	1325	blogs.wsj.com	wsj	1	0	1	1	1	wsj.com	1	blogs.wsj.com	blogs.wsj.com	-0.0746	0.1248	0.195	0.2316	0.404	0.0445	0.00770484240156198	0.0191110782044959	0.0030936700178094	0.455060457707456	0.0316644459707663	0.238424982837905	0.214018264935262	0.0309222579247437	4	0.455060457707456
196	blogs.wsj.com	2011	5	31	Share of Population on Food Stamps Grows in Most States	http://blogs.wsj.com/economics/2011/05/31/share-of-population-on-food-stamps-grows-in-most-states/	Share of Population on Food Stamps Grows in Most States The share of residents turning to food stamps has risen in nearly every state nationwide in the past year even as unemployment has moderated. After a temporary plateau in February, the number of Americans receiving food stamps ticked up again in March. Nearly 44.6 million received food stamps in March, up more than 11% from the same time a y…	2011-05-31	38681	5525	1289	blogs.wsj.com	wsj	1	0	1	1	1	wsj.com	1	blogs.wsj.com	blogs.wsj.com	-0.0746	0.1248	0.195	0.2316	0.404	0.0445	0.00086688575583187	0.0136058069429813	0.00109851688854195	0.446695102593564	0.021506820299144	0.450005407948176	0.0473916483223465	0.018829811249414	6	0.450005407948176
197	blogs.wsj.com	2014	3	17	Has Food Stamp Enrollment Finally Peaked?	http://blogs.wsj.com/economics/2014/03/17/has-food-stamp-enrollment-finally-peaked/	Has Food Stamp Enrollment Finally Peaked? After years of increases that defied the roaring stock market of 2013 and the slowly falling unemployment rate, the number of Americans receiving food stamps appears to be easing. Somewhat. Very, very slowly. The U.S. Department of Agriculture, which administers the Supplemental Nutrition Assistance Program, reported that 46.8 million Americans received S…	2014-03-17	39702	5671	1323	blogs.wsj.com	wsj	1	1	1	1	1	wsj.com	1	blogs.wsj.com	blogs.wsj.com	-0.0746	0.1248	0.195	0.2316	0.404	0.0445	0.00762486348208662	0.0227195772314545	0.0630331802850889	0.355508986908628	0.0352131661524271	0.325977005947185	0.149809376405415	0.0401138435877148	4	0.355508986908628
198	blogs.wsj.com	2011	11	1	Some 15% of U.S. Uses Food Stamps	http://blogs.wsj.com/economics/2011/11/01/some-15-of-u-s-uses-food-stamps/	Some 15% of U.S. Uses Food Stamps Nearly 15% of the U.S. population relied on food stamps in August, as the number of recipients hit 45.8 million. Food stamp rolls have risen 8.1% in the past year, the Department of Agriculture reported, though the pace of growth has slowed from the depths of the recession. The number of recipients in the food stamp program, formally known as the Supplemental Nut…	2011-11-01	38835	5547	1294	blogs.wsj.com	wsj	1	1	1	1	1	wsj.com	1	blogs.wsj.com	blogs.wsj.com	-0.0746	0.1248	0.195	0.2316	0.404	0.0445	0.00329387069849908	0.0789456887908565	0.00377503249077303	0.521462662346592	0.0233623583557229	0.204719624494406	0.113113451738614	0.0513273110845363	4	0.521462662346592
199	blogs.wsj.com	2014	1	28	How the New Farm Bill Cuts $8 Billion From Food Stamps	http://blogs.wsj.com/washwire/2014/01/28/how-the-new-farm-bill-cuts-8-billion-from-food-stamps/	How the New Farm Bill Cuts $8 Billion From Food Stamps If theres one key number to the fate of the new five-year farm bill deal unveiled Monday night, its the roughly $8 billion cut over 10 years to food-stamp funding. Spending on nutrition programs sank an earlier version of the farm bill in the House and is considered the most partisan issue in the 949-page bill. The new deal finds its food-sta…	2014-01-28	39654	5664	1321	blogs.wsj.com	wsj	1	0	1	1	1	wsj.com	1	blogs.wsj.com	blogs.wsj.com	-0.0746	0.1248	0.195	0.2316	0.404	0.0445	0.00331458574716649	0.00900487189614833	0.00404192078961575	0.11303874138564	0.766980237906978	0.0364023299892569	0.0403071839814836	0.0269101283037113	5	0.766980237906978
200	blogs.wsj.com	2013	12	14	Number of the Week: Half of U.S. Lives in Household Getting Benefits	http://blogs.wsj.com/economics/2013/12/14/number-of-the-week-half-of-u-s-lives-in-household-getting-benefits-2/	Number of the Week: Half of U.S. Lives in Household Getting Benefits 49.2%: Percent of the population that lives in a household where at least one member received some type of government benefit in the fourth quarter of 2011. The share of Americans living with someone receiving government benefits continued to rise well into the economic recovery, reflecting a weak labor market that pushed more f…	2013-12-14	39609	5658	1320	blogs.wsj.com	wsj	1	0	1	1	1	wsj.com	1	blogs.wsj.com	blogs.wsj.com	-0.0746	0.1248	0.195	0.2316	0.404	0.0445	0.00466979920040225	0.0212943929104208	0.00594377883049226	0.131358660079739	0.0207581530304208	0.618684604591901	0.145797109176944	0.0514935021796805	6	0.618684604591901
201	blogs.wsj.com	2012	4	19	Food Stamp Rolls to Grow Through 2014, CBO Says	http://blogs.wsj.com/economics/2012/04/19/food-stamp-rolls-to-grow-through-2014-cbo-says/	Food Stamp Rolls to Grow Through 2014, CBO Says The Congressional Budget Office said Thursday that 45 million people in 2011 received Supplemental Nutrition Assistance Program benefits, a 70% increase from 2007. It said the number of people receiving the benefits, commonly known as food stamps, would continue growing until 2014. Spending for the program, not including administrative costs, rose t…	2012-04-19	39005	5572	1300	blogs.wsj.com	wsj	1	0	1	1	1	wsj.com	1	blogs.wsj.com	blogs.wsj.com	-0.0746	0.1248	0.195	0.2316	0.404	0.0445	0.00379662257701347	0.0179340433606282	0.00283584093449559	0.312682713694785	0.143673631776146	0.252559996876961	0.244465993200595	0.0220511575793755	4	0.312682713694785
202	blogs.wsj.com	2014	2	12	Flying Your Plane, Living on Food Stamps	http://blogs.wsj.com/corporate-intelligence/2014/02/12/flying-your-plane-living-on-food-stamps/	Flying Your Plane, Living on Food Stamps What does a pilot earn these days? You might think they do alright, given all that training and responsibility. Youd be wrong. Salaries for astarter pilot at a regional airline are so low that if they are the breadwinner for a partner and a child, the household would qualify for theSupplemental Nutrition Assistance Program(SNAP), better known as food stamp…	2014-02-12	39669	5667	1322	blogs.wsj.com	wsj	1	1	1	1	1	wsj.com	1	blogs.wsj.com	blogs.wsj.com	-0.0746	0.1248	0.195	0.2316	0.404	0.0445	0.0118532396033726	0.0790674577600395	0.0972307721770789	0.107283406829452	0.0272997008995359	0.205580014164206	0.203445919774719	0.268239488791596	8	0.268239488791596
203	blogs.wsj.com	2013	6	8	Number of the Week: 140% Increase in Food Stamp Use Since 1990	http://blogs.wsj.com/economics/2013/06/08/number-of-the-week-140-increase-in-food-stamp-use-since-1990/	Number of the Week: 140% Increase in Food Stamp Use Since 1990 140%: The increase in the food-stamp rolls since 1990. More people than ever before are receiving benefits from the Supplemental Nutrition Assistance Program, also known as food stamps, but the rate of increase has slowed substantially since the height of the recession. The number of people collecting food stamps has more than doubled…	2013-06-08	39420	5631	1314	blogs.wsj.com	wsj	1	0	1	1	1	wsj.com	1	blogs.wsj.com	blogs.wsj.com	-0.0746	0.1248	0.195	0.2316	0.404	0.0445	0.00366272118834057	0.0183677837508999	0.00343538842004187	0.467031650741576	0.0307194551287046	0.333181804229947	0.059170153323318	0.0844310432171725	4	0.467031650741576
204	blogs.wsj.com	2013	9	6	Why Is One-Sixth of U.S. on Food Stamps?	http://blogs.wsj.com/economics/2013/09/06/why-is-one-sixth-of-u-s-on-food-stamps/	Why Is One-Sixth of U.S. on Food Stamps? Food-stamp use grew 2.3% in June from a year earlier, with nearly one-sixth of the U.S. population receiving benefits. Illinois showed the largest enrollment increase from last year with a 14.7% gain, according to Agriculture Department data released Friday. Wyoming was in second place, with rolls up 11.1% since the same time last year. Utah experienced th…	2013-09-06	39510	5644	1317	blogs.wsj.com	wsj	1	1	1	1	1	wsj.com	1	blogs.wsj.com	blogs.wsj.com	-0.0746	0.1248	0.195	0.2316	0.404	0.0445	0.00811215817921545	0.0112806178481026	0.00174741950808653	0.575438131463279	0.018826954522313	0.21204421504285	0.156451070896897	0.0160994325392568	4	0.575438131463279
205	blogs.wsj.com	2014	3	5	Minimum Wage Boost Would Cut Food Stamp Tab by $4.6 Billion	http://blogs.wsj.com/economics/2014/03/05/minimum-wage-boost-would-cut-food-stamp-tab-by-4-6-billion/	Minimum Wage Boost Would Cut Food Stamp Tab by $4.6 Billion Raising the minimum wage to $10.10 an hour would cut federal government outlays on food stamps by $4.6 billion per year, according to a study released Wednesday. The estimate published by the Center for American Progress, a left-leaning think tank, is among the first to assess the effect of increasing the minimum wage on the Supplemental…	2014-03-05	39690	5670	1323	blogs.wsj.com	wsj	1	0	1	1	1	wsj.com	1	blogs.wsj.com	blogs.wsj.com	-0.0746	0.1248	0.195	0.2316	0.404	0.0445	0.00293423953187667	0.0152919820041954	0.00490168303788978	0.0886447707962683	0.244277263003439	0.499123482922727	0.0904706970156659	0.0543558816879369	6	0.499123482922727
206	blogs.wsj.com	2015	1	28	One in Five U.S. Children Depends On Food Stamps	http://blogs.wsj.com/economics/2015/01/28/one-in-five-u-s-children-depends-on-food-stamps/	One in Five U.S. Children Depends On Food Stamps Theuse of food-stamps has generally leveled offas the economy has picked up in recent years, but it appears children are still struggling. Roughly 16 million U.S. children under the age of 18about one in fivereceived food stamps last year, according to statistics on families released by theCensus Bureauon Wednesday	2015-01-28	40019	5717	1333	blogs.wsj.com	wsj	1	0	1	1	1	wsj.com	1	blogs.wsj.com	blogs.wsj.com	-0.0746	0.1248	0.195	0.2316	0.404	0.0445	0.00382718332009833	0.102103186852427	0.00898172395339189	0.153060060681319	0.0778628550883779	0.506784941908826	0.087437850072927	0.0599421981226339	6	0.506784941908826
207	blogs.wsj.com	2013	8	9	Food-Stamp Use Rises; Some 15% Get Benefits	http://blogs.wsj.com/economics/2013/08/09/food-stamp-use-rises-some-15-of-u-s-gets-benefits/	Food-Stamp Use Rises; Some 15% Get Benefits Food-stamp use rose 2.4% in the U.S. in May from a year earlier, with more than 15% of the U.S. population receiving benefits. (See an interactive map with data on use since 1990.) One of the federal governments biggest social welfare programs, which expanded when the economy convulsed, isnt shrinking back alongside the recovery. Food stamp rolls were u…	2013-08-09	39482	5640	1316	blogs.wsj.com	wsj	1	1	1	1	1	wsj.com	1	blogs.wsj.com	blogs.wsj.com	-0.0746	0.1248	0.195	0.2316	0.404	0.0445	0.00681218722619854	0.0443043069063222	0.0068934233778183	0.319940900086347	0.0393106420060589	0.304396648118795	0.232579992452549	0.0457618998259109	4	0.319940900086347
208	blogs.wsj.com	2011	9	26	Most Food Stamp Recipients Have No Earned Income	http://blogs.wsj.com/economics/2011/09/26/most-food-stamp-recipients-have-no-earned-income/	Most Food Stamp Recipients Have No Earned Income Some 70% of households that relied on food stamps last year had no earned income, a new report shows. More than 40 million individuals and nearly 19 million households tapped the food stamp program in 2010, according to the U.S. Department of Agriculture. While the recession technically ended in 2009, a sluggish economic recovery left millions out …	2011-09-26	38799	5542	1293	blogs.wsj.com	wsj	1	0	1	1	1	wsj.com	1	blogs.wsj.com	blogs.wsj.com	-0.0746	0.1248	0.195	0.2316	0.404	0.0445	0.00439332710871007	0.0100639775067358	0.00158095345239956	0.291959377739023	0.0202183086745586	0.383678468018056	0.246673322941383	0.0414322645591345	6	0.383678468018056
209	blogs.wsj.com	2010	11	4	In U.S., 14% Rely on Food Stamps	http://blogs.wsj.com/economics/2010/11/04/some-14-of-us-uses-food-stamps/	In U.S., 14% Rely on Food Stamps A huge number of American households are still relying on government assistance to buy food as the recession continues to batter families. Food stamp recipients ticked up in August, children consumed millions of free lunches and nearly five million low-income mothers tapped into a government nutrition program for women and young children. Some 42,389,619 Americans…	2010-11-04	38473	5496	1282	blogs.wsj.com	wsj	1	0	1	1	1	wsj.com	1	blogs.wsj.com	blogs.wsj.com	-0.0746	0.1248	0.195	0.2316	0.404	0.0445	0.00345312259225441	0.223785979538222	0.0398571382423403	0.159374211518634	0.0159903519954552	0.273774328030652	0.250143288619502	0.0336215794629398	6	0.273774328030652
210	blogs.wsj.com	2015	5	13	Food-Stamp Use Is Now the Lowest Since 2011	http://blogs.wsj.com/economics/2015/05/13/food-stamp-use-is-now-the-lowest-since-2011/	Food-Stamp Use Is Now the Lowest Since 2011 The number of persons receiving food stamps slipped to the lowest number in almost four years, a sign of an improving economy as well as more stringent qualification rules.	2015-05-13	40124	5732	1337	blogs.wsj.com	wsj	1	0	1	1	1	wsj.com	1	blogs.wsj.com	blogs.wsj.com	-0.0746	0.1248	0.195	0.2316	0.404	0.0445	0.0127766912518742	0.0269958108946169	0.0068508991120463	0.353028646022128	0.0369021001573942	0.37864188296908	0.112190430298066	0.0726135392947941	6	0.37864188296908
211	chicago.cbslocal.com	2014	12	19	Watchdog: 2 Million Illinois Residents On Food Stamps Is "Extremely Embarrassing"	http://chicago.cbslocal.com/2014/12/19/watchdog-1-million-illinois-households-on-food-stamps-is-extremely-embarrassing/	Watchdog: 2 Million Illinois Residents On Food Stamps Is "Extremely Embarrassing" CHICAGO (CBS) The Illinois Policy Institute, which bills itself as an independent government watchdog, has said the state of Illinois should be ashamed by the latest figures regarding how many people rely on food stamps. According to data provided by the Illinois Department of Human Services, 1,053,277 Illinois hous…	2014-12-19	39979	5711	1332	chicago.cbslocal.com	cbslocal	1	1	1	1	1	NA	0	chicago.cbslocal.com	chicago.cbslocal.com	-0.2568	0.1648	0.1308	0.1721	0.5205	0.0117	0.034618970853914	0.049861269896419	0.159602769163901	0.131349532278756	0.0191632364030106	0.257410598260721	0.314905976878739	0.0330876462645387	7	0.314905976878739
212	chicago.cbslocal.com	2016	1	5	County Health Facilities To Screen For Families Who Are 'Food Insecure'	http://chicago.cbslocal.com/2016/01/05/county-health-facilities-to-screen-for-families-who-are-food-insecure/	County Health Facilities To Screen For Families Who Are 'Food Insecure' CHICAGO (CBS) Cook County has launched a two-year program to try to better identify people who have trouble putting food on the table for their families and getting them help. Hunger is a solvable problem, said Kate Maehr, executive director of the Greater Chicago Food Depository. The Food Depository has teamed up with the co…	2016-01-05	40361	5765	1345	chicago.cbslocal.com	cbslocal	1	0	1	1	1	NA	0	chicago.cbslocal.com	chicago.cbslocal.com	-0.2568	0.1648	0.1308	0.1721	0.5205	0.0117	0.00635577466765889	0.677027430850101	0.126783806106771	0.017051518621022	0.00671084770950633	0.0106758950779869	0.0763838813561028	0.0790108456108508	2	0.677027430850101
213	dailycaller.com	2016	2	2	Alabama Opens Food Stamps To Drug Convicts	http://dailycaller.com/2016/02/02/alabama-opens-food-stamps-to-drug-convicts/	Alabama Opens Food Stamps To Drug Convicts Alabama ended atwo-decade rule Monday that banned providing food stamps to peoplewith drug related convictions. The food stamp program is the largest food-assistance welfare service in the country. The U.S. Department of Agriculture (USDA) oversees the program in partnership with state agencies. Alabama lawmakers voted during the last legislative session…	2016-02-02	40389	5769	1346	dailycaller.com	dailycaller	1	0	1	1	1	NA	0	dailycaller.com	dailycaller.com	0.8697	6e-04	0.0058	0.0087	0.1828	0.8021	0.149993376800323	0.00208903435362169	0.00293551060077234	0.722290294397985	0.0307930740531388	0.00650681920870966	0.0765965074660463	0.00879538311940291	4	0.722290294397985
214	dailycaller.com	2016	12	25	Millionaires, Drug Dealers And Senators Caught Using Food Stamps Illegally This Year	http://dailycaller.com/2016/12/25/millionaires-drug-dealers-and-senators-caught-using-food-stamps-illegally-this-year/	Millionaires, Drug Dealers And Senators Caught Using Food Stamps Illegally This Year What do an Iranian millionaire, a state senator, a drug dealer and a polygamist have in common? They all facecharges of misusing food stamps this year. Around 44 million people received benefits from the Supplemental Nutrition Assistance Program (SNAP), also called food stamps, in 2016. The whole program cost abo…	2016-12-25	40716	5816	1357	dailycaller.com	dailycaller	1	1	1	1	1	NA	0	dailycaller.com	dailycaller.com	0.8697	6e-04	0.0058	0.0087	0.1828	0.8021	0.780896015408921	0.00426830506896358	0.0428546863794463	0.0191112917958671	0.0528934196891034	0.00570507844484791	0.0538510508056731	0.0404201524071769	1	0.780896015408921
215	dailycaller.com	2016	6	11	USDA STILL Cant Prevent Food Stamp Fraud	http://dailycaller.com/2016/06/11/usda-still-cant-prevent-food-stamp-fraud/	USDA STILL Cant Prevent Food Stamp Fraud The system for investigating food stamp abuse is still in development, two years after revelations ofextensive welfare fraud, according to the Government Accountability Office (GAO). The GAO revealed that guidelinesgiven tostate investigative teams were inadequate and, even when followed correctly, didnot address widespread fraud withinthe Supplemental Nut…	2016-06-11	40519	5788	1350	dailycaller.com	dailycaller	1	1	1	1	1	NA	0	dailycaller.com	dailycaller.com	0.8697	6e-04	0.0058	0.0087	0.1828	0.8021	0.382199167305556	0.00613295489740359	0.0502514128544369	0.0499081504699015	0.005641113004434	0.0807547795677017	0.408512522345974	0.0165998995545915	7	0.408512522345974
216	dailycaller.com	2016	10	26	States Find Food Stamps Work Requirements Too Hard to Implement	http://dailycaller.com/2016/10/26/states-find-food-stamps-work-requirements-too-hard-to-implement/	States Find Food Stamps Work Requirements Too Hard to Implement Tracking and enforcing work requirements for food stamp recipients is often too burdensome for individual states, according to a report from the Office of the Inspector General (OIG) at the U.S. Department of Agriculture. Individuals without children who are considered able-bodied are only eligible to receive food stamps for threemon…	2016-10-26	40656	5808	1355	dailycaller.com	dailycaller	1	0	1	1	1	NA	0	dailycaller.com	dailycaller.com	0.8697	6e-04	0.0058	0.0087	0.1828	0.8021	0.037725819818167	0.00389104865951784	0.00162678294509056	0.742353556454088	0.0100846447560103	0.0160125457415454	0.17913828402378	0.00916731760180002	4	0.742353556454088
217	dailycaller.com	2012	3	30	Alabama nightclub raises eyebrows with Food Stamp Friday party	http://dailycaller.com/2012/03/30/alabama-nightclub-raises-eyebrows-with-food-stamp-friday-party/	Alabama nightclub raises eyebrows with Food Stamp Friday party A nightclub in Montgomery, Ala. is raising eyebrows by hosting a Food Stamp Friday party on April 6 that seems to glamorize life on the federal governments food assistance program. An invitation for the April 6 party obtained by The Daily Caller tells patrons of the Rose Supper Club in North Montgomery that the Friday night cover char…	2012-03-30	38985	5569	1299	dailycaller.com	dailycaller	1	1	1	1	1	NA	0	dailycaller.com	dailycaller.com	0.8697	6e-04	0.0058	0.0087	0.1828	0.8021	0.269120507943271	0.00772900997815646	0.0215363194181735	0.0734385252492035	0.149656683663279	0.0348086641991322	0.0544264194496309	0.389283870099153	8	0.389283870099153
218	dailycaller.com	2016	11	16	Congressman: Republicans Should Prepare For One Hell Of A Fight If They Cut Food Stamps	http://dailycaller.com/2016/11/16/congressman-republicans-should-prepare-for-one-hell-of-a-fight-if-they-cut-food-stamps/	Congressman: Republicans Should Prepare For One Hell Of A Fight If They Cut Food Stamps Democratic congressmen are prepared to fight if Republican-controlled Congress moves to reduce food stamps or cut the program from the farm bill. If next year, the Republican leadership wants to block grant or cut the [food stamps] program or put more hurdles in place to deny people a benefit to put food on th…	2016-11-16	40677	5811	1355	dailycaller.com	dailycaller	1	1	1	1	1	NA	0	dailycaller.com	dailycaller.com	0.8697	6e-04	0.0058	0.0087	0.1828	0.8021	0.0222236701599755	0.021002521862026	0.0593235524036137	0.310939682847341	0.392206163373371	0.0301331610002401	0.0738248899143013	0.0903463584391311	5	0.392206163373371
219	dailycaller.com	2016	8	3	Three Mormon Polygamists Back In Prison For Food Stamp Fraud	http://dailycaller.com/2016/08/03/three-mormon-polygamists-back-in-prison-for-food-stamp-fraud/	Three Mormon Polygamists Back In Prison For Food Stamp Fraud Threeleaders ofa polygamous Mormon church accused of running a large food stamps scam were recaptured this weekfor breaking the conditions of their release. The prominent leaders of the Fundamentalist Church of Jesus Christ of Latter-Day Saints (FLDS) were accused of meeting together on multiple occasionsas they awaited trial for one of…	2016-08-03	40572	5796	1352	dailycaller.com	dailycaller	1	1	1	1	1	NA	0	dailycaller.com	dailycaller.com	0.8697	6e-04	0.0058	0.0087	0.1828	0.8021	0.940665454003431	0.00268268466614013	0.00388065087520629	0.0102453028567196	0.00184223764929394	0.00194695304774405	0.016335173568211	0.0224015433332541	1	0.940665454003431
220	dailycaller.com	2015	12	30	31K Louisianans Will Lose Food Stamps On New Years	http://dailycaller.com/2015/12/30/31k-louisianans-will-lose-food-stamps-on-new-years/	31K Louisianans Will Lose Food Stamps On New Years Roughly 31,000 Louisiana residents could lose their food stamp benefits Jan. 1, 2016 because of the reinstatement of a policy which requires able-bodied recipients to work. The work requirements were restored under outgoing Republican Gov. Bobby Jindal. Nearly every state was granted a federal waiver to the requirements in response to the Great R…	2015-12-30	40355	5765	1345	dailycaller.com	dailycaller	1	1	1	1	1	NA	0	dailycaller.com	dailycaller.com	0.8697	6e-04	0.0058	0.0087	0.1828	0.8021	0.0100611177633954	0.00512267309021231	0.00252381683062736	0.771540709610037	0.0402412383182135	0.0504839894541719	0.0491642197332564	0.0708622352000859	4	0.771540709610037
221	dailycaller.com	2016	9	26	West Virginia Says Homeless Will Still Be Required To Work For Welfare	http://dailycaller.com/2016/09/26/west-virginia-says-homeless-will-still-be-required-to-work-for-welfare/	West Virginia Says Homeless Will Still Be Required To Work For Welfare Homeless persons in West Virginia will not automatically be exempt from work requirements to receive food stamps and other welfare, a state official told the West VirginiaGazette. As states around the country reinstate work requirements for SupplementalNutrition Assistance Program (SNAP) benefits, or food stamps, West Virginia…	2016-09-26	40626	5803	1354	dailycaller.com	dailycaller	1	1	1	1	1	NA	0	dailycaller.com	dailycaller.com	0.8697	6e-04	0.0058	0.0087	0.1828	0.8021	0.0125074783997248	0.0461064086709741	0.00287007480283374	0.88727691019219	0.0091042629110627	0.00624164114044072	0.0235365063419694	0.0123567175408045	4	0.88727691019219
222	dailycaller.com	2016	12	7	Republicans Hint At Food Stamp Reform But Stop Short Of Calling For Overhaul	http://dailycaller.com/2016/12/07/republicans-hint-at-food-stamp-reform-but-stop-short-of-calling-for-overhaul/	Republicans Hint At Food Stamp Reform But Stop Short Of Calling For Overhaul Republicans in Congress are not likely to make major cuts to food stamps, according to thefinal report from the House Committee on Agriculture on the welfare program, which indicates how the next Congress will approach the program. More than 45 million Americans currently receive food stamps, down slightly from47 million…	2016-12-07	40698	5814	1356	dailycaller.com	dailycaller	1	1	1	1	1	NA	0	dailycaller.com	dailycaller.com	0.8697	6e-04	0.0058	0.0087	0.1828	0.8021	0.0388360243960604	0.00574907651373415	0.0564590689655924	0.406628575726142	0.333967131212704	0.0613241361202365	0.0366382577098553	0.0603977293556753	4	0.406628575726142
223	dailycaller.com	2016	1	18	New York Counties Ask Feds To Prolong Work-Requirement Waiver For Food Stamps	http://dailycaller.com/2016/01/18/new-york-counties-ask-feds-to-prolong-work-requirement-waiver-for-food-stamps/	New York Counties Ask Feds To Prolong Work-Requirement Waiver For Food Stamps New York is asking the federal government to grant 20 counties the right to continue ignoring food stamp work requirements, even as the rest of the state reinstates them, according to reports Monday. Work requirements have been a critical components to the food stamp program, but many states were granted waivers in resp…	2016-01-18	40374	5767	1345	dailycaller.com	dailycaller	1	0	1	1	1	NA	0	dailycaller.com	dailycaller.com	0.8697	6e-04	0.0058	0.0087	0.1828	0.8021	0.0172156983473484	0.00863203970440291	0.00168752887019438	0.893341738070057	0.00539915544201093	0.0126185507793373	0.0524557130090515	0.00864957577759729	4	0.893341738070057
224	dailycaller.com	2016	9	28	Three NYC Couples Arrested For Stealing Millions In Food Stamps, Welfare	http://dailycaller.com/2016/09/28/three-nyc-couples-arrested-for-stealing-millions-in-food-stamps-welfare/	Three NYC Couples Arrested For Stealing Millions In Food Stamps, Welfare ThreeNew York City couples conspired to steal food stamps, government housing, Social Security and Medicare benefits over the past 15 years, despite being millionaires, according to an indictment Tuesday. The six individuals are charged with conspiracy to conspiracy and theft of government property for lying on welfare appli…	2016-09-28	40628	5804	1354	dailycaller.com	dailycaller	1	0	1	1	1	NA	0	dailycaller.com	dailycaller.com	0.8697	6e-04	0.0058	0.0087	0.1828	0.8021	0.678986916629407	0.014939578900356	0.00439316449613359	0.0790135957744923	0.00823453352893475	0.0498629225351506	0.141736983968724	0.0228323041668017	1	0.678986916629407
225	dailycaller.com	2016	6	9	USDA Official Pleased That People Rely On Food Stamps	http://dailycaller.com/2016/06/09/usda-official-pleased-that-people-rely-on-food-stamps/	USDA Official Pleased That People Rely On Food Stamps The head of the Department of Agriculture (USDA) ispleased atthe number of peoplewho relied on welfare to stay above the poverty line in 2015. Last year, SNAP kept at least 4.7 million Americansincluding 2.1 million childrenout of poverty, agriculture secretary Tom Vilsack said in a press releaseannouncing grant awards related to welfare suppo…	2016-06-09	40517	5788	1350	dailycaller.com	dailycaller	1	1	1	1	1	NA	0	dailycaller.com	dailycaller.com	0.8697	6e-04	0.0058	0.0087	0.1828	0.8021	0.109070195632323	0.0400881952141409	0.426153894386236	0.118314542212037	0.0375329201758721	0.0977563862281339	0.139495404349326	0.0315884618019317	3	0.426153894386236
226	dailycaller.com	2016	12	25	Millionaires, Drug Dealers And Senators Caught Using Food Stamps Illegally This Year	http://dailycaller.com/2016/12/25/millionaires-drug-dealers-and-senators-caught-using-food-stamps-illegally-this-year/	Millionaires, Drug Dealers And Senators Caught Using Food Stamps Illegally This Year What do an Iranian millionaire, a state senator, a drug dealer and a polygamist have in common? They all facecharges of misusing food stamps this year. Around 44 million people received benefits from the Supplemental Nutrition Assistance Program (SNAP), also called food stamps, in 2016. The whole program cost abo…	2016-12-25	40716	5816	1357	dailycaller.com	dailycaller	1	1	1	1	1	NA	0	dailycaller.com	dailycaller.com	0.8697	6e-04	0.0058	0.0087	0.1828	0.8021	0.780896015483922	0.00426830506875406	0.0428546863729058	0.0191112917784335	0.0528934196512394	0.00570507844812668	0.0538510507928138	0.0404201524038047	1	0.780896015483922
227	dailycaller.com	2014	1	14	USDA strongly encouraged to cease advertising for food stamps by appropriator	http://dailycaller.com/2014/01/14/usda-strongly-encouraged-to-cease-advertising-for-food-stamps-by-appropriator/	USDA strongly encouraged to cease advertising for food stamps by appropriator The omnibus spending bill does not defund the Department of Agricultures controversial advertising and outreach campaigns including a partnership with the Mexican government aimed at promoting food-stamp use. Instead, House Appropriations Committee Chairman Hal Rogers is strongly encouraging the department to stop those…	2014-01-14	39640	5662	1321	dailycaller.com	dailycaller	1	1	1	1	1	NA	0	dailycaller.com	dailycaller.com	0.8697	6e-04	0.0058	0.0087	0.1828	0.8021	0.0902670809286781	0.00571606993433638	0.170813511169003	0.0503792902578563	0.359386184674227	0.0134168360205389	0.288964967342014	0.0210560596733472	5	0.359386184674227
228	dailycaller.com	2016	10	25	Maine Bans Lottery Winners From Receiving Food Stamps	http://dailycaller.com/2016/10/25/maine-bans-lottery-winners-from-receiving-food-stamps/	Maine Bans Lottery Winners From Receiving Food Stamps Maine has instituted a new rule thatbansthose who win more than $5,000 a month bygambling or thelottery from getting food stamps benefits, the state announced Tuesday. Gov.Paul LePage approved the rule as part of a series of strict measures to reduce the states dependence onSupplemental Nutrition Assistance Program (SNAP), also called food sta…	2016-10-25	40655	5807	1355	dailycaller.com	dailycaller	1	1	1	1	1	NA	0	dailycaller.com	dailycaller.com	0.8697	6e-04	0.0058	0.0087	0.1828	0.8021	0.096323784468784	0.00481259327502106	0.00886878135652104	0.666948910619194	0.0203933193573768	0.0112428400193189	0.0506165361958135	0.140793234707971	4	0.666948910619194
229	dailycaller.com	2016	1	22	Florida Sheriff Ends Massive Food Stamp Scheme With 11 Arrests	http://dailycaller.com/2016/01/22/florida-taxpayers-should-be-outraged-with-food-stamp-abuse/	Florida Sheriff Ends Massive Food Stamp Scheme With 11 Arrests Law enforcement officers in Polk County, Fla., arrested 11 suspects with two still on the run Friday for using illegally obtained food stamp benefits. The local sheriffs office made the arrests after an almost year-long investigation. The suspects were allegedly able to make unauthorized food stamp purchases through illegally obtained…	2016-01-22	40378	5768	1345	dailycaller.com	dailycaller	1	1	1	1	1	NA	0	dailycaller.com	dailycaller.com	0.8697	6e-04	0.0058	0.0087	0.1828	0.8021	0.511369343704495	0.00364672542927302	0.00366683575662665	0.276873759866458	0.00616764831940494	0.00723676776125126	0.176897584136237	0.0141413350262545	1	0.511369343704495
230	dailycaller.com	2016	6	26	New Mexico Food Stamp Program Faces Federal Investigation	http://dailycaller.com/2016/06/26/new-mexico-food-stamp-program-faces-federal-investigation/	New Mexico Food Stamp Program Faces Federal Investigation New Mexico has worked with federal officials to resolve alleged administrative abuses within its food stamp program, but some officials believe theres still more to investigate. The Department of Agriculture (USDA) first noted concern May 27 over the state ending food stamps benefits for qualified individuals. USDA Undersecretary Kevin Con…	2016-06-26	40534	5790	1351	dailycaller.com	dailycaller	1	1	1	1	1	NA	0	dailycaller.com	dailycaller.com	0.8697	6e-04	0.0058	0.0087	0.1828	0.8021	0.236806289750291	0.00368429618069685	0.00218906436668094	0.514659658263595	0.00667951255491253	0.00750165279878056	0.216236217075811	0.0122433090092322	4	0.514659658263595
231	dailycaller.com	2016	7	28	Father And Son Duo Fraudulently Stocked Their Store Using Food Stamps, Now Owe $157,000	http://dailycaller.com/2016/07/28/this-father-and-son-duo-stocked-their-store-using-food-stamps-now-owe-157000/	Father And Son Duo Fraudulently Stocked Their Store Using Food Stamps, Now Owe $157,000 A father and son duo allegedly used federal food subsidies to stock the shelves of their own store, and the government has now seized about $157,000 from the suspects tomake up for the fraud. U.S. Attorneys filed court documents relating tothe seizure of $156,720 from Raja Zaman and his son, who together ran a…	2016-07-28	40566	5795	1352	dailycaller.com	dailycaller	1	1	1	1	1	NA	0	dailycaller.com	dailycaller.com	0.8697	6e-04	0.0058	0.0087	0.1828	0.8021	0.751463279706078	0.00379382644306726	0.0668589803168757	0.0376260894391686	0.0214803661308841	0.00795123048113844	0.0824069497122709	0.0284192777705164	1	0.751463279706078
232	dailycaller.com	2016	11	16	Congress Mulls Allowing Online Food Stamp Purchases	http://dailycaller.com/2016/11/16/congress-mulls-allowing-online-food-stamp-purchases/	Congress Mulls Allowing Online Food Stamp Purchases Manyonwelfare maysoon be able to purchase food online with their food stamps as part to a pilot program from the Department of Agriculture (USDA), andCongress wants to make sure the program willwork properly. In one its final hearings for the 114th Congress, theHouse Committee on Agriculture heard from two online food retailers Wednesday. Amazon…	2016-11-16	40677	5811	1355	dailycaller.com	dailycaller	1	1	1	1	1	NA	0	dailycaller.com	dailycaller.com	0.8697	6e-04	0.0058	0.0087	0.1828	0.8021	0.0275065967878148	0.0260050696406189	0.469514083226683	0.120349619705591	0.200028721558659	0.0137132395437403	0.0478432268571522	0.0950394426797404	3	0.469514083226683
233	dailycaller.com	2016	9	15	Banker Says Food Stamps Work Requirements Will Hurt Sales	http://dailycaller.com/2016/09/15/banker-says-food-stamps-work-requirements-will-hurt-sales/	Banker Says Food Stamps Work Requirements Will Hurt Sales Any drop in food stamp subsidies because of workrequirements for welfare will lead to lower sales for some companies, according to some financial analysts. In 2009, the federal stimulus bill allowed states to waive the work requirement, which limited out-of-work adults to three months of SNAP benefits before they must find a job, in areas …	2016-09-15	40615	5802	1353	dailycaller.com	dailycaller	1	1	1	1	1	NA	0	dailycaller.com	dailycaller.com	0.8697	6e-04	0.0058	0.0087	0.1828	0.8021	0.0694509146936416	0.00579119539059325	0.104513269339417	0.589473289755917	0.0462532528688276	0.0753224276256875	0.0749930743449559	0.0342025759809599	4	0.589473289755917
234	dailycaller.com	2015	9	18	U.S. Government To Offer Each New Refugee Thousands Of Dollars In Social Services And Cash	http://dailycaller.com/2015/09/18/each-refugee-to-be-offered-thousands-of-dollars-in-tax-payer-assistance-and-welfare-for-years/	U.S. Government To Offer Each New Refugee Thousands Of Dollars In Social Services And Cash Refugees receive a plethora of services and assistance when they reach the shores of the America, according to a recently released study. The United States Conference of Catholic Bishops posted a PDF on their website breaking down available assistance for refugees resettled in the United States. The informa…	2015-09-18	40252	5750	1341	dailycaller.com	dailycaller	1	1	1	1	1	NA	0	dailycaller.com	dailycaller.com	0.8697	6e-04	0.0058	0.0087	0.1828	0.8021	0.0262383691420788	0.0307446530705585	0.00852573830752084	0.049243063301039	0.0369204605210164	0.0417399573048573	0.767929884115478	0.0386578742374515	7	0.767929884115478
235	dailycaller.com	2016	8	26	Store Allegedly Let Food Stamps Users Buy MILLIONS In Bongs, Pipes	http://dailycaller.com/2016/08/26/store-allegedly-let-food-stamps-users-buy-millions-in-bongs-pipes/	Store Allegedly Let Food Stamps Users Buy MILLIONS In Bongs, Pipes Authorities have charged three employees for accepting food stamps for tobacco, hookahs and drug paraphernalia, according to federal attorneys. The three employeesillegally allowed customers to redeem their food stamp benefits for cash and other ineligible items, including cigarettes, glass pipes, bongs and hookahs, theConnecticut…	2016-08-26	40595	5799	1353	dailycaller.com	dailycaller	1	1	1	1	1	NA	0	dailycaller.com	dailycaller.com	0.8697	6e-04	0.0058	0.0087	0.1828	0.8021	0.849715325530862	0.00315999265676052	0.0401291420391659	0.0203640904582454	0.00329964997927547	0.00364420665630864	0.0371475633547407	0.0425400293246411	1	0.849715325530862
236	dailycaller.com	2016	2	23	Convenience Store Owner Sentenced For $6.5M Food Stamp Fraud	http://dailycaller.com/2016/02/23/convenience-store-owner-defrauds-food-stamps-for-6-5m/	Convenience Store Owner Sentenced For $6.5M Food Stamp Fraud A Georgia convenience store owner was sentenced to four years and three months in prison Monday for illegally trafficking $6.5 million in food stamps. Tessema Lulseged was able to scheme the system by allowing his customers to exchange food stamp benefits for cash. Food stamp recipients then had cash on hand to buy restricted items. The…	2016-02-23	40410	5772	1347	dailycaller.com	dailycaller	1	1	1	1	1	NA	0	dailycaller.com	dailycaller.com	0.8697	6e-04	0.0058	0.0087	0.1828	0.8021	0.558229697993222	0.00322537495853015	0.00690346368707892	0.236849020590424	0.00567669989566876	0.00865540238638811	0.169169636511434	0.0112907039772543	1	0.558229697993222
237	dailycaller.com	2015	8	25	47K Indiana Residents To Lose Food Stamp Benefits	http://dailycaller.com/2015/08/25/47k-indiana-residents-to-lose-food-stamp-benefits/	47K Indiana Residents To Lose Food Stamp Benefits Indiana nonprofits officially began freaking outTuesday overpolicy changes enacted in July that will mean 47,000 state residents booted from the food stamp dole. But theres a catch: That 47,000 represents potential workers without a disability or dependents, and theyll only lose their benefits if they fail to complete an educational program. Over …	2015-08-25	40228	5746	1340	dailycaller.com	dailycaller	1	1	1	1	1	NA	0	dailycaller.com	dailycaller.com	0.8697	6e-04	0.0058	0.0087	0.1828	0.8021	0.0112776030700893	0.0488726035966035	0.00276972303408237	0.771307030356673	0.00606334212230834	0.0442692020271213	0.0587459921412078	0.0566945036519141	4	0.771307030356673
238	dailycaller.com	2016	6	22	Maine Holds Food Stamps Hostage In Fight Against Feds	http://dailycaller.com/2016/06/22/maine-holds-food-stamps-hostage-in-fight-against-feds/	Maine Holds Food Stamps Hostage In Fight Against Feds Maine Gov. Paul LePage is threatening to end his state food stamp program unless federal administrators allow him to ban junk food, according to reports Tuesday. The Department of Agriculture (USDA) told the governor he must demonstrate why such a ban would be necessary before it would even consider permitting it. The department oversees the p…	2016-06-22	40530	5790	1351	dailycaller.com	dailycaller	1	1	1	1	1	NA	0	dailycaller.com	dailycaller.com	0.8697	6e-04	0.0058	0.0087	0.1828	0.8021	0.0690036165009394	0.0054992404021543	0.0592046713820643	0.624620744391942	0.0385630813700501	0.0101392601258388	0.147461028678487	0.0455083571485239	4	0.624620744391942
239	dailycaller.com	2013	2	24	Scooby SNAPs: New York organization offers Pet Food Stamps	http://dailycaller.com/2013/02/24/scooby-snaps-new-mexico-organization-offers-pet-food-stamps/	Scooby SNAPs: New York organization offers Pet Food Stamps The number of people in America on food stamps remains at an all-time high, and now a new program is allowing Fido, Garfield and their peers to get in on the goods. While the Supplemental Nutrition Assistance Program (SNAP) is a federal program administered by the states, Pet Food Stamps is a New York-based nonprofit that helps pet owners…	2013-02-24	39316	5616	1310	dailycaller.com	dailycaller	1	1	1	1	1	NA	0	dailycaller.com	dailycaller.com	0.8697	6e-04	0.0058	0.0087	0.1828	0.8021	0.0377776526876939	0.379405180464292	0.0477698791199602	0.147173293266617	0.0116623038365515	0.0449364605782513	0.198745281296015	0.132529948750619	2	0.379405180464292
240	dailycaller.com	2015	6	4	Feds, Alabama Officials Uncover Massive Food Stamp Scheme	http://dailycaller.com/2015/06/04/feds-alabama-officials-uncover-massive-food-stamp-scheme/	Feds, Alabama Officials Uncover Massive Food Stamp Scheme A multi-agency federal welfare fraud investigation in Alabama ended Wednesday with several simultaneous police raids. According to authorities, owners at several local convenience stores have been arrested for abusing the food stamp system with a series of fraudulent transactions. After an early morning raid, dubbed Operation T-bone, 11 lo…	2015-06-04	40146	5735	1338	dailycaller.com	dailycaller	1	1	1	1	1	NA	0	dailycaller.com	dailycaller.com	0.8697	6e-04	0.0058	0.0087	0.1828	0.8021	0.515940220867703	0.0141488141815424	0.0750274292468693	0.100079115427249	0.00815464597082406	0.0510394933984678	0.115186859293906	0.120423421613439	1	0.515940220867703
241	dailycaller.com	2014	2	24	More than 30 food stamp recipients disqualified due to misuse during EBT outage	http://dailycaller.com/2014/02/24/more-than-30-food-stamp-recipients-disqualified-due-to-misuse-during-ebt-outage/	More than 30 food stamp recipients disqualified due to misuse during EBT outage More than 30 food stamp recipients in Louisiana who attempted to misuse their benefits during a multi-state outage of the system last year have been disqualified from the program, according to the Louisiana Department of Children & Family Services. In mid-October, a vendor glitch resulted in a 17-state outage of Suppl…	2014-02-24	39681	5668	1322	dailycaller.com	dailycaller	1	1	1	1	1	NA	0	dailycaller.com	dailycaller.com	0.8697	6e-04	0.0058	0.0087	0.1828	0.8021	0.580453738585422	0.00499645640656367	0.0303172710384147	0.143662713453625	0.00709727171836775	0.00796153144074349	0.196913444866432	0.0285975724904319	1	0.580453738585422
242	dailycaller.com	2016	12	12	Arkansas Might Ban Buying Junk Food With Food Stamps	http://dailycaller.com/2016/12/12/arkansas-might-ban-buying-junk-food-with-food-stamps/	Arkansas Might Ban Buying Junk Food With Food Stamps Arkansas will ask the Department of Agriculture (USDA) toprohibitpurchases of unhealthy foods with food stamps if a new bill in the state legislature succeeds, Arkansas Online reports. State Rep. Mary Bentley proposed legislation recentlythat would direct the Arkansas Department of Human services to ask the USDA to grant a waiver so the state c…	2016-12-12	40703	5814	1356	dailycaller.com	dailycaller	1	1	1	1	1	NA	0	dailycaller.com	dailycaller.com	0.8697	6e-04	0.0058	0.0087	0.1828	0.8021	0.0423517345368298	0.00479583392539318	0.246959570948061	0.545282819786824	0.0719879378792811	0.00926299334725754	0.0423080429796919	0.0370510665966617	4	0.545282819786824
243	dailycaller.com	2016	10	13	LEAKED SPEECHES: Hillary Told Room Of Businessmen That More Food Stamps Will Fix The Economy	http://dailycaller.com/2016/10/13/leaked-speeches-hillary-told-room-of-businessmen-that-more-food-stamps-will-fix-the-economy/	LEAKED SPEECHES: Hillary Told Room Of Businessmen That More Food Stamps Will Fix The Economy Hillary Clinton argued that expanding food stamps and other safety net programs isessential to fuel economic growth at a speech to General Electric executives, according to an excerpt of the transcript made publicby WikiLeaks Friday. Economic growth will take off when people in the middle feel more secure…	2016-10-13	40643	5806	1354	dailycaller.com	dailycaller	1	1	1	1	1	NA	0	dailycaller.com	dailycaller.com	0.8697	6e-04	0.0058	0.0087	0.1828	0.8021	0.09776922728073	0.00564595419650014	0.00928777675789998	0.21364437841097	0.174411749243647	0.19245444910069	0.083763102939173	0.22302336207039	8	0.22302336207039
244	dailycaller.com	2015	11	11	Protesters Predict Starvation If Food Stamp Recipients Have To Work	http://dailycaller.com/2015/11/11/protesters-predict-starvation-if-food-stamp-recipients-have-to-work/	Protesters Predict Starvation If Food Stamp Recipients Have To Work Crowds gathered in New Orleansto protest Tuesday against a plan by Republican Gov. Bobby Jindal to reinstate food stamp work-requirements. The federal government has required work or job training to qualify for benefits since 1996. After the recession, many states were granted waivers thatallowed them to ignore the requirements. …	2015-11-11	40306	5758	1343	dailycaller.com	dailycaller	1	1	1	1	1	NA	0	dailycaller.com	dailycaller.com	0.8697	6e-04	0.0058	0.0087	0.1828	0.8021	0.0118855504309241	0.0308973110549638	0.00440201197930938	0.726296166209386	0.0398247106550569	0.0359387907252073	0.0602205765623031	0.09053488238285	4	0.726296166209386
245	dailycaller.com	2012	12	7	Cash value of welfare spending to households in poverty greater than median household income	http://dailycaller.com/2012/12/07/cash-value-of-welfare-spending-to-households-in-poverty-greater-than-median-household-income/	Cash value of welfare spending to households in poverty greater than median household income A new analysis of Congressional Research Service data by the Republican side of the Senate Budget Committee shows that the amount spent on federal means-tested welfare programs, if converted to cash payments and divided among households below the poverty line, would equal a daily income greater than the m…	2012-12-07	39237	5605	1307	dailycaller.com	dailycaller	1	1	1	1	1	NA	0	dailycaller.com	dailycaller.com	0.8697	6e-04	0.0058	0.0087	0.1828	0.8021	0.00844785912013367	0.0177512871511061	0.0279619838906272	0.0447273743432863	0.130384892865627	0.414447841236826	0.304069028586032	0.0522097328063616	6	0.414447841236826
246	dailycaller.com	2015	4	13	Gwyneth Paltrow Tries Living On Food Stamps. What She Bought For $29 Is Ridiculous.	http://dailycaller.com/2015/04/13/gwyneth-paltrow-tries-living-on-food-stamps-what-she-bought-for-29-is-ridiculous/	Gwyneth Paltrow Tries Living On Food Stamps. What She Bought For $29 Is Ridiculous. Gwyneth Paltrow is living on food stamps. Chef Mario Batali, a board member of Food Bank for New York City, recentlynominated Paltrow to take the Food Bank Challenge, where celebrities arechallenged to limit their family food budget to $29 per week in order to see what its like for families who rely on food stamps…	2015-04-13	40094	5727	1336	dailycaller.com	dailycaller	1	1	1	1	1	NA	0	dailycaller.com	dailycaller.com	0.8697	6e-04	0.0058	0.0087	0.1828	0.8021	0.0546866258430719	0.117827541136953	0.145926862642271	0.0231121411408923	0.0479040448701426	0.019768025892656	0.0396339070130285	0.551140851460985	8	0.551140851460985
247	dailycaller.com	2013	8	29	Arizona AG: Arrests made in states largest undercover food stamp operation seizure	http://dailycaller.com/2013/08/29/arizona-ag-arrests-made-in-states-largest-undercover-food-stamp-operation-seizure/	Arizona AG: Arrests made in states largest undercover food stamp operation seizure Arizona Attorney General Tom Horne announced the states largest undercover food stamp fraud bust and the arrests of three individuals involved on Thursday. K & S convenience store employees Kameel Sweiss, 51, Ameer Sweis, 22, Faday Sweiss, 33, were arrested Wednesday for allegedly illegally conducting an enterprise…	2013-08-29	39502	5643	1316	dailycaller.com	dailycaller	1	0	1	1	1	NA	0	dailycaller.com	dailycaller.com	0.8697	6e-04	0.0058	0.0087	0.1828	0.8021	0.895736248330413	0.00223219356600938	0.0273365899654721	0.0255028491540049	0.00580119490472053	0.00251092442808512	0.0157917542382158	0.0250882454130786	1	0.895736248330413
248	dailycaller.com	2016	9	14	GOP Focuses On Work To Fix Americas Food Stamp Problem	http://dailycaller.com/2016/09/14/gop-focuses-on-work-to-fix-americas-food-stamp-problem/	GOP Focuses On Work To Fix Americas Food Stamp Problem Republicans in Congress are working to improve the food stamps program by focusing on how to lift people out of poverty through work. While we know that a job is the surest way to get out of poverty, it can be difficult for individuals to find a job that matches their skills, or to gain the skills needed to fill the jobs available in an area,…	2016-09-14	40614	5802	1353	dailycaller.com	dailycaller	1	1	1	1	1	NA	0	dailycaller.com	dailycaller.com	0.8697	6e-04	0.0058	0.0087	0.1828	0.8021	0.0130020348402662	0.00519573913451504	0.00371866067692282	0.506697852954667	0.233412104660302	0.0811948281413243	0.0671106628594635	0.0896681167325392	4	0.506697852954667
249	dailycaller.com	2015	9	2	No Drug Testing For Ex-Drug Offenders Now Eligible For Food Stamps	http://dailycaller.com/2015/09/02/no-drug-testing-for-ex-drug-offenders-now-eligible-for-food-stamps/	No Drug Testing For Ex-Drug Offenders Now Eligible For Food Stamps Texas lawmakers were able to end a ban Tuesday allowing ex-drug offenders to receive food stamps despite still being federally barred from requiring drug testing as a qualification, if they wanted to. The new law overturns a 19-year-old legal prohibition making Texas the 45th state to enact such a policy. The food stamp program, o…	2015-09-02	40236	5748	1341	dailycaller.com	dailycaller	1	1	1	1	1	NA	0	dailycaller.com	dailycaller.com	0.8697	6e-04	0.0058	0.0087	0.1828	0.8021	0.14880431958604	0.00256476520416152	0.00345530159205771	0.596770094995941	0.073060960802485	0.0207723532072007	0.133923834448676	0.0206483701634389	4	0.596770094995941
250	dailycaller.com	2014	1	21	California has grown welfare while Texas has grown jobs, and soft tyranny is to blame	http://dailycaller.com/2014/01/21/california-has-grown-welfare-while-texas-has-grown-jobs-and-soft-tyranny-is-to-blame/	California has grown welfare while Texas has grown jobs, and soft tyranny is to blame California and Texas are virtual twins. The two states that are home to one-in-five Americans are similar demographically and endowed with abundant natural resources. They differ most in their public policies. California taxes about 42 percent more than does Texas while also having more generous welfare benefits…	2014-01-21	39647	5663	1321	dailycaller.com	dailycaller	1	1	1	1	1	NA	0	dailycaller.com	dailycaller.com	0.8697	6e-04	0.0058	0.0087	0.1828	0.8021	0.00355463776271506	0.00512804117488104	0.00631335088377909	0.181846546756365	0.0072317707860779	0.491455492285084	0.286601289971445	0.0178688703796527	6	0.491455492285084
251	dailycaller.com	2010	3	27	Universities encourage students to enroll in food stamp program	http://dailycaller.com/2010/03/27/universities-encourage-students-to-enroll-in-food-stamp-program/	Universities encourage students to enroll in food stamp program About 20,000 people sign up for food stamps every day, and college students across the country are the newest demographic being encouraged to enlist. Portland State University devotes a page on its Web site to explaining the ease with which students can receive benefits, along with instructions on how to apply. The school says food s…	2010-03-27	38251	5464	1275	dailycaller.com	dailycaller	1	1	1	1	1	NA	0	dailycaller.com	dailycaller.com	0.8697	6e-04	0.0058	0.0087	0.1828	0.8021	0.0729401898871135	0.23215979708647	0.0680398150840458	0.0908344592925242	0.0309946973979296	0.0335954407421729	0.18433376321598	0.287101837293764	8	0.287101837293764
252	dailycaller.com	2016	8	23	Welfare Reform Turns 20: What Trump & Clinton Can Learn from Its Success	http://dailycaller.com/2016/08/23/welfare-reform-turns-20-what-trump-clinton-can-learn-from-its-success/	Welfare Reform Turns 20: What Trump & Clinton Can Learn from Its Success Hillary Clinton and Donald Trump recently laid out their economic visions for the United States, but strangely absent from both candidates plans was any mention of serious entitlement reform. Whether Americans elect Clinton, a candidate who pledges to raise taxes to pay for a slew of new government-run economic projects, or …	2016-08-23	40592	5798	1353	dailycaller.com	dailycaller	1	0	1	1	1	NA	0	dailycaller.com	dailycaller.com	0.8697	6e-04	0.0058	0.0087	0.1828	0.8021	0.00921253031970009	0.00510792550030605	0.00242059873349311	0.211790213648211	0.261333506035245	0.368285351028507	0.0712019343922779	0.0706479403422588	6	0.368285351028507
253	dailycaller.com	2016	7	18	New York Couple Slammed In $10K Food Stamp Scheme	http://dailycaller.com/2016/07/18/new-york-couple-slammed-in-10k-food-stamp-scheme/	New York Couple Slammed In $10K Food Stamp Scheme A New York couple wascharged with welfare fraud for allegedly falsifying paperwork to receive $10,000 in food stamp benefits, according to reports on Monday. Michael and Sheila Goodhines falsified their application to make it appear as though their household income was lower than it actually was, effectively scamming the food stamp system between …	2016-07-18	40556	5793	1351	dailycaller.com	dailycaller	1	1	1	1	1	NA	0	dailycaller.com	dailycaller.com	0.8697	6e-04	0.0058	0.0087	0.1828	0.8021	0.331087631232645	0.00688441767381326	0.00322335528247406	0.444904005732133	0.00608952671467709	0.0211958943292473	0.172885982872504	0.0137291861625058	4	0.444904005732133
254	dailycaller.com	2010	2	15	Record numbers receive food stamps as USDA turns blind eye to recipients finances	http://dailycaller.com/2010/02/15/record-numbers-receive-food-stamps-as-usda-turns-blind-eye-to-recipients-finances/	Record numbers receive food stamps as USDA turns blind eye to recipients finances Food stamp distribution has skyrocketed since the U.S. Department of Agriculture renamed the program Supplemental Nutrition and Assistance Program (SNAP) in 2008 and began pushing states to give federal food aid to people without verifying their finances. President Obamas latest proposed budget includes $72.5 billio…	2010-02-15	38211	5458	1273	dailycaller.com	dailycaller	1	1	1	1	1	NA	0	dailycaller.com	dailycaller.com	0.8697	6e-04	0.0058	0.0087	0.1828	0.8021	0.0337160290699151	0.0550848502581744	0.00759680606388347	0.197553521926726	0.10516368770135	0.112417503884891	0.320322733393442	0.168144867701618	7	0.320322733393442
255	dailycaller.com	2012	4	20	CBO: Cost of food stamp program increased 135 percent over previous 4 years	http://dailycaller.com/2012/04/20/cbo-cost-of-food-stamp-program-increased-135-percent-over-last-4-years/	CBO: Cost of food stamp program increased 135 percent over previous 4 years The cost of food stamps has increased in recent years as more people join the program, which will continue to expand through at least 2014, according to a Congressional Budget Office (CBO) report released Thursday. From 2007-2011 spending on the Supplemental Nutrition Assistance Program (the SNAP program, informally known…	2012-04-20	39006	5572	1300	dailycaller.com	dailycaller	1	1	1	1	1	NA	0	dailycaller.com	dailycaller.com	0.8697	6e-04	0.0058	0.0087	0.1828	0.8021	0.00784075126956375	0.00335252409884272	0.00200871997846836	0.0926424316912185	0.23740049461767	0.263180519730105	0.379904136070704	0.0136704225434276	7	0.379904136070704
256	dailycaller.com	2011	7	5	What would the founders do about welfare?	http://dailycaller.com/2011/07/05/what-would-the-founders-do-about-welfare/	What would the founders do about welfare? Forty-four million Americans are on food stamps up from 26 million in 2007. Spending on the program has more than doubled as well, to $77 million. Meanwhile, reports of abuse have skyrocketed. Its not the only anti-poverty program that seems to be growing like Topsy while accomplishing little. The federal government currently runs over 70 different means-…	2011-07-05	38716	5530	1290	dailycaller.com	dailycaller	1	0	1	1	1	NA	0	dailycaller.com	dailycaller.com	0.8697	6e-04	0.0058	0.0087	0.1828	0.8021	0.0522784258904341	0.0149278716557358	0.0202142545774052	0.0609494537099343	0.0562624367146014	0.480153758433708	0.109261278153627	0.205952520864554	6	0.480153758433708
257	dailycaller.com	2016	6	3	Woman Goes BERZERK When Store Declines Her Food Stamps [VIDEO]	http://dailycaller.com/2016/06/03/woman-goes-berzerk-when-store-declines-her-food-stamps-video/	Woman Goes BERZERK When Store Declines Her Food Stamps [VIDEO] A large woman destroyed a convenience store after having her food stamp benefits card declined, according to a video uploaded to Live Leak Thursday. Call the police, call the police, the unnamed woman says repeatedly in the video as she lumbers around the store causing havoc. Call the police. Do your job, do your job. The woman had al…	2016-06-03	40511	5787	1350	dailycaller.com	dailycaller	1	0	1	1	1	NA	0	dailycaller.com	dailycaller.com	0.8697	6e-04	0.0058	0.0087	0.1828	0.8021	0.371110020494829	0.00751229595942025	0.0955668483883594	0.2996268236269	0.0120498436582319	0.0155448139370609	0.0463641593501992	0.152225194585	1	0.371110020494829
258	dailycaller.com	2013	8	10	The new face of SNAP? Food stamps buy lobster for surfer and his buddies [VIDEO]	http://dailycaller.com/2013/08/10/the-new-face-of-snap-food-stamps-buy-lobster-for-surfer-and-his-buddies/	The new face of SNAP? Food stamps buy lobster for surfer and his buddies [VIDEO] During an hour-long deep dive into the growing use of food stamps in America, Fox News highlighted the new face of food stamps. That new face is a pina colada-sipping, lobster-loving lothario named Jason Greenslate. Greenslate, a 29-year-old La Jolla California surfer and musician who sings that he does not want a mo…	2013-08-10	39483	5640	1316	dailycaller.com	dailycaller	1	1	1	1	1	NA	0	dailycaller.com	dailycaller.com	0.8697	6e-04	0.0058	0.0087	0.1828	0.8021	0.146444015991029	0.0418561813615324	0.126878640760517	0.0625501283820049	0.0161478879119075	0.0161206139286985	0.026763127397093	0.563239404267217	8	0.563239404267217
259	dailycaller.com	2012	2	8	Report: Government dependency jumps 25 percent since 2005	http://dailycaller.com/2012/02/08/report-government-dependency-jumps-25-percent-since-2005/	Report: Government dependency jumps 25 percent since 2005 The American publics dependency on government programs jumped almost 25 percent since 2005, according to a studyreleased Wednesday by The Heritage Foundation, which found that roughly 67 million Americans now depend on government programs. Current policies that measure entitlement eligibility are flawed and have created a fiscal nightmare,…	2012-02-08	38934	5562	1297	dailycaller.com	dailycaller	1	0	1	1	1	NA	0	dailycaller.com	dailycaller.com	0.8697	6e-04	0.0058	0.0087	0.1828	0.8021	0.00351611946892195	0.00567434431203846	0.00227286614831762	0.0740632905866765	0.0323428191141083	0.636091350616423	0.213840277755692	0.0321989319978225	6	0.636091350616423
260	dailycaller.com	2015	8	5	Report: Food Stamp Use Up 300 Percent Since 00, As Eligibility Requirements Dropped	http://dailycaller.com/2015/08/05/why-food-stamps-usage-is-up-despite-poverty-being-down/	Report: Food Stamp Use Up 300 Percent Since 00, As Eligibility Requirements Dropped Food stamp use has increased nearly 300 percent nationwide since 2014, despite a drop in the poverty rate, according to a report released Wednesday by The Foundation for Government Accountability. Even though poverty rates are declining, the number of people receiving food stamps continues to climb, the report det…	2015-08-05	40208	5744	1340	dailycaller.com	dailycaller	1	1	1	1	1	NA	0	dailycaller.com	dailycaller.com	0.8697	6e-04	0.0058	0.0087	0.1828	0.8021	0.021308713892891	0.00254539565615921	0.00133280667463299	0.729355818245883	0.0243937585495364	0.0888175570779263	0.120885169096977	0.0113607808059935	4	0.729355818245883
261	dailycaller.com	2016	7	28	Georgia Man Used Food Stamp Program As An ATM, Defrauds State Of $5 Million	http://dailycaller.com/2016/07/28/georgia-man-used-food-stamp-program-as-an-atm-defrauds-state-of-5-million/	Georgia Man Used Food Stamp Program As An ATM, Defrauds State Of $5 Million A Georgia man convicted of running a food stamp fraud scheme wasorderedto pay back the $5.1 million he stole. Michael Paul Atkinson, Jr., owner of Midway Market,raked inmillions of dollars by makingfake charges tocustomers Electronic Benefit Transfer (EBT) cards, according toreports from the Atlanta Journal-Constitution. …	2016-07-28	40566	5795	1352	dailycaller.com	dailycaller	1	1	1	1	1	NA	0	dailycaller.com	dailycaller.com	0.8697	6e-04	0.0058	0.0087	0.1828	0.8021	0.778762511130642	0.00429407264350598	0.0161751001042684	0.0440087616794964	0.00659618219312104	0.00973339998608954	0.102113375870379	0.0383165963924979	1	0.778762511130642
262	dailycaller.com	2016	9	15	Obama Admin. Opens The Internet To Food Stamp Purchases	http://dailycaller.com/2016/09/15/obama-admin-opens-the-internet-to-food-stamp-purchases/	Obama Admin. Opens The Internet To Food Stamp Purchases The federal government is taking food stamp purchases to the internet, launching a two-year pilot program to experiment with allowing food stamp users to buy their groceries online. Thursday the Obama Administration announced that it is looking for retailer volunteers to participate in the nationwide test program. Online purchasing shows gre…	2016-09-15	40615	5802	1353	dailycaller.com	dailycaller	1	1	1	1	1	NA	0	dailycaller.com	dailycaller.com	0.8697	6e-04	0.0058	0.0087	0.1828	0.8021	0.0352658188434643	0.0215251516341071	0.48339252896757	0.177616500408258	0.0981179019462488	0.0135369534627984	0.1504434468909	0.0201016978466544	3	0.48339252896757
263	dailycaller.com	2016	9	11	Millionaire On Food Stamps Claims To Be Besties With Trump	http://dailycaller.com/2016/09/11/millionaire-on-food-stamps-claims-to-be-besties-with-trump/	Millionaire On Food Stamps Claims To Be Besties With Trump The son of an Iranian prince claims he could stop a welfare fraud investigation with a phone call to powerful people like Republican nominee Donald Trump, but wont because hes innocent. Ali Pascal Mahvi claims to be worth about $120 million dollars, yet for the past several years has received about $300 a month in food stamps in addition …	2016-09-11	40611	5801	1353	dailycaller.com	dailycaller	1	0	1	1	1	NA	0	dailycaller.com	dailycaller.com	0.8697	6e-04	0.0058	0.0087	0.1828	0.8021	0.586324148243315	0.0270799619686247	0.014086029255492	0.0695176244997363	0.0775743878859779	0.0304470322104121	0.0499253215930033	0.145045494343438	1	0.586324148243315
264	dailycaller.com	2015	12	28	Congressman Warns Of Gross Food Stamp Balances In Ohio	http://dailycaller.com/2015/12/28/congressman-warns-of-gross-food-stamp-balances-in-ohio/	Congressman Warns Of Gross Food Stamp Balances In Ohio Republican Rep. Bob Gibbs of Ohio warned Monday that some food stamp recipients have grossly inflated balances in their welfare accounts, taking resources away from struggling families. In a recent report, Channel 10 News of Ohio found 41 households in the state had balances between $7,000 and $10,000. Another 14 households had balances of $1…	2015-12-28	40353	5764	1345	dailycaller.com	dailycaller	1	0	1	1	1	NA	0	dailycaller.com	dailycaller.com	0.8697	6e-04	0.0058	0.0087	0.1828	0.8021	0.0861644160586635	0.00694951637738297	0.00557844752885444	0.418074791121063	0.121015202929642	0.020363266147421	0.145964972016344	0.19588938782063	4	0.418074791121063
265	dailycaller.com	2016	2	16	REPORT: Welfare Fails When Recipients Arent Required To Work	http://dailycaller.com/2016/02/16/report-welfare-fails-when-recipients-arent-required-to-work/	REPORT: Welfare Fails When Recipients Arent Required To Work Welfare has often been criticized as a program that traps people in perpetual poverty, but a Tuesday report finds that workingrecipients are at reduced risk of this threat. The welfare system consists of many different local and federal programs aimed to help those in need but it often traps people in poverty. The Foundation for Governm…	2016-02-16	40403	5771	1346	dailycaller.com	dailycaller	1	0	1	1	1	NA	0	dailycaller.com	dailycaller.com	0.8697	6e-04	0.0058	0.0087	0.1828	0.8021	0.0195173209352022	0.00400038129282217	0.00190943136156316	0.678597343659352	0.0217691698182561	0.198697812888151	0.0405134766849467	0.0349950633597074	4	0.678597343659352
266	dailycaller.com	2016	2	16	REPORT: Welfare Fails When Recipients Arent Required To Work	http://dailycaller.com/2016/02/16/report-welfare-fails-when-recipients-arent-required-to-work/	REPORT: Welfare Fails When Recipients Arent Required To Work Welfare has often been criticized as a program that traps people in perpetual poverty, but a Tuesday report finds that workingrecipients are at reduced risk of this threat. The welfare system consists of many different local and federal programs aimed to help those in need but it often traps people in poverty. The Foundation for Governm…	2016-02-16	40403	5771	1346	dailycaller.com	dailycaller	1	0	1	1	1	NA	0	dailycaller.com	dailycaller.com	0.8697	6e-04	0.0058	0.0087	0.1828	0.8021	0.0195173209412689	0.00400038129412727	0.00190943136224688	0.678597343511063	0.0217691698241527	0.198697813006613	0.0405134766932413	0.0349950633672866	4	0.678597343511063
267	dailycaller.com	2016	4	9	Improved Economy Means 500k Could Lose Food Stamps	http://dailycaller.com/2016/04/09/improved-economy-means-500k-could-lose-food-stamps/	Improved Economy Means 500k Could Lose Food Stamps Hundreds of thousands of food stamp recipients are expected to lose their benefits in April aswork requirements steadily go back into effect in 22 states. The food stamp program has included work requirements since 1996, but many of these were waived in response to the great recession. Able-bodied adults without children are required to work at l…	2016-04-09	40456	5779	1348	dailycaller.com	dailycaller	1	0	1	1	1	NA	0	dailycaller.com	dailycaller.com	0.8697	6e-04	0.0058	0.0087	0.1828	0.8021	0.00846370533167578	0.00709593644182178	0.00242615329550942	0.73534040160262	0.0172926632591065	0.0719239098593043	0.0279538593414907	0.129503370868471	4	0.73534040160262
268	dailycaller.com	2014	6	11	Charges Filed In One Of The Largest Food Stamp Frauds EVER	http://dailycaller.com/2014/06/11/charges-filed-in-one-of-the-largest-food-stamp-frauds-ever/	Charges Filed In One Of The Largest Food Stamp Frauds EVER Federal charges have been filed against dozens of people in Georgia who allegedly set up a scheme that funneled $18 million worth of food stamps through grocery stores in what a Department of Justice official is calling one of the largest federal food program frauds ever. Fifty-four people were indicted for their roles in the massive frau…	2014-06-11	39788	5684	1326	dailycaller.com	dailycaller	1	1	1	1	1	NA	0	dailycaller.com	dailycaller.com	0.8697	6e-04	0.0058	0.0087	0.1828	0.8021	0.793803333576109	0.00373686661695143	0.0473315604954988	0.0119681170105875	0.00318687795545826	0.00334126149339432	0.126251011657776	0.0103809711942244	1	0.793803333576109
269	dailycaller.com	2016	6	16	Govt Spends Half A Million On Culturally-Appropriate Food Stamps	http://dailycaller.com/2016/06/16/govt-spends-half-a-million-on-culturally-appropriate-food-stamps/	Govt Spends Half A Million On Culturally-Appropriate Food Stamps Refugees receiving food subsidies will get culturally appropriate fruits and vegetables thanks to grants from the federal government. The Department of Agriculture (USDA) is allocating $564,231to an aid group that helps refugees sign-up for Supplemental Nutrition Assistance Program(SNAP) benefits. The initiative is calledFresh Fund:…	2016-06-16	40524	5789	1350	dailycaller.com	dailycaller	1	1	1	1	1	NA	0	dailycaller.com	dailycaller.com	0.8697	6e-04	0.0058	0.0087	0.1828	0.8021	0.0556853559597238	0.0695548565249542	0.384006197722692	0.143585133280065	0.0357188509196371	0.0165812880525962	0.27760374540182	0.0172645721385127	3	0.384006197722692
270	dailycaller.com	2013	6	11	Taxpayers spend $41.3 million in a year to advertise food stamps, a 6-fold increase over last decade	http://dailycaller.com/2013/06/11/taxpayers-spend-41-3-million-in-a-year-to-advertise-food-stamps-a-6-fold-increase-over-last-decade/	Taxpayers spend $41.3 million in a year to advertise food stamps, a 6-fold increase over last decade Spending on advertising and outreach for food stamps has increased six-fold since 2000 reaching $41.3 million in 2011, according to a new GOP report. According to calculations released by Alabama Republican Sen. Jeff Sessions Budget Committee staff, using data from the Agriculture Departments Econ…	2013-06-11	39423	5631	1314	dailycaller.com	dailycaller	1	1	1	1	1	NA	0	dailycaller.com	dailycaller.com	0.8697	6e-04	0.0058	0.0087	0.1828	0.8021	0.0144529788580376	0.0050793480069848	0.00398255828873739	0.0566199207238968	0.288487980970804	0.195560912975779	0.423313906013374	0.0125023941623848	7	0.423313906013374
271	dailycaller.com	2013	11	7	Obamacare likely to also increase food stamp, welfare participation	http://dailycaller.com/2013/11/07/obamacare-likely-to-also-increase-food-stamp-welfare-participation/	Obamacare likely to also increase food stamp, welfare participation Obamacare could lead more people enrolling in assistance programs, like food stamps, cash assistance and childcare. Obamacares individual mandate which compels more people to seek out health insurance paired with the expansion of Medicaid under Obamacare has created a perfect storm for an increase in low-income assistance program…	2013-11-07	39572	5653	1319	dailycaller.com	dailycaller	1	1	1	1	1	NA	0	dailycaller.com	dailycaller.com	0.8697	6e-04	0.0058	0.0087	0.1828	0.8021	0.0103232204095016	0.0152241278244447	0.0230009977160653	0.126308314641781	0.13108562504671	0.0862801382271996	0.546035018675083	0.0617425574592152	7	0.546035018675083
272	dailycaller.com	2015	8	27	Feds Bust $2 Million Food Stamp Fraud Scheme	http://dailycaller.com/2015/08/27/feds-bust-2-million-food-stamp-fraud-scheme/	Feds Bust $2 Million Food Stamp Fraud Scheme A multi-agency federal investigation in Ohio brought down a $2 million food stamp fraud scheme Wednesday. The crackdown was part of an 18-month investigation into welfare fraud in the state. Federal, state and local officials raided businesses and homes suspected of being involved. The raids occurred in the counties of Butler and Hamilton.According to …	2015-08-27	40230	5747	1341	dailycaller.com	dailycaller	1	1	1	1	1	NA	0	dailycaller.com	dailycaller.com	0.8697	6e-04	0.0058	0.0087	0.1828	0.8021	0.785966346500586	0.0023749528180648	0.00494822345533607	0.104843979101484	0.00396468851461346	0.00474353600655696	0.0850998761223614	0.00805839748099738	1	0.785966346500586
273	dailycaller.com	2016	6	24	Woman Manages To Commit Food Stamp Fraud From Jail	http://dailycaller.com/2016/06/24/woman-manages-to-commit-food-stamp-fraud-from-jail/	Woman Manages To Commit Food Stamp Fraud From Jail A Colorado woman was already serving time behind bars when she was sentenced to an additional six years for scamming her local welfare program, according to reports Thursday. Karen Iuele was serving five years in prison for stealing money from an insurance agency, theft and forgery, among other convictions. While serving her time she managed to s…	2016-06-24	40532	5790	1351	dailycaller.com	dailycaller	1	0	1	1	1	NA	0	dailycaller.com	dailycaller.com	0.8697	6e-04	0.0058	0.0087	0.1828	0.8021	0.570375631811641	0.00364095805272119	0.00302065526953008	0.220233522753207	0.00622451150183413	0.00969971754963838	0.164962167883432	0.0218428351779963	1	0.570375631811641
274	dailycaller.com	2016	12	23	Wealthy De Blasio Crony Caught Getting Food Stamps Illegally	http://dailycaller.com/2016/12/23/wealthy-de-blasio-crony-caught-getting-food-stamps-illegally/	Wealthy De Blasio Crony Caught Getting Food Stamps Illegally A religious leader and big-time fundraiser for Democratic New York City Mayor Bill de Blasio has been charged with welfare fraud for getting around $30,000 in food stamps. Yitzchok Isaac Sofer, aHasidic religious leader, hosted a fundraiser for de Blasios 2013 mayoral campaign at the same time hewas receiving food stamps illegally. Duri…	2016-12-23	40714	5816	1357	dailycaller.com	dailycaller	1	1	1	1	1	NA	0	dailycaller.com	dailycaller.com	0.8697	6e-04	0.0058	0.0087	0.1828	0.8021	0.538420168993895	0.0527890768795484	0.0146665382620953	0.157248413340937	0.0977592756487431	0.0126438062124642	0.0778963008535105	0.0485764198088065	1	0.538420168993895
275	dailycaller.com	2015	9	23	Govt Shutdown Could Mean No Food Stamps For Millions	http://dailycaller.com/2015/09/23/govt-shutdown-could-mean-no-food-stamps-for-millions/	Govt Shutdown Could Mean No Food Stamps For Millions The Obama Administration warned Tuesday a government shutdown would mean 46 million people losing their food stamps. This despite a similar claim in 2011 being proven false. According to the United States Department of Agriculture (USDA), the problem is a lack of reserve money. The USDA runs the food stamp program. It is officially known as the…	2015-09-23	40257	5751	1341	dailycaller.com	dailycaller	1	1	1	1	1	NA	0	dailycaller.com	dailycaller.com	0.8697	6e-04	0.0058	0.0087	0.1828	0.8021	0.152907117763271	0.0153195404312764	0.0371292386152322	0.093699475930837	0.320207221012852	0.0111760096041102	0.293410557051829	0.0761508395905918	5	0.320207221012852
276	dailycaller.com	2016	12	31	Work Requirement Trigger Predictable Drop In Arkansas Food Stamp Enrollment	http://dailycaller.com/2016/12/31/work-requirement-trigger-predictable-drop-in-arkansas-food-stamp-enrollment/	Work Requirement Trigger Predictable Drop In Arkansas Food Stamp Enrollment Food stamp enrollment dropped by 25,000 people inArkansas in 2016, after the state reinstated work requirementslimited individualsto three months of benefits unless they found or trained for a job, Arkansas Online reports. Arkansas stopped granting waivers to work requirements January 1, 2016, and byApril,9,000 people wer…	2016-12-31	40722	5817	1357	dailycaller.com	dailycaller	1	1	1	1	1	NA	0	dailycaller.com	dailycaller.com	0.8697	6e-04	0.0058	0.0087	0.1828	0.8021	0.0197099502955478	0.001777022265074	0.00155207935547267	0.879084575456787	0.032356661318834	0.0146846452175816	0.0408997736775385	0.00993529241316398	4	0.879084575456787
277	dailycaller.com	2015	12	31	11K New Jersey Residents Could Soon Lose Food Stamps	http://dailycaller.com/2015/12/31/11k-new-jersey-residents-could-soon-lose-food-stamps/	11K New Jersey Residents Could Soon Lose Food Stamps Republican New Jersey Gov. Chris Christie announced Thursday that he plans to reinstate work requirements putting 11,000 food stamp recipients atrisk of losing their benefits. The federal government has required work or job training to qualify for benefits since 1996. After the recession, many states were granted waivers thatallowed them to ign…	2015-12-31	40356	5765	1345	dailycaller.com	dailycaller	1	0	1	1	1	NA	0	dailycaller.com	dailycaller.com	0.8697	6e-04	0.0058	0.0087	0.1828	0.8021	0.0132456598633985	0.00336459275169158	0.00210531858905011	0.894455575888974	0.027052936060847	0.00909636147115478	0.0296769805295033	0.021002574845381	4	0.894455575888974
278	dailycaller.com	2016	8	3	Senate Worried USDAs Nutritious Food Push Actually Hurts People On Food Stamps	http://dailycaller.com/2016/08/03/senate-worried-usdas-nutritious-food-push-actually-hurts-people-on-food-stamps/	Senate Worried USDAs Nutritious Food Push Actually Hurts People On Food Stamps The U.S. Senate is worried that a proposed rule wouldpush smaller stores out of the food stamps program, limiting many rural communities access to the taxpayer-fundedfood assistance. A group of Republican and Democrat senators believe the rulefrom the U.S. Department of Agriculture (USDA) would make it difficult for sm…	2016-08-03	40572	5796	1352	dailycaller.com	dailycaller	1	1	1	1	1	NA	0	dailycaller.com	dailycaller.com	0.8697	6e-04	0.0058	0.0087	0.1828	0.8021	0.053383384629351	0.00564374539707628	0.564353688980751	0.156925634454158	0.166692329927625	0.00556420824548359	0.0253991281493529	0.0220378802162016	3	0.564353688980751
279	dailycaller.com	2016	8	31	Over A Dozen Store Owners Arrested For Allegedly Stealing $16 Million Worth Of Food Stamps	http://dailycaller.com/2016/08/31/14-arrested-for-stealing-16-million-food-stamps/	Over A Dozen Store Owners Arrested For Allegedly Stealing $16 Million Worth Of Food Stamps A group of store owners in Maryland were arrested for allegedly running a cash-for-food stamps scheme, stealing more than $16 million from taxpayer-funded welfare. U.S. attorneys indicted 14 owners and operators of nine separatestores around Baltimore, Md., Tuesday, and charged them with committing food sta…	2016-08-31	40600	5800	1353	dailycaller.com	dailycaller	1	1	1	1	1	NA	0	dailycaller.com	dailycaller.com	0.8697	6e-04	0.0058	0.0087	0.1828	0.8021	0.732993833177581	0.0146682455176677	0.0347828027534442	0.0448197038754882	0.00615454606123527	0.012076141667943	0.0750198019887842	0.0794849249578561	1	0.732993833177581
280	dailycaller.com	2013	1	9	New data show 1 in 4 children on food stamps in FY 2011	http://dailycaller.com/2013/01/09/new-data-show-1-in-4-children-on-food-stamps-in-fy-2011/	New data show 1 in 4 children on food stamps in FY 2011 One in four children in America participated in the Supplemental Nutrition Assistance Program, or food stamps, in fiscal year 2011, according to data from the United States Department of Agriculture and U.S. Census Bureau. The USDAs Characteristics of Supplemental Nutrition Assistance Program Households: Fiscal Year 2011 shows that in 2011, …	2013-01-09	39270	5610	1309	dailycaller.com	dailycaller	1	1	1	1	1	NA	0	dailycaller.com	dailycaller.com	0.8697	6e-04	0.0058	0.0087	0.1828	0.8021	0.0173498681326283	0.0250102237983787	0.00717321844049343	0.155943651456287	0.111605858659332	0.261319451770613	0.36629200680485	0.0553057209374167	7	0.36629200680485
281	dailycaller.com	2016	6	28	Audit Finds Ohio Is Providing Food Stamps To Dead People	http://dailycaller.com/2016/06/28/audit-finds-ohio-is-providing-food-stamps-to-dead-people/	Audit Finds Ohio Is Providing Food Stamps To Dead People Ohio state administrators have provided thousands of dollars in food stamp benefits to residents who are dead and presumably not in need of nutritional assistance, according to an audit Tuesday. The Ohio Department of Job and Family Services (ODJFS) is the main agency tasked with operating the $2.5 billion state food stamp program. Ohio Aud…	2016-06-28	40536	5790	1351	dailycaller.com	dailycaller	1	0	1	1	1	NA	0	dailycaller.com	dailycaller.com	0.8697	6e-04	0.0058	0.0087	0.1828	0.8021	0.128681996119052	0.0080819902399918	0.00312339401342856	0.36173216548087	0.00658165792549054	0.0294835018404195	0.440424029336183	0.0218912650445654	7	0.440424029336183
282	dailycaller.com	2015	4	22	Pennsylvania Makes It Easier To Collect Food Stamps	http://dailycaller.com/2015/04/22/pennsylvania-makes-it-easier-to-collect-food-stamps/	Pennsylvania Makes It Easier To Collect Food Stamps The Pennsylvania Department of Human Services (DHS) announced Tuesday that it will end a program designed to limit food stamps based on how much assets a person owns. Known as the asset test, it was was signed into law in 2012 by then-Gov. Tom Corbett, a Republican, to cut down on fraud and waste by tying federal food stamp benefits, also known …	2015-04-22	40103	5729	1336	dailycaller.com	dailycaller	1	1	1	1	1	NA	0	dailycaller.com	dailycaller.com	0.8697	6e-04	0.0058	0.0087	0.1828	0.8021	0.0901792040526691	0.0391739565416391	0.00615883243750283	0.422623957266363	0.107214205214183	0.0247031215114768	0.217073887132895	0.0928728358432699	4	0.422623957266363
283	dailycaller.com	2016	8	30	WANTED: $50,000 Reward For Fugitive Polygamist Food Stamp Fraudster	http://dailycaller.com/2016/08/30/wanted-50000-reward-for-fugitive-polygamist-food-stamp-fraudster/	WANTED: $50,000 Reward For Fugitive Polygamist Food Stamp Fraudster The FBI is still looking for thefugitive leader of a polygamist sect who escaped house arrest in June, and are now offering a $50,000 reward for information leading to his capture. Lyle Steed Jeffs, along with 10 other members of the Fundamentalist Church Of Jesus Christ of Latter-Day Saints (FLDS), was charged with defrauding th…	2016-08-30	40599	5799	1353	dailycaller.com	dailycaller	1	1	1	1	1	NA	0	dailycaller.com	dailycaller.com	0.8697	6e-04	0.0058	0.0087	0.1828	0.8021	0.903106524240052	0.00218456581064349	0.00426345777186866	0.00942951856424412	0.00286428263992185	0.0027024633444206	0.017763790165501	0.0576853974633479	1	0.903106524240052
284	dailycaller.com	2014	7	8	HHS: Record Number Of Americans On Welfare	http://dailycaller.com/2014/07/08/hhs-record-number-of-americans-on-welfare/	HHS: Record Number Of Americans On Welfare A new report issued by the Department of Health and Human Services (HHS) has determined that the recorded percentage of Americans on welfare has hit an all-time high, CNS News reports. Covered up to 2011, the report examines the percentage of all persons in the U.S. who live in families that receive welfare. HHS calculations draw from data extending back…	2014-07-08	39815	5687	1327	dailycaller.com	dailycaller	1	0	1	1	1	NA	0	dailycaller.com	dailycaller.com	0.8697	6e-04	0.0058	0.0087	0.1828	0.8021	0.0177628785343643	0.00366775995975724	0.00136375240243506	0.231942148987666	0.00682463906946014	0.566538174639181	0.154988694244626	0.0169119521625102	6	0.566538174639181
285	dailycaller.com	2016	3	12	USDA Stops Itself From Coercing People Onto Food Stamps	http://dailycaller.com/2016/03/12/feds-reconsider-effort-to-push-people-onto-food-stamps/	USDA Stops Itself From Coercing People Onto Food Stamps The main federal agency tasked with providing food stamps proposed a rule Friday aimed at restricting funds from being used to recruit people into the program. The U.S. Department of Agriculture (USDA) administers the food stamp program officially known as the the Supplemental Nutrition Assistance Program (SNAP) in coordination with state ag…	2016-03-12	40428	5775	1347	dailycaller.com	dailycaller	1	1	1	1	1	NA	0	dailycaller.com	dailycaller.com	0.8697	6e-04	0.0058	0.0087	0.1828	0.8021	0.0290497505932407	0.00644953300480332	0.0136353714459313	0.441194133065267	0.104485425313289	0.0210308942147464	0.311258751287061	0.0728961410756613	4	0.441194133065267
286	dailycaller.com	2016	8	24	Polygamist Fugitives Attorney Says He Was Probably Raptured	http://dailycaller.com/2016/08/24/polygamist-fugitives-attorney-says-he-was-probably-raptured/	Polygamist Fugitives Attorney Says He Was Probably Raptured The fugitive leader of a polygamist Mormon sect may have experience the miracle of rapture. Lyle Jeffs, former headof the Fundamentalist Church of Later-Day Saints (FLDS), disappearedearlier this summer while awaiting trial for multi-million dollar food stamps fraud. Whether his absence is based on absconding, as oft alleged by the Gover…	2016-08-24	40593	5799	1353	dailycaller.com	dailycaller	1	1	1	1	1	NA	0	dailycaller.com	dailycaller.com	0.8697	6e-04	0.0058	0.0087	0.1828	0.8021	0.851931048351127	0.0208826266645975	0.0098501691670211	0.0235620300468267	0.0105697800593937	0.00442967894559736	0.0328974616119125	0.045877205153524	1	0.851931048351127
287	dailycaller.com	2015	11	2	30,000 Pennsylvania Residents Soon To Lose Food Stamps	http://dailycaller.com/2015/11/02/30000-pennsylvania-residents-soon-to-lose-food-stamps/	30,000 Pennsylvania Residents Soon To Lose Food Stamps Nearly 30,000 Pennsylvania residents could lose their food stamp benefits early next year with the state gearing up to reinstate work requirements that were waived in response to the recession. The federal government has required work or job training to qualify for benefits since 1996. After the recession, many states were granted waivers tha…	2015-11-02	40297	5756	1343	dailycaller.com	dailycaller	1	1	1	1	1	NA	0	dailycaller.com	dailycaller.com	0.8697	6e-04	0.0058	0.0087	0.1828	0.8021	0.00523514150038955	0.0274410212907804	0.00458349511650038	0.815689102659307	0.0106859259976471	0.0232715927699274	0.0698184007765202	0.0432753198889276	4	0.815689102659307
288	dailycaller.com	2016	9	1	Elderly And Disabled People Will Get Welfare Food Delivered Soon	http://dailycaller.com/2016/09/01/elderly-and-disabled-people-will-get-welfare-food-delivered-soon/	Elderly And Disabled People Will Get Welfare Food Delivered Soon The U.S. government is testing a way forhome-bound peopleto receive food deliveries through the food stamps program. The U.S. Department of Agriculture (USDA) started a pilot program that will deliver food purchased with food stamps, also called Supplemental Nutrition Assistance Program (SNAP) benefits, to elderly and disabled peopl…	2016-09-01	40601	5800	1353	dailycaller.com	dailycaller	1	1	1	1	1	NA	0	dailycaller.com	dailycaller.com	0.8697	6e-04	0.0058	0.0087	0.1828	0.8021	0.0479537861928329	0.0640486249507629	0.287603738834377	0.258644076759269	0.0342836432413568	0.0249809858980381	0.227136657402876	0.0553484867204876	3	0.287603738834377
289	dailycaller.com	2016	6	11	USDA STILL Cant Prevent Food Stamp Fraud	http://dailycaller.com/2016/06/11/usda-still-cant-prevent-food-stamp-fraud/	USDA STILL Cant Prevent Food Stamp Fraud The system for investigating food stamp abuse is still in development, two years after revelations ofextensive welfare fraud, according to the Government Accountability Office (GAO). The GAO revealed that guidelinesgiven tostate investigative teams were inadequate and, even when followed correctly, didnot address widespread fraud withinthe Supplemental Nut…	2016-06-11	40519	5788	1350	dailycaller.com	dailycaller	1	1	1	1	1	NA	0	dailycaller.com	dailycaller.com	0.8697	6e-04	0.0058	0.0087	0.1828	0.8021	0.382199167305556	0.0061329548974035	0.0502514128544385	0.0499081504699045	0.00564111300443402	0.0807547795677004	0.408512522345972	0.0165998995545913	7	0.408512522345972
290	dailycaller.com	2016	8	17	7 States Are Ready To Cut Special Post-Recession Food Stamp Program	http://dailycaller.com/2016/08/17/7-states-are-ready-to-cut-special-post-recession-food-stamp-program/	7 States Are Ready To Cut Special Post-Recession Food Stamp Program Several states are unilaterally ending the waivers on work requirements forfood stamps, which werepart of the post-recession stimulus package, before federally required to end the waivers. The 2009 stimulus allowed states to waive the work requirement for food stamps recipients, and gavefederal money to cover the extra costs. Sta…	2016-08-17	40586	5798	1352	dailycaller.com	dailycaller	1	1	1	1	1	NA	0	dailycaller.com	dailycaller.com	0.8697	6e-04	0.0058	0.0087	0.1828	0.8021	0.019984429240373	0.00160735805652272	0.00108012801330034	0.917954723969305	0.00654556646904667	0.0064517989364599	0.0389465263303842	0.00742946898460767	4	0.917954723969305
291	dailycaller.com	2011	5	16	Mentioning food stamps the new racism, says Chris Matthews	http://dailycaller.com/2011/05/16/mentioning-food-stamps-the-new-racism-says-chris-matthews/	Mentioning food stamps the new racism, says Chris Matthews Is criticizing welfare the new racism? According to MSNBC Hardball host Chris Matthews it is. On his Monday MSNBC show, Matthews cited a speech former House Speaker Newt Gingrich gave in Georgia on Friday in which he said, You want to be a country that creates food stamps, in which case frankly Obama is an enormous success the most succes…	2011-05-16	38666	5523	1288	dailycaller.com	dailycaller	1	0	1	1	1	NA	0	dailycaller.com	dailycaller.com	0.8697	6e-04	0.0058	0.0087	0.1828	0.8021	0.0318440278133305	0.0136910683130149	0.0109580980524108	0.0599186412817284	0.296799955498989	0.0226545343139686	0.0203363781529673	0.54379729657359	8	0.54379729657359
292	dailycaller.com	2015	10	2	Louisiana Food Stamp Receipts Have Three Months To Get A Job	http://dailycaller.com/2015/10/02/louisiana-food-stamp-receipts-have-three-months-to-get-a-job/	Louisiana Food Stamp Receipts Have Three Months To Get A Job Upwards of 62,000 people in Louisiana starting Thursday have three months to find work or enroll in a training program if they dont want to lose their food stamp benefits. The federal government has required work or job training to qualify for benefits since 1996. In response to the recession, many states were granted waivers which allo…	2015-10-02	40266	5752	1342	dailycaller.com	dailycaller	1	1	1	1	1	NA	0	dailycaller.com	dailycaller.com	0.8697	6e-04	0.0058	0.0087	0.1828	0.8021	0.0317748820921264	0.00435261854187052	0.00283292247006009	0.809862500089355	0.00873065950718848	0.0111767494118404	0.102428590726466	0.0288410771610936	4	0.809862500089355
293	dailycaller.com	2014	10	20	Indiana To Cut Off Food Stamps For Workers After 3 Months, Waves Away Aid From Feds	http://dailycaller.com/2014/10/20/indiana-to-cut-off-food-stamps-for-workers-after-3-months-waves-away-aid-from-feds/	Indiana To Cut Off Food Stamps For Workers After 3 Months, Waves Away Aid From Feds Starting next year, Indiana is set to eliminate food stamp benefits for tens of thousands of people who either cannot get a job or refuse to attend job training, The Indianapolis Star reports. If able-bodied adults without children do not find work or participate in a 20-hour-a-week job training program, benefits …	2014-10-20	39919	5702	1330	dailycaller.com	dailycaller	1	0	1	1	1	NA	0	dailycaller.com	dailycaller.com	0.8697	6e-04	0.0058	0.0087	0.1828	0.8021	0.00613450080982474	0.0104806258660107	0.00379140890387526	0.657913676417718	0.0210105092182806	0.0455000411033175	0.0871117893431528	0.16805744833782	4	0.657913676417718
294	dailycaller.com	2012	10	18	Report: Welfare governments single largest budget item in FY 2011 at approx. $1.03 trillion	http://dailycaller.com/2012/10/18/report-welfare-governments-single-largest-budget-item-in-fy-2011-at-approx-1-03-trillion/	Report: Welfare governments single largest budget item in FY 2011 at approx. $1.03 trillion The government spent approximately $1.03 trillion on 83 means-tested federal welfare programs in fiscal year 2011 alone a price tag that makes welfare that year the governments largest expenditure, according to new data released by the Republican side of the Senate Budget Committee. The total sum taxpayers…	2012-10-18	39187	5598	1306	dailycaller.com	dailycaller	1	1	1	1	1	NA	0	dailycaller.com	dailycaller.com	0.8697	6e-04	0.0058	0.0087	0.1828	0.8021	0.00680484686380764	0.00457387456286641	0.0018134143604116	0.0760835631584184	0.179915404178076	0.319642883516437	0.401206628065233	0.00995938529475078	7	0.401206628065233
295	dailycaller.com	2016	12	7	Republicans Hint At Food Stamp Reform But Stop Short Of Calling For Overhaul	http://dailycaller.com/2016/12/07/republicans-hint-at-food-stamp-reform-but-stop-short-of-calling-for-overhaul/	Republicans Hint At Food Stamp Reform But Stop Short Of Calling For Overhaul Republicans in Congress are not likely to make major cuts to food stamps, according to thefinal report from the House Committee on Agriculture on the welfare program, which indicates how the next Congress will approach the program. More than 45 million Americans currently receive food stamps, down slightly from47 million…	2016-12-07	40698	5814	1356	dailycaller.com	dailycaller	1	1	1	1	1	NA	0	dailycaller.com	dailycaller.com	0.8697	6e-04	0.0058	0.0087	0.1828	0.8021	0.038836024396395	0.00574907651374503	0.0564590689667092	0.406628575725279	0.333967131212503	0.061324136119312	0.0366382577100999	0.0603977293559564	4	0.406628575725279
296	dailycaller.com	2015	9	10	Welfare Advocacy Group Insists America Is Beset With Hunger	http://dailycaller.com/2015/09/10/america-beset-with-hunger-insists-welfare-advocacy-group/	Welfare Advocacy Group Insists America Is Beset With Hunger The United States Department of Agriculture released its latest report concerning food security status for American households on Wednesday. The numbers are a nightmare, according to a statement sent to The Daily Caller by Share Our Strength, a childhood hunger advocacy group. The USDAs report, entitled Food Security Status of U.S. House…	2015-09-10	40244	5749	1341	dailycaller.com	dailycaller	1	0	1	1	1	NA	0	dailycaller.com	dailycaller.com	0.8697	6e-04	0.0058	0.0087	0.1828	0.8021	0.0158518920978998	0.311109993161219	0.02777376475967	0.0409475407294053	0.0586637769192712	0.291449745678264	0.194625395591396	0.0595778910628742	2	0.311109993161219
297	dailycaller.com	2016	8	15	More Adults In Georgia Will Have To Work To Keep Food Stamps	http://dailycaller.com/2016/08/15/more-adults-in-georgia-will-have-to-work-to-keep-food-stamps/	More Adults In Georgia Will Have To Work To Keep Food Stamps Georgia plans to expand workrequirementsforfood stamps from three counties to 24 starting in 2017, the Atlanta Journal-Constitution reports. The state started requiring adults without children to prove they were looking for work in order to be eligible for Supplemental Nutrition Assistance Program (SNAP) benefits, orfood stamps, in just…	2016-08-15	40584	5797	1352	dailycaller.com	dailycaller	1	1	1	1	1	NA	0	dailycaller.com	dailycaller.com	0.8697	6e-04	0.0058	0.0087	0.1828	0.8021	0.0414097242454867	0.00821241646511099	0.00333270012956433	0.757082390555616	0.0162751005196251	0.0442511569388634	0.0824550617514181	0.0469814493943154	4	0.757082390555616
298	dailycaller.com	2016	1	22	Florida Sheriff Ends Massive Food Stamp Scheme With 11 Arrests	http://dailycaller.com/2016/01/22/florida-taxpayers-should-be-outraged-with-food-stamp-abuse/	Florida Sheriff Ends Massive Food Stamp Scheme With 11 Arrests Law enforcement officers in Polk County, Fla., arrested 11 suspects with two still on the run Friday for using illegally obtained food stamp benefits. The local sheriffs office made the arrests after an almost year-long investigation. The suspects were allegedly able to make unauthorized food stamp purchases through illegally obtained…	2016-01-22	40378	5768	1345	dailycaller.com	dailycaller	1	1	1	1	1	NA	0	dailycaller.com	dailycaller.com	0.8697	6e-04	0.0058	0.0087	0.1828	0.8021	0.511369343704491	0.00364672542927351	0.00366683575662716	0.27687375986647	0.00616764831940544	0.00723676776125137	0.176897584136236	0.0141413350262455	1	0.511369343704491
299	dailycaller.com	2015	9	3	Govt Official Indicted For Allegedly Trading Food Stamps For Sex	http://dailycaller.com/2015/09/03/alfred-awonuga-tennessee-indicted-trading-food-stamps-sex/	Govt Official Indicted For Allegedly Trading Food Stamps For Sex Tennessee state officials announced Thursday that they have arrested state Department of Human Services Eligibility Counselor Alfred Awonuga for allegedly trading food stamps for sex. In his role, Awonuga was responsible for deciding if a person was eligible for food stamps. An investigation by Tennessee Bureau of Investigation (TBI…	2015-09-03	40237	5748	1341	dailycaller.com	dailycaller	1	1	1	1	1	NA	0	dailycaller.com	dailycaller.com	0.8697	6e-04	0.0058	0.0087	0.1828	0.8021	0.563196318182376	0.00317736182079418	0.00311333863050555	0.131636622301615	0.00593017023000966	0.00713269308779582	0.271253201647763	0.0145602940991411	1	0.563196318182376
300	dailycaller.com	2013	2	18	USDA/Mexican consulates to immigrants: Dont worry, food stamps wont affect citizenship chances	http://dailycaller.com/2013/02/18/usdamexican-consulates-to-immigrants-dont-worry-food-stamps-wont-affect-citizenship-chances/	USDA/Mexican consulates to immigrants: Dont worry, food stamps wont affect citizenship chances The United States Department of Agriculture has been working to dispel immigrants concerns that getting on food stamps will harm their chances of becoming U.S. citizens. The USDA addresses those fears in Supplemental Nutrition Assistance Program, or food stamp, brochures it distributesto Mexican consula…	2013-02-18	39310	5615	1310	dailycaller.com	dailycaller	1	1	1	1	1	NA	0	dailycaller.com	dailycaller.com	0.8697	6e-04	0.0058	0.0087	0.1828	0.8021	0.0298851100785917	0.0364371299356188	0.0082319826512637	0.0824877783584194	0.0875470745050618	0.0979551118900481	0.620859896862011	0.0365959157189852	7	0.620859896862011
301	dailycaller.com	2013	8	1	Restrict food stamps for junk food? Health organizations urge USDA to test limits	http://dailycaller.com/2013/08/01/restrict-food-stamps-for-junk-food-health-organizations-urge-usda-to-test-limits/	Restrict food stamps for junk food? Health organizations urge USDA to test limits Should food stamp recipients be allowed to use their benefits to purchase junk food? A coalition of health advocacy organizations and experts thinks the Agriculture Department should allow regions to test that question. Fifty-four groups and 19 experts are calling on the USDA to allow state and local governments to …	2013-08-01	39474	5639	1315	dailycaller.com	dailycaller	1	1	1	1	1	NA	0	dailycaller.com	dailycaller.com	0.8697	6e-04	0.0058	0.0087	0.1828	0.8021	0.0227400419520043	0.0268418477860849	0.61001106667475	0.0967910945317871	0.0910868024832969	0.00867187467766963	0.0951923620718749	0.0486649098225319	3	0.61001106667475
302	dailycaller.com	2014	3	3	Colorado officials want millions more to fix money-sucking state computer system	http://dailycaller.com/2014/03/03/colorado-officials-want-millions-more-to-fix-money-sucking-state-computer-system/	Colorado officials want millions more to fix money-sucking state computer system A state computer system for calculating food assistance benefits has cost Colorado $300 million in maintenance, repairs and upgrades since 2004 and still doesnt work properly, according to the office of the state auditor. The Colorado Benefits Management System (CBMS) needs another $35 million to keep it limping alon…	2014-03-03	39688	5669	1322	dailycaller.com	dailycaller	1	1	1	1	1	NA	0	dailycaller.com	dailycaller.com	0.8697	6e-04	0.0058	0.0087	0.1828	0.8021	0.110142061347693	0.0162044674453737	0.00749433946613591	0.233231220132001	0.0152235032457082	0.013881919892513	0.503912790735724	0.0999096977348511	7	0.503912790735724
303	dailycaller.com	2016	3	22	Man Commits Fraud, Escapes Jail Time Because Hes An Immigrant	http://dailycaller.com/2016/03/22/man-commits-fraud-escapes-jail-time-because-hes-an-immigrant/	Man Commits Fraud, Escapes Jail Time Because Hes An Immigrant A Massachusetts store owner was reportedly given a reduced sentenced with no jail time Tuesday in a food stamp fraud case because he is an immigrant. Julio Rodriguez used his position owning Bethanias Fish & Meat Market to trade benefits for cash. He was able to scam the system for an estimated $46,000 between September and December, 2…	2016-03-22	40438	5776	1347	dailycaller.com	dailycaller	1	0	1	1	1	NA	0	dailycaller.com	dailycaller.com	0.8697	6e-04	0.0058	0.0087	0.1828	0.8021	0.664414975682762	0.00582888878283847	0.0405339326042184	0.109469042433726	0.0061483532301272	0.0132776352550809	0.141057478646851	0.0192696933643963	1	0.664414975682762
304	dailycaller.com	2016	8	24	New Mexico Now Has A Special Master To Fix Broken Food Stamps Program	http://dailycaller.com/2016/08/24/new-mexico-now-has-a-special-master-to-fix-broken-food-stamps-program/	New Mexico Now Has A Special Master To Fix Broken Food Stamps Program Federal courts in New Mexicoareappointing a special master to oversee the states welfare programto reform the allegedinstitutional fraud within the state health department. The special master will be in charge of the Supplemental Nutrition Assistance Program (SNAP), also called food stamps, as well as the Medicaid program. Both…	2016-08-24	40593	5799	1353	dailycaller.com	dailycaller	1	1	1	1	1	NA	0	dailycaller.com	dailycaller.com	0.8697	6e-04	0.0058	0.0087	0.1828	0.8021	0.366555177610643	0.00286757749396106	0.00283101611612086	0.216815664878096	0.043951002751347	0.0141541599577209	0.338994456563506	0.0138309446286044	1	0.366555177610643
305	dailycaller.com	2017	1	6	Purchase Groceries With Food Stamps Online Starting As Early As This Summer	http://dailycaller.com/2017/01/06/purchase-groceries-with-food-stamps-online-starting-as-early-as-this-summer/	Purchase Groceries With Food Stamps Online Starting As Early As This Summer People on food stamps will be able purchase groceries online as soon as this summer in some states, the Department of Agriculture (USDA)announced Thursday. USDA selected Amazon, Safeway and five other companies with online delivery capabilities to participate in a two-year pilot program, allowing people to use their Suppl…	2017-01-06	40728	5818	1357	dailycaller.com	dailycaller	1	1	1	1	1	NA	0	dailycaller.com	dailycaller.com	0.8697	6e-04	0.0058	0.0087	0.1828	0.8021	0.0459436714462293	0.0180630552129772	0.601716181574987	0.19212881068952	0.0725203047925895	0.00521738541243503	0.0341515798077989	0.0302590110634628	3	0.601716181574987
306	dailycaller.com	2015	7	15	Lawsuit: Wisconsin Wants To Drug-Test Food Stamp Recipients	http://dailycaller.com/2015/07/15/lawsuit-wisconsin-wants-to-drug-test-food-stamp-recipients/	Lawsuit: Wisconsin Wants To Drug-Test Food Stamp Recipients In preparation for a possible federal challenge, Wisconsin Attorney General Brad Schimel filed a lawsuit Tuesday asking the district court to allow the state to drug-test food stamp recipients. This lawsuit seeks to provide clarity that the state of Wisconsin has the authority to require drug-testing for FoodShare recipients, Schimel sai…	2015-07-15	40187	5741	1339	dailycaller.com	dailycaller	1	1	1	1	1	NA	0	dailycaller.com	dailycaller.com	0.8697	6e-04	0.0058	0.0087	0.1828	0.8021	0.102228341637548	0.00336938506285136	0.00328144916097947	0.636029668501712	0.0672824822562889	0.00701316688252187	0.167669622557121	0.0131258839409781	4	0.636029668501712
307	dailycaller.com	2016	6	3	Woman Goes BERZERK When Store Declines Her Food Stamps [VIDEO]	http://dailycaller.com/2016/06/03/woman-goes-berzerk-when-store-declines-her-food-stamps-video/	Woman Goes BERZERK When Store Declines Her Food Stamps [VIDEO] A large woman destroyed a convenience store after having her food stamp benefits card declined, according to a video uploaded to Live Leak Thursday. Call the police, call the police, the unnamed woman says repeatedly in the video as she lumbers around the store causing havoc. Call the police. Do your job, do your job. The woman had al…	2016-06-03	40511	5787	1350	dailycaller.com	dailycaller	1	0	1	1	1	NA	0	dailycaller.com	dailycaller.com	0.8697	6e-04	0.0058	0.0087	0.1828	0.8021	0.37111002049692	0.00751229595884219	0.0955668483938086	0.299626823636938	0.0120498436573167	0.0155448139350534	0.046364159345694	0.152225194575427	1	0.37111002049692
308	dailycaller.com	2015	4	29	Reducing Government Dependency Is A Good Thing	http://dailycaller.com/2015/04/29/reducing-government-dependency-is-a-good-thing/	Reducing Government Dependency Is A Good Thing Reduction in government dependency is something we should celebrate, not lament. When someone graduates from high school or gets a promotion, we dont say theyve lost educational opportunity or their former position. We congratulate them on moving forward. We celebrate their success, right? Shouldnt we also consider moving from welfare to work a succe…	2015-04-29	40110	5730	1337	dailycaller.com	dailycaller	1	1	1	1	1	NA	0	dailycaller.com	dailycaller.com	0.8697	6e-04	0.0058	0.0087	0.1828	0.8021	0.00218055103219295	0.0541420874725579	0.0047858581983296	0.453189426338907	0.00993751247349151	0.222861806327458	0.0311812985310626	0.221721459626	4	0.453189426338907
309	dailycaller.com	2015	5	14	Soon You Might Be Able To Receive Food Stamps Over The Phone	http://dailycaller.com/2015/05/14/soon-you-might-be-able-to-receive-food-stamps-over-the-phone/	Soon You Might Be Able To Receive Food Stamps Over The Phone Soon itcouldbe possible to apply for food stamps over the phone, with proponentsarguing that in-person interviews add too much extra administrative cost. A report from the U.S. Department of Agriculture (USDA)looked at whether it should get rid of in-person interviews for those who apply to receive benefits under the Supplemental Nutrit…	2015-05-14	40125	5732	1337	dailycaller.com	dailycaller	1	1	1	1	1	NA	0	dailycaller.com	dailycaller.com	0.8697	6e-04	0.0058	0.0087	0.1828	0.8021	0.0318840837012304	0.0113439745445283	0.00488845970582397	0.33259019146241	0.0109425814924537	0.177472249532513	0.394469156885097	0.0364093026759442	7	0.394469156885097
310	dailycaller.com	2016	8	23	Welfare Reform Turns 20: What Trump & Clinton Can Learn from Its Success	http://dailycaller.com/2016/08/23/welfare-reform-turns-20-what-trump-clinton-can-learn-from-its-success/	Welfare Reform Turns 20: What Trump & Clinton Can Learn from Its Success Hillary Clinton and Donald Trump recently laid out their economic visions for the United States, but strangely absent from both candidates plans was any mention of serious entitlement reform. Whether Americans elect Clinton, a candidate who pledges to raise taxes to pay for a slew of new government-run economic projects, or …	2016-08-23	40592	5798	1353	dailycaller.com	dailycaller	1	0	1	1	1	NA	0	dailycaller.com	dailycaller.com	0.8697	6e-04	0.0058	0.0087	0.1828	0.8021	0.00921253031969961	0.00510792550030578	0.00242059873349299	0.211790213648213	0.261333506035246	0.368285351028509	0.0712019343922786	0.070647940342255	6	0.368285351028509
311	dailycaller.com	2012	6	27	USDA suggests food stamp parties, games to increase participation	http://dailycaller.com/2012/06/27/usda-suggests-food-stamp-parties-games-to-increase-participation/	USDA suggests food stamp parties, games to increase participation While spending on the food stamp program has increased 100 percent under President Barack Obama, the government continues to push more Americans to enroll in the welfare program. The United States Department of Agriculture (USDA) has embraced entire promotional campaigns designed to encourage eligible Americans to participate in th…	2012-06-27	39074	5582	1302	dailycaller.com	dailycaller	1	1	1	1	1	NA	0	dailycaller.com	dailycaller.com	0.8697	6e-04	0.0058	0.0087	0.1828	0.8021	0.0122877623825095	0.0514430287401611	0.0525150916731733	0.142121240699343	0.252260375852874	0.114739767334462	0.310726930009265	0.0639058033082116	7	0.310726930009265
312	dailycaller.com	2016	2	8	Arizona Couple Goes To Jail For Food Stamp Scheme	http://dailycaller.com/2016/02/08/arizona-couple-goes-to-jail-for-food-stamp-scheme/	Arizona Couple Goes To Jail For Food Stamp Scheme A Phoenix, Ariz. couple was sentenced to six months in prison after pleading guilty to defrauding the state of $94,000 in food stamp benefits, according to Monday reports. George Cortez was able to scam the state by misreporting his household income when applying for benefits. He claimed his spouse,Robin Cortez, lived at a different residence so h…	2016-02-08	40395	5770	1346	dailycaller.com	dailycaller	1	1	1	1	1	NA	0	dailycaller.com	dailycaller.com	0.8697	6e-04	0.0058	0.0087	0.1828	0.8021	0.514391659962301	0.00435026300992597	0.00313839927888295	0.228991180051785	0.00637660450501097	0.030856739642246	0.195642758554096	0.0162523949957519	1	0.514391659962301
313	dailycaller.com	2016	9	28	Three NYC Couples Arrested For Stealing Millions In Food Stamps, Welfare	http://dailycaller.com/2016/09/28/three-nyc-couples-arrested-for-stealing-millions-in-food-stamps-welfare/	Three NYC Couples Arrested For Stealing Millions In Food Stamps, Welfare ThreeNew York City couples conspired to steal food stamps, government housing, Social Security and Medicare benefits over the past 15 years, despite being millionaires, according to an indictment Tuesday. The six individuals are charged with conspiracy to conspiracy and theft of government property for lying on welfare appli…	2016-09-28	40628	5804	1354	dailycaller.com	dailycaller	1	0	1	1	1	NA	0	dailycaller.com	dailycaller.com	0.8697	6e-04	0.0058	0.0087	0.1828	0.8021	0.678986916629407	0.014939578900356	0.00439316449613361	0.0790135957744921	0.00823453352893479	0.0498629225351506	0.141736983968724	0.0228323041668019	1	0.678986916629407
314	dailycaller.com	2016	6	23	Democratic Lawmaker Indicted On Food Stamp Fraud	http://dailycaller.com/2016/06/23/democratic-lawmaker-indicted-on-food-stamp-fraud/	Democratic Lawmaker Indicted On Food Stamp Fraud An Arizona Democratic lawmaker was indicted on felony charges for allegedly falsifying her application when applying for food stamps, investigators announced Wednesday. State Rep. Cecilia Velasquez was charged with fraud, theft and unlawful use of food stamp benefits. The Arizona Department of Economic Security (DES) detailed that she allegedly lie…	2016-06-23	40531	5790	1351	dailycaller.com	dailycaller	1	1	1	1	1	NA	0	dailycaller.com	dailycaller.com	0.8697	6e-04	0.0058	0.0087	0.1828	0.8021	0.48618227077005	0.00208308780432127	0.00259133468139986	0.264274448031965	0.0503889305354438	0.0133143575826179	0.171134430750815	0.0100311398433872	1	0.48618227077005
315	dailycaller.com	2016	1	11	The Really Big Food Stamp Mistake That Cost Georgia Millions	http://dailycaller.com/2016/01/11/the-really-big-food-stamp-mistake-that-cost-georgia-millions/	The Really Big Food Stamp Mistake That Cost Georgia Millions Georgia will distribute $22 million to thousands of families after a massive failure in the state food stamp system, state officials confirmed Monday. The Georgia Division of Family and Childrens Services (DFCS), asubdivision of the state Department of Human Services (DHS), will distribute $22 million to about 48,000 families. The state…	2016-01-11	40367	5766	1345	dailycaller.com	dailycaller	1	0	1	1	1	NA	0	dailycaller.com	dailycaller.com	0.8697	6e-04	0.0058	0.0087	0.1828	0.8021	0.41848744466279	0.00582325302436979	0.00403579788560585	0.186825465405734	0.00689345032004292	0.0214870935772832	0.32716262260108	0.0292848725230932	1	0.41848744466279
316	dailycaller.com	2016	8	23	Business Owner Allegedly Accepts $5 Million In Food Stamps, All Fraudulent	http://dailycaller.com/2016/08/23/chicago-business-owner-accused-of-stealing-5-million-from-food-stamps-program/	Business Owner Allegedly Accepts $5 Million In Food Stamps, All Fraudulent Abusinesses owner inChicago, Ill., allegedly made more than $5 million by accepting food stamps at his stores when none of them were approved for the program. Zuhger Mohammud, would accept blank food stampschecks at his stores, even though he was not an approved vendor for the program, according to the Illinois state attor…	2016-08-23	40592	5798	1353	dailycaller.com	dailycaller	1	1	1	1	1	NA	0	dailycaller.com	dailycaller.com	0.8697	6e-04	0.0058	0.0087	0.1828	0.8021	0.5762947257315	0.00608719441996744	0.0242568266265108	0.0246301758380425	0.00356902798675091	0.00684459947202521	0.347421153174859	0.0108962967503437	1	0.5762947257315
317	dailycaller.com	2013	6	18	10 reasons the farm bill makes no sense	http://dailycaller.com/2013/06/18/10-reasons-the-farm-bill-makes-no-sense/	10 reasons the farm bill makes no sense Congress is gearing up to pass a major farm bill for the first time since 2008, and this years bill threatens to be much larger than the last one. Farm subsidies make political sense for many members of Congress. But they make no practical sense because they damage the economy, hurt the environment, and are grossly unfair. So in the hopes that the practical…	2013-06-18	39430	5632	1314	dailycaller.com	dailycaller	1	0	1	1	1	NA	0	dailycaller.com	dailycaller.com	0.8697	6e-04	0.0058	0.0087	0.1828	0.8021	0.00721180016557203	0.00454265419523923	0.0837790388284476	0.00788067233065506	0.663456960714711	0.152658177420808	0.0256918448111118	0.0547788515334557	5	0.663456960714711
318	dailycaller.com	2012	8	10	USDA announces plans to cut down on food stamp fraud	http://dailycaller.com/2012/08/10/usda-announces-new/	USDA announces plans to cut down on food stamp fraud Amid mounting pressure to pass a House farm bill, the United States Department of Agriculture announced new plans Thursday to crack down on food stamps fraud. Nutrition assistance accounts for about 80 percent of spending in the nearly trillion dollar farm bill recently passed in the Senate and pending in the House. With one in seven people cur…	2012-08-10	39118	5588	1303	dailycaller.com	dailycaller	1	1	1	1	1	NA	0	dailycaller.com	dailycaller.com	0.8697	6e-04	0.0058	0.0087	0.1828	0.8021	0.296949904175817	0.00494479251970474	0.0911453687499834	0.124564503013262	0.168616076127325	0.0296304024153465	0.260088461506059	0.0240604914925022	1	0.296949904175817
319	dailycaller.com	2016	12	9	Agriculture Secretary: Trump Cant Make America Fat Again	http://dailycaller.com/2016/12/09/agriculture-secretary-trump-cant-make-america-fat-again/	Agriculture Secretary: Trump Cant Make America Fat Again President-elect Donald Trump wont be able to undo eight years of food regulationsthe current administration put in place to make America eat more nutritious food, according to President Barack Obamasagriculture chief. I dont think that any administration, coming in, following this administration, would be able to roll back everything thats …	2016-12-09	40700	5814	1356	dailycaller.com	dailycaller	1	0	1	1	1	NA	0	dailycaller.com	dailycaller.com	0.8697	6e-04	0.0058	0.0087	0.1828	0.8021	0.0222802144860006	0.0497531561545999	0.257440442195873	0.170696081890548	0.24957989589924	0.0172750168023938	0.0271650316722018	0.205810160899143	3	0.257440442195873
320	dailycaller.com	2016	6	15	New Mexico Could Owe Feds Millions In Overpaid Food Stamps	http://dailycaller.com/2016/06/15/new-mexico-could-owe-feds-millions-in-overpaid-food-stamps/	New Mexico Could Owe Feds Millions In Overpaid Food Stamps New Mexico owes the federal government millions in overpaid food stamp benefits, according to the Department of Agriculture (USDA), but the state is saying a court order left it with no choice, according to reports Tuesday. The USDA is the main federal agency tasked with overseeing the national food stamp program. It works with state agen…	2016-06-15	40523	5789	1350	dailycaller.com	dailycaller	1	0	1	1	1	NA	0	dailycaller.com	dailycaller.com	0.8697	6e-04	0.0058	0.0087	0.1828	0.8021	0.172983731101873	0.00816710298888843	0.00435535696389494	0.446942470289709	0.0281835137168479	0.00837765831497663	0.314582673596766	0.0164074930270438	4	0.446942470289709
321	dailycaller.com	2016	12	9	New Rule: Stores Accepting Food Stamps Have To Sell A Lot More Healthy Food	http://dailycaller.com/2016/12/09/new-rule-stores-accepting-food-stamps-have-to-sell-a-lot-more-healthy-food/	New Rule: Stores Accepting Food Stamps Have To Sell A Lot More Healthy Food Stores that accept food stamps can continue selling frozen pizza, but also need to stock a lot more healthy items under new rulespublished Thursday from the Department of Agriculture(USDA). USDAs final Enhancing Retailer Standards rule, intended to improve healthy eating among low-income Americans, softened, and in some c…	2016-12-09	40700	5814	1356	dailycaller.com	dailycaller	1	1	1	1	1	NA	0	dailycaller.com	dailycaller.com	0.8697	6e-04	0.0058	0.0087	0.1828	0.8021	0.0241732612894979	0.00332457981454894	0.54159733574942	0.195309848203148	0.202661454410958	0.00375714053304824	0.0140962535253538	0.0150801264740247	3	0.54159733574942
322	dailycaller.com	2016	8	3	Three Mormon Polygamists Back In Prison For Food Stamp Fraud	http://dailycaller.com/2016/08/03/three-mormon-polygamists-back-in-prison-for-food-stamp-fraud/	Three Mormon Polygamists Back In Prison For Food Stamp Fraud Threeleaders ofa polygamous Mormon church accused of running a large food stamps scam were recaptured this weekfor breaking the conditions of their release. The prominent leaders of the Fundamentalist Church of Jesus Christ of Latter-Day Saints (FLDS) were accused of meeting together on multiple occasionsas they awaited trial for one of…	2016-08-03	40572	5796	1352	dailycaller.com	dailycaller	1	1	1	1	1	NA	0	dailycaller.com	dailycaller.com	0.8697	6e-04	0.0058	0.0087	0.1828	0.8021	0.940665454003426	0.0026826846661402	0.00388065087520605	0.0102453028567188	0.00184223764929358	0.00194695304774384	0.0163351735682192	0.0224015433332525	1	0.940665454003426
323	dailycaller.com	2016	9	11	Millionaire On Food Stamps Claims To Be Besties With Trump	http://dailycaller.com/2016/09/11/millionaire-on-food-stamps-claims-to-be-besties-with-trump/	Millionaire On Food Stamps Claims To Be Besties With Trump The son of an Iranian prince claims he could stop a welfare fraud investigation with a phone call to powerful people like Republican nominee Donald Trump, but wont because hes innocent. Ali Pascal Mahvi claims to be worth about $120 million dollars, yet for the past several years has received about $300 a month in food stamps in addition …	2016-09-11	40611	5801	1353	dailycaller.com	dailycaller	1	0	1	1	1	NA	0	dailycaller.com	dailycaller.com	0.8697	6e-04	0.0058	0.0087	0.1828	0.8021	0.586324148282761	0.0270799619670451	0.0140860292545501	0.0695176244902747	0.0775743878764044	0.030447032208412	0.0499253215885627	0.14504549433199	1	0.586324148282761
324	dailycaller.com	2016	7	5	New Mexico Food Stamp Director Removed During Ongoing Lawsuit	http://dailycaller.com/2016/07/05/new-mexico-food-stamp-director-removed-during-ongoing-lawsuit/	New Mexico Food Stamp Director Removed During Ongoing Lawsuit A New Mexico administrator was removed from her position Tuesday after invoking her right to remain silent during an ongoing lawsuit against the state food stamp program. The New Mexico Human Services Department (HSD) was accused in a federal lawsuit of falsifying food stamp records to disqualify applicants from receiving benefits. HSD…	2016-07-05	40543	5791	1351	dailycaller.com	dailycaller	1	0	1	1	1	NA	0	dailycaller.com	dailycaller.com	0.8697	6e-04	0.0058	0.0087	0.1828	0.8021	0.244726779664771	0.00677879865304828	0.00310782554702243	0.496537878014575	0.00922170580265062	0.0159612881127184	0.207553081456339	0.0161126427488754	4	0.496537878014575
325	dailycaller.com	2013	7	28	AARP encouraging seniors to sign up for food stamps	http://dailycaller.com/2013/07/28/aarp-encouraging-seniors-to-sign-up-for-food-stamps/	AARP encouraging seniors to sign up for food stamps The Pennsylvania chapter of the AARP is encouraging area seniors to enroll in the Supplemental Nutrition Assistance program, or food stamps. According to the AARP Bulletin, several dozen volunteers with AARP Pennsylvania are encouraging potentially eligible seniors to enroll in the nutrition assistance program by handing out postcards with infor…	2013-07-28	39470	5638	1315	dailycaller.com	dailycaller	1	1	1	1	1	NA	0	dailycaller.com	dailycaller.com	0.8697	6e-04	0.0058	0.0087	0.1828	0.8021	0.00822084250774321	0.344709422897236	0.00949690330451063	0.221200728931796	0.0249678621091375	0.0168729915858229	0.312414875385651	0.0621163732781025	2	0.344709422897236
326	dailycaller.com	2016	7	28	Father And Son Duo Fraudulently Stocked Their Store Using Food Stamps, Now Owe $157,000	http://dailycaller.com/2016/07/28/this-father-and-son-duo-stocked-their-store-using-food-stamps-now-owe-157000/	Father And Son Duo Fraudulently Stocked Their Store Using Food Stamps, Now Owe $157,000 A father and son duo allegedly used federal food subsidies to stock the shelves of their own store, and the government has now seized about $157,000 from the suspects tomake up for the fraud. U.S. Attorneys filed court documents relating tothe seizure of $156,720 from Raja Zaman and his son, who together ran a…	2016-07-28	40566	5795	1352	dailycaller.com	dailycaller	1	1	1	1	1	NA	0	dailycaller.com	dailycaller.com	0.8697	6e-04	0.0058	0.0087	0.1828	0.8021	0.751463279706078	0.00379382644306726	0.0668589803168758	0.0376260894391684	0.021480366130884	0.00795123048113847	0.082406949712271	0.028419277770517	1	0.751463279706078
327	dailycaller.com	2011	8	23	The worst welfare abusers are college students	http://dailycaller.com/2011/08/23/the-worst-welfare-abusers-are-college-students/	The worst welfare abusers are college students Many taxpayers object to government welfare programs. But so long as the state is in the business of confiscating some peoples wealth and awarding it to others, most would agree that welfare payments should be given only to the truly poor. College students or at least the vast majority of them do not live in poverty. But earlier this month, the state…	2011-08-23	38765	5537	1292	dailycaller.com	dailycaller	1	0	1	1	1	NA	0	dailycaller.com	dailycaller.com	0.8697	6e-04	0.0058	0.0087	0.1828	0.8021	0.123318024131921	0.199634281988466	0.00767849435708112	0.0696645673925809	0.0146771148126759	0.135529437856842	0.142337590600871	0.307160488859562	8	0.307160488859562
328	dailycaller.com	2012	10	16	Coburn report details $18 billion of wasteful govt initiatives	http://dailycaller.com/2012/10/16/coburn-report-details-18-billion-of-waste-govt-initiatives/	Coburn report details $18 billion of wasteful govt initiatives Oklahoma Republican Senator Tom Coburn released his Wastebook 2012 on Tuesday, which highlights over $18 billion in taxpayer money that the outspoken spending hawk says has been wasted by the government. In his report, the senator singles out the current Congress as the biggest waste of taxpayer money for its potentially historic lack…	2012-10-16	39185	5597	1306	dailycaller.com	dailycaller	1	0	1	1	1	NA	0	dailycaller.com	dailycaller.com	0.8697	6e-04	0.0058	0.0087	0.1828	0.8021	0.0161562685837205	0.0224042943189238	0.0973965001090214	0.0133344591432368	0.373896591333776	0.0987421748213589	0.142591841020831	0.235477870669132	5	0.373896591333776
329	dailycaller.com	2013	4	24	Food stamp recruiter must enroll 150 seniors in the program a month	http://dailycaller.com/2013/04/24/food-stamp-recruiter-must-enroll-150-seniors-in-the-program-a-day/	Food stamp recruiter must enroll 150 seniors in the program a month A Florida food stamp recruiter is tasked with enrolling at least 150 senior citizens in the Supplemental Nutrition Assistance Program a month, The Washington Post reports in a profile about SNAP outreach. Following 56 year old recruiter Dillie Nerios perform her task, to appeal to seniors to get them to sign up for food stamp ben…	2013-04-24	39375	5625	1312	dailycaller.com	dailycaller	1	1	1	1	1	NA	0	dailycaller.com	dailycaller.com	0.8697	6e-04	0.0058	0.0087	0.1828	0.8021	0.017164259158534	0.0618192919410278	0.0294600162786471	0.0884237356401478	0.0441606889139051	0.0234252938350199	0.350281591918237	0.385265122314481	8	0.385265122314481
330	dailycaller.com	2016	1	4	59K Could Soon Lose Food Stamps In North Carolina	http://dailycaller.com/2016/01/04/59k-could-soon-lose-food-stamps-in-north-carolina/	59K Could Soon Lose Food Stamps In North Carolina North Carolina food stamp recipients in 23 counties have just three months to find a job asstate officials reinstated work requirements Friday inthose areas. The decision puts 59,000 residents at risk of losing their food stamp benefits. Work requirements have been critical components to the food stamp program since 1996, later waived inmany state…	2016-01-04	40360	5765	1345	dailycaller.com	dailycaller	1	0	1	1	1	NA	0	dailycaller.com	dailycaller.com	0.8697	6e-04	0.0058	0.0087	0.1828	0.8021	0.00446372332125748	0.00313964187734842	0.00143146928809572	0.929912793531288	0.0080919041610922	0.011756319512338	0.0273989687855034	0.0138051795230768	4	0.929912793531288
331	dailycaller.com	2012	11	20	Food stamp enrollment skyrockets as unemployment rate declines	http://dailycaller.com/2012/11/20/food-stamp-enrollment-skyrockets-as-unemployment-rate-declines/	Food stamp enrollment skyrockets as unemployment rate declines A new chart produced by Republicans staffers on the Senate Budget Committee shows food stamp enrollment continuing to increase even as the unemployment rate goes down. From October 2009 to October 2012 the unemployment rate has declined from 10.2 percent to 7.9 percent. In that same time frame, nearly ten million new recipients have b…	2012-11-20	39220	5602	1307	dailycaller.com	dailycaller	1	0	1	1	1	NA	0	dailycaller.com	dailycaller.com	0.8697	6e-04	0.0058	0.0087	0.1828	0.8021	0.00519886405940199	0.0109388263592193	0.00735351768835765	0.183350482173426	0.14319368449208	0.341914343938132	0.271181986765143	0.03686829452424	6	0.341914343938132
332	dailycaller.com	2016	12	14	Iranian Millionaire On Food Stamps Indicted For Welfare Fraud	http://dailycaller.com/2016/12/14/iranian-millionaire-on-food-stamps-indicted-for-welfare-fraud/	Iranian Millionaire On Food Stamps Indicted For Welfare Fraud AnOhio millionairedescended from Iranian royalty was indicted for welfare fraud Tuesday, after prosecutors allege he bilked Medicare for$45,000 andreceived$8,400 in food stamps benefits. The 65-year-old Ali PascalMahviinsists he is innocent of fraud, but prosecutors say that if convicted, he could spend more than four years in prison. …	2016-12-14	40705	5815	1356	dailycaller.com	dailycaller	1	0	1	1	1	NA	0	dailycaller.com	dailycaller.com	0.8697	6e-04	0.0058	0.0087	0.1828	0.8021	0.556318583330547	0.036585091707215	0.0106508115437814	0.0345541525057374	0.0905233319035701	0.0690382993403069	0.0564664931875512	0.145863236481291	1	0.556318583330547
333	dailycaller.com	2015	11	25	Food Stamp Bureaucrat Lives In Luxury On Taxpayer Money, But Now Hes Getting Called Out	http://dailycaller.com/2015/11/25/food-stamp-bureaucrat-lives-in-luxury-on-taxpayer-money/	Food Stamp Bureaucrat Lives In Luxury On Taxpayer Money, But Now Hes Getting Called Out The southwest regional office responsible for food stamps is taking heatfor a very expensive office upgrade, but the agency is snapping back and arguing the cost was necessary. Administrator Robin Bailey runs the southeast regional office for the Food and Nutrition Service (FNS). The agency is responsible for …	2015-11-25	40320	5760	1344	dailycaller.com	dailycaller	1	1	1	1	1	NA	0	dailycaller.com	dailycaller.com	0.8697	6e-04	0.0058	0.0087	0.1828	0.8021	0.249577567379798	0.0104087952364365	0.0677266800524751	0.217852225546829	0.0388304040030245	0.0234882336645671	0.346714756700331	0.0454013374165398	7	0.346714756700331
334	dailycaller.com	2016	6	24	Woman Manages To Commit Food Stamp Fraud From Jail	http://dailycaller.com/2016/06/24/woman-manages-to-commit-food-stamp-fraud-from-jail/	Woman Manages To Commit Food Stamp Fraud From Jail A Colorado woman was already serving time behind bars when she was sentenced to an additional six years for scamming her local welfare program, according to reports Thursday. Karen Iuele was serving five years in prison for stealing money from an insurance agency, theft and forgery, among other convictions. While serving her time she managed to s…	2016-06-24	40532	5790	1351	dailycaller.com	dailycaller	1	0	1	1	1	NA	0	dailycaller.com	dailycaller.com	0.8697	6e-04	0.0058	0.0087	0.1828	0.8021	0.57037563181164	0.00364095805272125	0.00302065526953012	0.220233522753207	0.00622451150183424	0.00969971754963853	0.164962167883431	0.0218428351779965	1	0.57037563181164
335	dailycaller.com	2016	1	6	Food Stamps Ripped Off By Walmart-Shopping Bureaucrat	http://dailycaller.com/2016/01/06/missouri-social-worker-steals-thousands-in-food-stamps/	Food Stamps Ripped Off By Walmart-Shopping Bureaucrat Missouri Department of Social Services eligibility specialist Pamela ODell faces criminal charges after she went on a shopping spree with $52,000 worth of food stamps she stole, according to a news release from the Department of Justice. ODell was responsible for processing Supplemental Nutrition Assistance Program applications and files and u…	2016-01-06	40362	5766	1345	dailycaller.com	dailycaller	1	0	1	1	1	NA	0	dailycaller.com	dailycaller.com	0.8697	6e-04	0.0058	0.0087	0.1828	0.8021	0.657745380404908	0.00422587942945753	0.00679220477267313	0.0916923436269602	0.00535943469598107	0.00705707361279223	0.209034509675205	0.018093173782023	1	0.657745380404908
336	dailycaller.com	2015	12	2	$120K Spent On Red Bull In $2.1M Food Stamp Scheme	http://dailycaller.com/2015/12/02/120k-spent-on-red-bull-in-2-1m-food-stamp-scheme/	$120K Spent On Red Bull In $2.1M Food Stamp Scheme Two New York City welfare workers were arrested and charged Tuesday with allegedly defrauding the city of $2.1 million in assistance benefits. Petronila Peralta and Cherrise Watson-Jackson exploited the city between 2008 and 2013. At the time they both worked at the Human Resources Administration. The two women allegedly defrauded the city of$2.1…	2015-12-02	40327	5761	1344	dailycaller.com	dailycaller	1	1	1	1	1	NA	0	dailycaller.com	dailycaller.com	0.8697	6e-04	0.0058	0.0087	0.1828	0.8021	0.34332368334033	0.0130211280471177	0.119331695573752	0.238421055033246	0.0291351327855174	0.0213049434404417	0.207870420569629	0.0275919412099654	1	0.34332368334033
337	dailycaller.com	2015	8	24	DC Has A Bigger Welfare State Than Any European Country Besides Denmark	http://dailycaller.com/2015/08/24/dc-has-a-bigger-welfare-state-than-any-european-country-besides-denmark/	DC Has A Bigger Welfare State Than Any European Country Besides Denmark When you hear the term welfare state, most people think of Europe and countries like Denmark or France. No doubt those countries offer a wide range of benefits targeted to the middle class, retirees, and so forth. But according to a new study released by the Cato Institute this week, someone who is poor might just be better o…	2015-08-24	40227	5746	1340	dailycaller.com	dailycaller	1	1	1	1	1	NA	0	dailycaller.com	dailycaller.com	0.8697	6e-04	0.0058	0.0087	0.1828	0.8021	0.00951368850336582	0.00687563024825012	0.00349841059445477	0.183750668450124	0.0068277691597712	0.436507680320009	0.22389362687855	0.129132525845475	6	0.436507680320009
338	dailycaller.com	2016	12	1	Govt Proposes Rules Banning Felons, Lottery Winners From Getting Food Stamps	http://dailycaller.com/2016/12/01/govt-proposes-rules-banning-felons-lottery-winners-from-getting-food-stamps/	Govt Proposes Rules Banning Felons, Lottery Winners From Getting Food Stamps The Department of Agriculture is moving to implementfood stamp rules that ban certain convicted criminals and winners of large lottery prizes from getting food stamps. The series of proposed rules published Wednesday will enforce laws passed by Congress nearly three years ago. The rules alsomandate that each state have a…	2016-12-01	40692	5813	1356	dailycaller.com	dailycaller	1	1	1	1	1	NA	0	dailycaller.com	dailycaller.com	0.8697	6e-04	0.0058	0.0087	0.1828	0.8021	0.201077588102388	0.00212016198795523	0.00288223410934019	0.499953462071488	0.0914002378853762	0.0113907080644181	0.1802579031099	0.0109177046691349	4	0.499953462071488
339	dailycaller.com	2015	9	5	This Bill Could Help Prevent Food Stamp Abuse	http://dailycaller.com/2015/09/05/this-bill-could-help-prevent-food-stamp-abuse/	This Bill Could Help Prevent Food Stamp Abuse Florida Republicans hoping to stop people from abusing the states food stamp program introduced a bill Thursday to better define purchasing restrictions SB 218, introduced by Sen. Travis Hutson, is designed to prevent individuals from using their Electronic Benefits Transfer (EBT) cards to buy drugs, firearms or other off limits items. The government-…	2015-09-05	40239	5748	1341	dailycaller.com	dailycaller	1	1	1	1	1	NA	0	dailycaller.com	dailycaller.com	0.8697	6e-04	0.0058	0.0087	0.1828	0.8021	0.307367010849159	0.00579840153449624	0.0124616882625326	0.255440615651712	0.1785401969275	0.01794069751059	0.10322387069244	0.11922751857157	1	0.307367010849159
340	dailycaller.com	2012	12	9	Food stamp use reaches another high in September: 47.7 million participants	http://dailycaller.com/2012/12/09/food-stamp-use-reaches-another-high-in-september-47-7-million-participants/	Food stamp use reaches another high in September: 47.7 million participants Participation in the Supplemental Nutrition Assistance Program, or food stamps, reached another high in September, according to new data released by the United Stated Department of Agriculture. The most recent data on SNAP participation were released Friday, and showed that 47,710,324 people were enrolled in the program i…	2012-12-09	39239	5605	1307	dailycaller.com	dailycaller	1	1	1	1	1	NA	0	dailycaller.com	dailycaller.com	0.8697	6e-04	0.0058	0.0087	0.1828	0.8021	0.0308963498754571	0.0606818297674171	0.0113119639146782	0.288119649123716	0.0349104105356231	0.192339895114962	0.349650738978805	0.0320891626893407	7	0.349650738978805
341	dailycaller.com	2016	12	9	New Rule: Stores Accepting Food Stamps Have To Sell A Lot More Healthy Food	http://dailycaller.com/2016/12/09/new-rule-stores-accepting-food-stamps-have-to-sell-a-lot-more-healthy-food/	New Rule: Stores Accepting Food Stamps Have To Sell A Lot More Healthy Food Stores that accept food stamps can continue selling frozen pizza, but also need to stock a lot more healthy items under new rulespublished Thursday from the Department of Agriculture(USDA). USDAs final Enhancing Retailer Standards rule, intended to improve healthy eating among low-income Americans, softened, and in some c…	2016-12-09	40700	5814	1356	dailycaller.com	dailycaller	1	1	1	1	1	NA	0	dailycaller.com	dailycaller.com	0.8697	6e-04	0.0058	0.0087	0.1828	0.8021	0.0241732612894998	0.00332457981454911	0.541597335749407	0.195309848203154	0.202661454410963	0.00375714053304794	0.0140962535253533	0.015080126474026	3	0.541597335749407
342	dailycaller.com	2016	7	5	New Mexico Food Stamp Director Removed During Ongoing Lawsuit	http://dailycaller.com/2016/07/05/new-mexico-food-stamp-director-removed-during-ongoing-lawsuit/	New Mexico Food Stamp Director Removed During Ongoing Lawsuit A New Mexico administrator was removed from her position Tuesday after invoking her right to remain silent during an ongoing lawsuit against the state food stamp program. The New Mexico Human Services Department (HSD) was accused in a federal lawsuit of falsifying food stamp records to disqualify applicants from receiving benefits. HSD…	2016-07-05	40543	5791	1351	dailycaller.com	dailycaller	1	0	1	1	1	NA	0	dailycaller.com	dailycaller.com	0.8697	6e-04	0.0058	0.0087	0.1828	0.8021	0.244726779664771	0.00677879865304826	0.00310782554702241	0.496537878014575	0.00922170580265062	0.0159612881127184	0.207553081456339	0.0161126427488753	4	0.496537878014575
343	dailycaller.com	2016	7	5	NC Deputy Fired For Assuming Gunmen Were On Food Stamps	http://dailycaller.com/2016/07/05/nc-deputy-fired-for-assuming-gunmen-were-on-food-stamps/	NC Deputy Fired For Assuming Gunmen Were On Food Stamps North Carolina Deputy Charles Patrick Foreman was fired Tuesday for assuming individuals involved in a shooting were on food stamps. The Sampson County sheriffs department responded to a fight Sunday morning at the Lakewood Country Club. Three people were shot by the time deputies were able to get the situation under control with others inju…	2016-07-05	40543	5791	1351	dailycaller.com	dailycaller	1	0	1	1	1	NA	0	dailycaller.com	dailycaller.com	0.8697	6e-04	0.0058	0.0087	0.1828	0.8021	0.356780447419198	0.00793714336121949	0.00451552170495511	0.414571471731561	0.00911768473867938	0.0281413597987722	0.107184895759189	0.071751475486426	4	0.414571471731561
344	dailycaller.com	2016	7	28	Georgia Man Used Food Stamp Program As An ATM, Defrauds State Of $5 Million	http://dailycaller.com/2016/07/28/georgia-man-used-food-stamp-program-as-an-atm-defrauds-state-of-5-million/	Georgia Man Used Food Stamp Program As An ATM, Defrauds State Of $5 Million A Georgia man convicted of running a food stamp fraud scheme wasorderedto pay back the $5.1 million he stole. Michael Paul Atkinson, Jr., owner of Midway Market,raked inmillions of dollars by makingfake charges tocustomers Electronic Benefit Transfer (EBT) cards, according toreports from the Atlanta Journal-Constitution. …	2016-07-28	40566	5795	1352	dailycaller.com	dailycaller	1	1	1	1	1	NA	0	dailycaller.com	dailycaller.com	0.8697	6e-04	0.0058	0.0087	0.1828	0.8021	0.778762511078517	0.00429407264414429	0.0161751001068772	0.0440087616870499	0.00659618219438583	0.00973339998775606	0.102113375901719	0.0383165963995513	1	0.778762511078517
345	dailycaller.com	2016	12	12	Arkansas Might Ban Buying Junk Food With Food Stamps	http://dailycaller.com/2016/12/12/arkansas-might-ban-buying-junk-food-with-food-stamps/	Arkansas Might Ban Buying Junk Food With Food Stamps Arkansas will ask the Department of Agriculture (USDA) toprohibitpurchases of unhealthy foods with food stamps if a new bill in the state legislature succeeds, Arkansas Online reports. State Rep. Mary Bentley proposed legislation recentlythat would direct the Arkansas Department of Human services to ask the USDA to grant a waiver so the state c…	2016-12-12	40703	5814	1356	dailycaller.com	dailycaller	1	1	1	1	1	NA	0	dailycaller.com	dailycaller.com	0.8697	6e-04	0.0058	0.0087	0.1828	0.8021	0.0423517345150853	0.00479583392455693	0.246959570882929	0.545282819886516	0.0719879378889064	0.00926299334551001	0.0423080429669023	0.0370510665895943	4	0.545282819886516
346	dailycaller.com	2016	6	23	Democratic Lawmaker Indicted On Food Stamp Fraud	http://dailycaller.com/2016/06/23/democratic-lawmaker-indicted-on-food-stamp-fraud/	Democratic Lawmaker Indicted On Food Stamp Fraud An Arizona Democratic lawmaker was indicted on felony charges for allegedly falsifying her application when applying for food stamps, investigators announced Wednesday. State Rep. Cecilia Velasquez was charged with fraud, theft and unlawful use of food stamp benefits. The Arizona Department of Economic Security (DES) detailed that she allegedly lie…	2016-06-23	40531	5790	1351	dailycaller.com	dailycaller	1	1	1	1	1	NA	0	dailycaller.com	dailycaller.com	0.8697	6e-04	0.0058	0.0087	0.1828	0.8021	0.486182269876409	0.00208308780510858	0.00259133468278617	0.264274449331758	0.0503889305622086	0.0133143575918147	0.171134430303592	0.0100311398463226	1	0.486182269876409
347	dailycaller.com	2012	3	7	Lottery winner using food stamps: I thought maybe it was okay because Im not working	http://dailycaller.com/2012/03/07/lottery-winner-on-food-stamps-i-thought-maybe-it-was-okay-because-im-not-working/	Lottery winner using food stamps: I thought maybe it was okay because Im not working While most people have played the if I had a million dollars I would ____ thought game, few fill that blank in with stay on public assistance. Amanda Clayton, a 24-year-old from Lincoln Park, Mich., is one of the few who does, and she is getting away with it. Clayton won $1 million from the Michigan State Lottery…	2012-03-07	38962	5566	1298	dailycaller.com	dailycaller	1	0	1	1	1	NA	0	dailycaller.com	dailycaller.com	0.8697	6e-04	0.0058	0.0087	0.1828	0.8021	0.085147252219294	0.013637475899396	0.0429416219805561	0.173719652718563	0.18137103204017	0.0248096966359677	0.113197386595101	0.365175881910952	8	0.365175881910952
348	dailycaller.com	2016	8	17	7 States Are Ready To Cut Special Post-Recession Food Stamp Program	http://dailycaller.com/2016/08/17/7-states-are-ready-to-cut-special-post-recession-food-stamp-program/	7 States Are Ready To Cut Special Post-Recession Food Stamp Program Several states are unilaterally ending the waivers on work requirements forfood stamps, which werepart of the post-recession stimulus package, before federally required to end the waivers. The 2009 stimulus allowed states to waive the work requirement for food stamps recipients, and gavefederal money to cover the extra costs. Sta…	2016-08-17	40586	5798	1352	dailycaller.com	dailycaller	1	1	1	1	1	NA	0	dailycaller.com	dailycaller.com	0.8697	6e-04	0.0058	0.0087	0.1828	0.8021	0.0199844292403186	0.00160735805652196	0.00108012801329979	0.91795472396943	0.00654556646902461	0.00645179893647065	0.0389465263303238	0.0074294689846108	4	0.91795472396943
349	dailycaller.com	2015	11	30	15K Lose Food Stamps After Failing To Work	http://dailycaller.com/2015/11/30/15k-lose-food-stamps-after-failing-to-work/	15K Lose Food Stamps After Failing To Work Nearly 15,000 Wisconsin residents have lost their food stamp benefits because they refused to seek out employment, according to reports Sunday. The new work requirements went into full effect back in April, and residents had until July to comply. Under the new FoodShare Employment and Training (FSET) qualifications, recipients are required to work or be …	2015-11-30	40325	5760	1344	dailycaller.com	dailycaller	1	1	1	1	1	NA	0	dailycaller.com	dailycaller.com	0.8697	6e-04	0.0058	0.0087	0.1828	0.8021	0.0132105427777372	0.035257231464872	0.00828999733247956	0.790939045148687	0.0154365930019802	0.019620979607719	0.0948849534960547	0.0223606571704706	4	0.790939045148687
350	dailycaller.com	2016	3	9	Feds Bring The Hammer Down On Convenience Stores $5.2M Food Stamp Swindler	http://dailycaller.com/2016/03/09/feds-put-kibosh-on-convenience-stores-5-2m-food-stamp-swindling/	Feds Bring The Hammer Down On Convenience Stores $5.2M Food Stamp Swindler An Alabama convenience store owner pleaded guilty Tuesday to defrauding the food stamp system for more than$5 million over the course of just three years. Hasan F. Ahmed used his position owning Associated Discount Foods to manipulate the food stamp system. He was able to scam it for an estimated $5,243,866 in benefits bet…	2016-03-09	40425	5775	1347	dailycaller.com	dailycaller	1	1	1	1	1	NA	0	dailycaller.com	dailycaller.com	0.8697	6e-04	0.0058	0.0087	0.1828	0.8021	0.502893704573512	0.0036013092572103	0.00335800273040678	0.222788530480809	0.00645590154655667	0.0684483529368018	0.175802362525091	0.0166518359496127	1	0.502893704573512
351	dailycaller.com	2016	2	23	Convenience Store Owner Sentenced For $6.5M Food Stamp Fraud	http://dailycaller.com/2016/02/23/convenience-store-owner-defrauds-food-stamps-for-6-5m/	Convenience Store Owner Sentenced For $6.5M Food Stamp Fraud A Georgia convenience store owner was sentenced to four years and three months in prison Monday for illegally trafficking $6.5 million in food stamps. Tessema Lulseged was able to scheme the system by allowing his customers to exchange food stamp benefits for cash. Food stamp recipients then had cash on hand to buy restricted items. The…	2016-02-23	40410	5772	1347	dailycaller.com	dailycaller	1	1	1	1	1	NA	0	dailycaller.com	dailycaller.com	0.8697	6e-04	0.0058	0.0087	0.1828	0.8021	0.558229697993222	0.00322537495853017	0.00690346368707895	0.236849020590424	0.0056766998956688	0.00865540238638814	0.169169636511434	0.0112907039772543	1	0.558229697993222
352	dailycaller.com	2016	1	11	The Really Big Food Stamp Mistake That Cost Georgia Millions	http://dailycaller.com/2016/01/11/the-really-big-food-stamp-mistake-that-cost-georgia-millions/	The Really Big Food Stamp Mistake That Cost Georgia Millions Georgia will distribute $22 million to thousands of families after a massive failure in the state food stamp system, state officials confirmed Monday. The Georgia Division of Family and Childrens Services (DFCS), asubdivision of the state Department of Human Services (DHS), will distribute $22 million to about 48,000 families. The state…	2016-01-11	40367	5766	1345	dailycaller.com	dailycaller	1	0	1	1	1	NA	0	dailycaller.com	dailycaller.com	0.8697	6e-04	0.0058	0.0087	0.1828	0.8021	0.418487444662791	0.00582325302436979	0.00403579788560585	0.186825465405734	0.00689345032004291	0.0214870935772833	0.32716262260108	0.0292848725230932	1	0.418487444662791
353	dailycaller.com	2016	8	30	WANTED: $50,000 Reward For Fugitive Polygamist Food Stamp Fraudster	http://dailycaller.com/2016/08/30/wanted-50000-reward-for-fugitive-polygamist-food-stamp-fraudster/	WANTED: $50,000 Reward For Fugitive Polygamist Food Stamp Fraudster The FBI is still looking for thefugitive leader of a polygamist sect who escaped house arrest in June, and are now offering a $50,000 reward for information leading to his capture. Lyle Steed Jeffs, along with 10 other members of the Fundamentalist Church Of Jesus Christ of Latter-Day Saints (FLDS), was charged with defrauding th…	2016-08-30	40599	5799	1353	dailycaller.com	dailycaller	1	1	1	1	1	NA	0	dailycaller.com	dailycaller.com	0.8697	6e-04	0.0058	0.0087	0.1828	0.8021	0.903106524240053	0.0021845658106439	0.00426345777186918	0.00942951856424471	0.00286428263992222	0.00270246334442085	0.0177637901655029	0.0576853974633435	1	0.903106524240053
354	dailycaller.com	2016	5	5	Politifact: Bernie Has No Evidence A $15 Minimum Wage Reduces Welfare	http://dailycaller.com/2016/05/05/politifact-bernie-has-no-evidence-a-15-minimum-wage-reduces-welfare/	Politifact: Bernie Has No Evidence A $15 Minimum Wage Reduces Welfare The nonpartisan Politifact found in an analysis Thursday that Democratic presidential candidate Sen. Bernie Sanders assertion that a $15 minimum wage would reduce food stamp reliance is unfounded. Sanders has been an adamant supporter of raising the federal minimum wage to $15 an hour. He argued in a tweet Wednesday that the in…	2016-05-05	40482	5783	1349	dailycaller.com	dailycaller	1	0	1	1	1	NA	0	dailycaller.com	dailycaller.com	0.8697	6e-04	0.0058	0.0087	0.1828	0.8021	0.0282973134981689	0.00357449171824051	0.00616192664563095	0.110965448619634	0.127196107630844	0.574050945568117	0.0496660950298902	0.100087671289474	6	0.574050945568117
355	dailycaller.com	2013	4	25	USDA/Mexico Spanish-language flyer: Get kids on food stamps without showing documents	http://dailycaller.com/2013/04/25/usdamexico-spanish-language-flyer-get-kids-on-food-stamps-without-showing-documents/	USDA/Mexico Spanish-language flyer: Get kids on food stamps without showing documents The Department of Agriculture, via the Mexican government, assures potentially ineligible immigrants that they can still apply for food stamps on behalf of their eligible children without giving information about their immigration status, according to documents released Thursday by Judicial Watch. A USDA Spanish…	2013-04-25	39376	5625	1312	dailycaller.com	dailycaller	1	1	1	1	1	NA	0	dailycaller.com	dailycaller.com	0.8697	6e-04	0.0058	0.0087	0.1828	0.8021	0.116469664937541	0.141548299617335	0.0194334107491786	0.0500497596208985	0.0436640470966832	0.0275541855094516	0.562576698238808	0.0387039342301034	7	0.562576698238808
356	dailycaller.com	2016	6	26	New Mexico Food Stamp Program Faces Federal Investigation	http://dailycaller.com/2016/06/26/new-mexico-food-stamp-program-faces-federal-investigation/	New Mexico Food Stamp Program Faces Federal Investigation New Mexico has worked with federal officials to resolve alleged administrative abuses within its food stamp program, but some officials believe theres still more to investigate. The Department of Agriculture (USDA) first noted concern May 27 over the state ending food stamps benefits for qualified individuals. USDA Undersecretary Kevin Con…	2016-06-26	40534	5790	1351	dailycaller.com	dailycaller	1	1	1	1	1	NA	0	dailycaller.com	dailycaller.com	0.8697	6e-04	0.0058	0.0087	0.1828	0.8021	0.236806289757079	0.00368429618030029	0.00218906436659194	0.514659658254574	0.00667951255374814	0.00750165279754875	0.216236217081887	0.0122433090082702	4	0.514659658254574
357	dailycaller.com	2013	5	23	GOP senator: Food stamp spending to remain double pre-recession levels	http://dailycaller.com/2013/05/23/gop-senator-food-stamp-spending-to-remain-double-pre-recession-levels/	GOP senator: Food stamp spending to remain double pre-recession levels A new chart release by Republican Alabama Sen. Jeff Sessions office Thursday shows that projected food stamp spending will remain double what it was prior to the recession. The chart, created by Republican staffers on the Senate Budget Committee using data from the Office of Management and Budget and the Congressional Budget O…	2013-05-23	39404	5629	1313	dailycaller.com	dailycaller	1	1	1	1	1	NA	0	dailycaller.com	dailycaller.com	0.8697	6e-04	0.0058	0.0087	0.1828	0.8021	0.0227613244514691	0.00390048137338185	0.00324392169110878	0.0391051887566468	0.339183285025064	0.28060016791855	0.294790635765643	0.0164149950181351	5	0.339183285025064
358	dailycaller.com	2016	12	1	Govt Proposes Rules Banning Felons, Lottery Winners From Getting Food Stamps	http://dailycaller.com/2016/12/01/govt-proposes-rules-banning-felons-lottery-winners-from-getting-food-stamps/	Govt Proposes Rules Banning Felons, Lottery Winners From Getting Food Stamps The Department of Agriculture is moving to implementfood stamp rules that ban certain convicted criminals and winners of large lottery prizes from getting food stamps. The series of proposed rules published Wednesday will enforce laws passed by Congress nearly three years ago. The rules alsomandate that each state have a…	2016-12-01	40692	5813	1356	dailycaller.com	dailycaller	1	1	1	1	1	NA	0	dailycaller.com	dailycaller.com	0.8697	6e-04	0.0058	0.0087	0.1828	0.8021	0.201077588085136	0.00212016198775584	0.00288223410919493	0.499953462127231	0.0914002378448179	0.0113907080635559	0.180257903114227	0.0109177046680807	4	0.499953462127231
359	dailycaller.com	2016	11	18	Military Families Might Get Easier Access To Food Stamps	http://dailycaller.com/2016/11/18/military-families-might-get-easier-access-to-food-stamps/	Military Families Might Get Easier Access To Food Stamps Proposedlegislationwould make it easier for military families to qualify for food stamps by not counting housing as income, California Democratic Rep. Susan Davis announced Thursday. Current rules for the Supplemental Nutrition Assistance Program (SNAP), also called food stamps, considerBasic Allowance for Housing (BAH) stipends available f…	2016-11-18	40679	5811	1355	dailycaller.com	dailycaller	1	1	1	1	1	NA	0	dailycaller.com	dailycaller.com	0.8697	6e-04	0.0058	0.0087	0.1828	0.8021	0.0869846651701223	0.171786311664064	0.0128615436823322	0.202135410455378	0.0697470192347541	0.0247893393335833	0.404109938833844	0.0275857716259222	7	0.404109938833844
360	dailycaller.com	2016	1	18	New York Counties Ask Feds To Prolong Work-Requirement Waiver For Food Stamps	http://dailycaller.com/2016/01/18/new-york-counties-ask-feds-to-prolong-work-requirement-waiver-for-food-stamps/	New York Counties Ask Feds To Prolong Work-Requirement Waiver For Food Stamps New York is asking the federal government to grant 20 counties the right to continue ignoring food stamp work requirements, even as the rest of the state reinstates them, according to reports Monday. Work requirements have been a critical components to the food stamp program, but many states were granted waivers in resp…	2016-01-18	40374	5767	1345	dailycaller.com	dailycaller	1	0	1	1	1	NA	0	dailycaller.com	dailycaller.com	0.8697	6e-04	0.0058	0.0087	0.1828	0.8021	0.0172156983495818	0.00863203970711786	0.00168752887020163	0.893341738069613	0.0053991554423284	0.0126185507804553	0.0524557130026042	0.00864957577809789	4	0.893341738069613
361	dailycaller.com	2014	8	22	GAO: Growth In Food Stamp Recipients Overwhelms Anti-Fraud Efforts	http://dailycaller.com/2014/08/22/gao-growth-in-food-stamp-recipients-overwhelms-anti-fraud-efforts/	GAO: Growth In Food Stamp Recipients Overwhelms Anti-Fraud Efforts State-level efforts to combat fraud in the Supplemental Nutrition Assistance Program (SNAP) have met with mixed success, according to a report released by the Government Accountability Office. Conservatives told The Daily Caller News Foundation Friday that the large number of food stamps recipients is to blame. States bear primary…	2014-08-22	39860	5694	1328	dailycaller.com	dailycaller	1	1	1	1	1	NA	0	dailycaller.com	dailycaller.com	0.8697	6e-04	0.0058	0.0087	0.1828	0.8021	0.239005254556279	0.00467322578634278	0.0228562198008548	0.222896127653998	0.0324636848709658	0.164885279582156	0.284457773383376	0.0287624343660277	7	0.284457773383376
362	dailycaller.com	2016	7	6	State Auditor Makes Dire Warning About National Food Stamp Abuse	http://dailycaller.com/2016/07/06/state-auditor-makes-dire-warning-about-national-food-stamp-abuse/	State Auditor Makes Dire Warning About National Food Stamp Abuse Ohio Auditor of StateDave Yost testified before congressional lawmakers Wednesday to warn abuse he uncovered in his state likely reflects a national issue. Yost found during a full audit of his state June 28 vast abuse inthe food stamp program. His audit spotted high instances of fraud, recipients with multiple accounts, unusually h…	2016-07-06	40544	5792	1351	dailycaller.com	dailycaller	1	0	1	1	1	NA	0	dailycaller.com	dailycaller.com	0.8697	6e-04	0.0058	0.0087	0.1828	0.8021	0.188265160713869	0.0121397814129903	0.00837406357024969	0.34519047586357	0.0341064950134498	0.0482198428142988	0.292039783099397	0.0716643975121755	4	0.34519047586357
363	dailycaller.com	2013	9	14	Raleigh police make arrest in alleged food stamps for tattoos fraud	http://dailycaller.com/2013/09/14/raleigh-police-make-arrest-in-alleged-food-stamps-for-tattoos-fraud/	Raleigh police make arrest in alleged food stamps for tattoos fraud Police say a Raleigh, North Carolina tattoo parlor accepted food stamps as payment for tattoo work, according to the Carolinas WNCN. Raleigh police arrested Clifford Craig Tittle, the owner of Ink Addiction Tattooz, this week and charged him with buying and distribution of food stamps and conspiracy to obtain property under false…	2013-09-14	39518	5645	1317	dailycaller.com	dailycaller	1	0	1	1	1	NA	0	dailycaller.com	dailycaller.com	0.8697	6e-04	0.0058	0.0087	0.1828	0.8021	0.811620021827372	0.00135684704771204	0.00245305601400249	0.128369824396439	0.00550245847333931	0.00669382321298769	0.0302630852081331	0.0137408838200144	1	0.811620021827372
364	dailycaller.com	2013	2	9	Texas legislators consider banning use of food stamps to purchase junk food, energy drinks	http://dailycaller.com/2013/02/09/texas-legislators-consider-banning-purchase-of-junk-food-energy-drinks-with-food-stamps/	Texas legislators consider banning use of food stamps to purchase junk food, energy drinks Texas legislators are considering banning people from using food stamps to purchase junk food and energy drinks. According to Democratic state Rep. Richard Pea Raymond, who is sponsoring thebill to ban junk food purchases with public-assistance dollars, taxpayers should not be paying for food that could hur…	2013-02-09	39301	5614	1310	dailycaller.com	dailycaller	1	1	1	1	1	NA	0	dailycaller.com	dailycaller.com	0.8697	6e-04	0.0058	0.0087	0.1828	0.8021	0.010736535505811	0.0129071043087089	0.539765736527462	0.0267299979815353	0.159086917493362	0.0261165288490724	0.0766160491086496	0.148041130225399	3	0.539765736527462
365	dailycaller.com	2016	8	21	EXCLUSIVE: Heres What Weve Learned From 20 Years Of Welfare Reform	http://dailycaller.com/2016/08/21/exclusive-when-welfare-encourages-people-to-work/	EXCLUSIVE: Heres What Weve Learned From 20 Years Of Welfare Reform Everyone who receives welfare assistance from the U.S. government today is required to prove they are working, actively trying to enter the job market, or have a valid reason for not working. That was not the case 20 years ago. Monday marks the 20th anniversary of landmark legislation that reshaped how America provided welfare. Cr…	2016-08-21	40590	5798	1353	dailycaller.com	dailycaller	1	1	1	1	1	NA	0	dailycaller.com	dailycaller.com	0.8697	6e-04	0.0058	0.0087	0.1828	0.8021	0.0217168103226889	0.00703875591653803	0.00646213653721417	0.466775900976272	0.122550423606309	0.159585103643821	0.0428548488445297	0.173016020152628	4	0.466775900976272
366	dailycaller.com	2013	7	22	NY food stamp recipients sending food abroad, could be happening elsewhere	http://dailycaller.com/2013/07/22/ny-food-stamp-recipients-sending-food-abroad-could-be-happening-elsewhere/	NY food stamp recipients sending food abroad, could be happening elsewhere Not only can the Agriculture Department boast that food stamps feed more than 47 million people in America annually, it turns out taxpayers are also inadvertently feeding ineligible people abroad. The New York Postreportsthat New Yorkers are using their Electronic Benefit Transfer (EBT) cards a vehicle for government benef…	2013-07-22	39464	5637	1315	dailycaller.com	dailycaller	1	0	1	1	1	NA	0	dailycaller.com	dailycaller.com	0.8697	6e-04	0.0058	0.0087	0.1828	0.8021	0.242924350579793	0.0442993128341196	0.281035667989231	0.0780729312581943	0.0287196675451623	0.0115783014559657	0.110438812763272	0.202930955574262	3	0.281035667989231
367	dailycaller.com	2016	8	15	More Adults In Georgia Will Have To Work To Keep Food Stamps	http://dailycaller.com/2016/08/15/more-adults-in-georgia-will-have-to-work-to-keep-food-stamps/	More Adults In Georgia Will Have To Work To Keep Food Stamps Georgia plans to expand workrequirementsforfood stamps from three counties to 24 starting in 2017, the Atlanta Journal-Constitution reports. The state started requiring adults without children to prove they were looking for work in order to be eligible for Supplemental Nutrition Assistance Program (SNAP) benefits, orfood stamps, in just…	2016-08-15	40584	5797	1352	dailycaller.com	dailycaller	1	1	1	1	1	NA	0	dailycaller.com	dailycaller.com	0.8697	6e-04	0.0058	0.0087	0.1828	0.8021	0.0414097242455118	0.00821241646511205	0.00333270012956464	0.757082390555604	0.0162751005196286	0.0442511569388781	0.0824550617513795	0.0469814493943207	4	0.757082390555604
368	dailycaller.com	2016	7	5	Father And Son Charged With Trading Drugs For Food Stamps	http://dailycaller.com/2016/07/05/father-and-son-charged-with-trading-drugs-for-food-stamps/	Father And Son Charged With Trading Drugs For Food Stamps A Missouri convenience store owner and his son were indicted by a federal grand jury Tuesday for allowing customers to trade food stamps for synthetic drugs. Haq Choudhry and his son Haris Nawaz operated Short Stop Convenience Store just outside Kansas City. They allegedly allowed customers on food stamps to trade their benefits for synthe…	2016-07-05	40543	5791	1351	dailycaller.com	dailycaller	1	0	1	1	1	NA	0	dailycaller.com	dailycaller.com	0.8697	6e-04	0.0058	0.0087	0.1828	0.8021	0.430497212224564	0.00410646325558596	0.00432325543341605	0.442447055786154	0.00555314986180096	0.0140438276410577	0.0794683631229073	0.019560672674515	4	0.442447055786154
369	dailycaller.com	2016	7	5	Father And Son Charged With Trading Drugs For Food Stamps	http://dailycaller.com/2016/07/05/father-and-son-charged-with-trading-drugs-for-food-stamps/	Father And Son Charged With Trading Drugs For Food Stamps A Missouri convenience store owner and his son were indicted by a federal grand jury Tuesday for allowing customers to trade food stamps for synthetic drugs. Haq Choudhry and his son Haris Nawaz operated Short Stop Convenience Store just outside Kansas City. They allegedly allowed customers on food stamps to trade their benefits for synthe…	2016-07-05	40543	5791	1351	dailycaller.com	dailycaller	1	0	1	1	1	NA	0	dailycaller.com	dailycaller.com	0.8697	6e-04	0.0058	0.0087	0.1828	0.8021	0.430497212224556	0.00410646325558548	0.00432325543341787	0.44244705578616	0.00555314986179742	0.0140438276410545	0.0794683631229096	0.0195606726745193	4	0.44244705578616
370	dailycaller.com	2013	1	24	Fight erupts at St. Louis food stamp office [VIDEO]	http://dailycaller.com/2013/01/24/fight-erupts-at-st-louis-food-stamp-office-video/	Fight erupts at St. Louis food stamp office [VIDEO] A dispute over a place in line that escalated into a brawl was captured on camera at an East St. Louis food stamp office. The video, first reported by St. Louis FOX2, shows four women shouting and punching each other as security guards attempt to separate them. East St. Louis Mayor Alvin Parks told the FOX affiliate that the behavior was unaccep…	2013-01-24	39285	5612	1309	dailycaller.com	dailycaller	1	0	1	1	1	NA	0	dailycaller.com	dailycaller.com	0.8697	6e-04	0.0058	0.0087	0.1828	0.8021	0.397826422159888	0.0723841890831021	0.0138613447307548	0.0160308499783069	0.0117002297938757	0.0146001758369166	0.0643251271560185	0.409271661261138	8	0.409271661261138
371	dailycaller.com	2016	1	6	Food Stamps Ripped Off By Walmart-Shopping Bureaucrat	http://dailycaller.com/2016/01/06/missouri-social-worker-steals-thousands-in-food-stamps/	Food Stamps Ripped Off By Walmart-Shopping Bureaucrat Missouri Department of Social Services eligibility specialist Pamela ODell faces criminal charges after she went on a shopping spree with $52,000 worth of food stamps she stole, according to a news release from the Department of Justice. ODell was responsible for processing Supplemental Nutrition Assistance Program applications and files and u…	2016-01-06	40362	5766	1345	dailycaller.com	dailycaller	1	0	1	1	1	NA	0	dailycaller.com	dailycaller.com	0.8697	6e-04	0.0058	0.0087	0.1828	0.8021	0.657745380404908	0.00422587942945755	0.00679220477267311	0.0916923436269601	0.0053594346959811	0.00705707361279228	0.209034509675204	0.0180931737820231	1	0.657745380404908
372	dailycaller.com	2014	2	17	Food stamp use among troops skyrockets during Obama admin	http://dailycaller.com/2014/02/17/food-stamp-use-among-troops-skyrockets-during-obama-admin/	Food stamp use among troops skyrockets during Obama admin Food stamp redemption at military grocery stores, or commissaries, has nearly doubled since the beginning of the Great Recession, topping out at $103.6 million in fiscal 2013, from $31.1 million in 2008. While the amount of Supplemental Nutrition Assistance Program benefits, or food stamps, have soared over the past five years, the rate of…	2014-02-17	39674	5667	1322	dailycaller.com	dailycaller	1	1	1	1	1	NA	0	dailycaller.com	dailycaller.com	0.8697	6e-04	0.0058	0.0087	0.1828	0.8021	0.104967661047199	0.0066685942289043	0.00952942042457796	0.0405674407237371	0.0287031457452203	0.35318534314517	0.438101858316368	0.0182765363688234	7	0.438101858316368
373	dailycaller.com	2016	12	31	Work Requirement Trigger Predictable Drop In Arkansas Food Stamp Enrollment	http://dailycaller.com/2016/12/31/work-requirement-trigger-predictable-drop-in-arkansas-food-stamp-enrollment/	Work Requirement Trigger Predictable Drop In Arkansas Food Stamp Enrollment Food stamp enrollment dropped by 25,000 people inArkansas in 2016, after the state reinstated work requirementslimited individualsto three months of benefits unless they found or trained for a job, Arkansas Online reports. Arkansas stopped granting waivers to work requirements January 1, 2016, and byApril,9,000 people wer…	2016-12-31	40722	5817	1357	dailycaller.com	dailycaller	1	1	1	1	1	NA	0	dailycaller.com	dailycaller.com	0.8697	6e-04	0.0058	0.0087	0.1828	0.8021	0.0197099502949349	0.00177702226502174	0.00155207935542313	0.879084575460384	0.0323566613175342	0.0146846452174037	0.0408997736762772	0.009935292413021	4	0.879084575460384
374	dailysignal.com	2016	5	15	Welfare Time Limits Pushed Woman to Pull Herself Out of Poverty	http://dailysignal.com/2016/05/15/how-maines-time-limit-on-welfare-pushed-one-woman-to-pull-herself-out-of-poverty/	Welfare Time Limits Pushed Woman to Pull Herself Out of Poverty Jill Rothrock knows the moment she hit rock bottom. It was 2007, and Rothrock went into the pharmacy in Bucksport, Maine, to pick up a prescription for Vicodin that she had called in herself. Her two daughters were in the car, and after she had picked up the pills, Rothrock got back into a car she was renting and began to drive away.…	2016-05-15	40492	5784	1349	dailysignal.com	dailysignal	1	0	1	1	1	NA	0	dailysignal.com	dailysignal.com	0.9319	0	0	6e-04	0.0347	0.9647	0.0240849468043834	0.0474809900543559	0.00200680101617917	0.488284811838105	0.0163578854750068	0.0844205562441731	0.0502352738116339	0.287128734756163	4	0.488284811838105
375	dailysignal.com	2016	7	26	Seeing Food Stamp Use Changed My Mind About Democrats	http://dailysignal.com/2016/07/26/as-a-teen-cashier-seeing-food-stamp-use-i-changed-my-mind-about-the-democrat-party/	Seeing Food Stamp Use Changed My Mind About Democrats Mamaw encouraged me to get a jobshe told me that it would be good for me and that I needed to learn the value of a dollar. When her encouragement fell on deaf ears, she then demanded that I get a job, and so I did, as a cashier at Dillmans, a local grocery store. Working as a cashier turned me into an amateur sociologist. A frenetic stress ani…	2016-07-26	40564	5794	1352	dailysignal.com	dailysignal	1	0	1	1	1	NA	0	dailysignal.com	dailysignal.com	0.9319	0	0	6e-04	0.0347	0.9647	0.0194652483843877	0.00744948034720359	0.163405539537321	0.0129284148359954	0.0412373327296446	0.106000875345817	0.010094968922418	0.639418139897213	8	0.639418139897213
376	dailysignal.com	2016	4	8	Why More States Are Requiring Work Requirements for Food Stamps	http://dailysignal.com/2016/04/08/why-more-states-are-requiring-work-requirements-for-food-stamps/	Why More States Are Requiring Work Requirements for Food Stamps Newspaper headlines have been bemoaning that more states will now have to require adults on food stampswho are able-bodied and without dependentsto work. Since 2009, nearly all states have been able to waive the modest food stamp work requirement. But these waivers have gradually been expiring, and as of April 1, more states are once…	2016-04-08	40455	5779	1348	dailysignal.com	dailysignal	1	0	1	1	1	NA	0	dailysignal.com	dailysignal.com	0.9319	0	0	6e-04	0.0347	0.9647	0.00154896853489209	0.00216737476775257	0.00059223290748969	0.763852214758503	0.00476183799706802	0.181315171474228	0.038680485411533	0.00708171414853311	4	0.763852214758503
377	dailysignal.com	2016	11	29	Report Exposes $250 Billion in Wasteful Government Spending	http://dailysignal.com/2016/11/29/grave-digging-in-iceland-tofu-in-convenience-stores-your-tax-dollars-at-work/	Report Exposes $250 Billion in Wasteful Government Spending Lankford acknowledged that his report is not comprehensive, but is meant to offer common ground solutions to wasteful government spending that would appeal to lawmakers of all partisan stripes. This is not about targeting Republicans, Democrats, any administration, Lankford said. Bureaucracy is bureaucracy, and inefficiency is present in…	2016-11-29	40690	5812	1356	dailysignal.com	dailysignal	1	1	1	1	1	NA	0	dailysignal.com	dailysignal.com	0.9319	0	0	6e-04	0.0347	0.9647	0.0150427635674927	0.0972996192240752	0.201391510836659	0.0339465909232205	0.202834099357159	0.0827570552167231	0.197558677945929	0.169169682928742	5	0.202834099357159
378	dailysignal.com	2014	6	9	Banning Sugary Drinks in Food Stamps Could Slash Obesity, Type 2 Diabetes	http://dailysignal.com/2014/06/09/study-banning-sugary-drinks-food-stamps-slash-obesity-type-2-diabetes/	Banning Sugary Drinks in Food Stamps Could Slash Obesity, Type 2 Diabetes Prohibiting federal food stamp dollars from being used to buy sodas and sugary beverages could slash obesity and Type 2 diabetes in recipients, claimed a new study in Health Affairs. Modeling from a sample of 19,000 Americans receiving benefits from the Supplemental Nutrition Assistance Program, researchers found a ban on s…	2014-06-09	39786	5683	1326	dailysignal.com	dailysignal	1	1	1	1	1	NA	0	dailysignal.com	dailysignal.com	0.9319	0	0	6e-04	0.0347	0.9647	0.00542646637908674	0.00955937370282569	0.698312285786496	0.0291259662690537	0.0328576846224673	0.143498998731994	0.0585062075627951	0.0227130169452816	3	0.698312285786496
379	dailysignal.com	2015	8	22	Majority of Food Stamp Recipients Are Now Working Age Adults	http://dailysignal.com/2015/08/22/majority-of-food-stamp-recipients-are-now-working-age-adults-not-children-or-seniors/	Majority of Food Stamp Recipients Are Now Working Age Adults The nations Supplemental Nutrition Assistance Program (SNAP, formerly food stamps) experienced mixed results in 2014. Participation and average benefit amounts fell slightly from the previous year, but the program remains much larger than it was a decade ago, despite an improving economy. And far too few working-age adults receiving SNA…	2015-08-22	40225	5746	1340	dailysignal.com	dailysignal	1	1	1	1	1	NA	0	dailysignal.com	dailysignal.com	0.9319	0	0	6e-04	0.0347	0.9647	0.0241776236557548	0.0139868230975465	0.0472672262064287	0.254482259741553	0.0196515293718514	0.356219811995295	0.262217355032725	0.0219973708988456	6	0.356219811995295
380	dailysignal.com	2016	11	21	Taking the First Step Toward Welfare Reform	http://dailysignal.com/2016/11/21/taking-the-first-step-toward-welfare-reform/	Taking the First Step Toward Welfare Reform Since President Lyndon Johnson launched the War on Poverty in 1964, the federal government has spent over $22 trillion on means-tested welfare programs. And what do we have to show for it? When the official poverty rate was introduced in 1969, an estimated 12.8 percent of Americans were in poverty. Today, that number has risen to 14.3 percent. Progressi…	2016-11-21	40682	5811	1356	dailysignal.com	dailysignal	1	0	1	1	1	NA	0	dailysignal.com	dailysignal.com	0.9319	0	0	6e-04	0.0347	0.9647	0.00395117042896279	0.00706659985766474	0.00294759973203163	0.0828706085206025	0.0269702680710749	0.567933309679328	0.264106372315549	0.0441540713947871	6	0.567933309679328
381	dailysignal.com	2016	9	22	A Free-Market Alternative to the Farm Bill	http://dailysignal.com/2016/09/22/our-new-report-offers-a-free-market-alternative-to-the-farm-bill/	A Free-Market Alternative to the Farm Bill During the last farm bill debate in 2013 and 2014, The Heritage Foundation was frequently asked what a free-market alternative to the farm bill would look like. We were listening, and we have just released a major new report that answers that question. Farms and Free Enterprise: A Blueprint for Agricultural Policy provides not just an alternative to the …	2016-09-22	40622	5803	1354	dailysignal.com	dailysignal	1	0	1	1	1	NA	0	dailysignal.com	dailysignal.com	0.9319	0	0	6e-04	0.0347	0.9647	0.00523587082744352	0.0363154122666658	0.172668137667484	0.0156922019198424	0.511511704219988	0.0704593701754954	0.102734888500176	0.0853824144229052	5	0.511511704219988
382	dailysignal.com	2016	5	9	Meet the Woman Who Oversaw Maines Welfare Reform	http://dailysignal.com/2016/05/09/meet-the-woman-who-oversaw-maines-welfare-reform/	Meet the Woman Who Oversaw Maines Welfare Reform For Mary Mayhew, reforming the states welfare system hasnt been easy. But the impact those reforms have had on Maine residents makes it all worth it. Since joining Gov. Paul LePages administration in 2011, Mayhew, commissioner of the Maine Department of Health and Human Services, and LePage, a Republican, have implemented changes to Temporary Assis…	2016-05-09	40486	5783	1349	dailysignal.com	dailysignal	0	0	0	1	1	NA	0	dailysignal.com	dailysignal.com	0.9319	0	0	6e-04	0.0347	0.9647	0.0833348848667059	0.00365468872300656	0.00366751631087982	0.769221269628606	0.0245280386349779	0.0124309847521768	0.0816623396441596	0.0215002774394869	4	0.769221269628606
383	dailysignal.com	2016	12	29	How States Could Restrict Use of Food Stamps in Trump Era	http://dailysignal.com/2016/12/29/how-states-could-restrict-use-of-food-stamps-in-trump-era/	How States Could Restrict Use of Food Stamps in Trump Era Officials in at least two states are preparing to ask the new Trump administration for approval to prohibit use of food stamps to buy junk food and candya restriction the Obama administration has opposed. At least 25 states already prohibit welfare recipients from using Electronic Benefit Transfer cards to pay for alcohol, tobacco, gamblin…	2016-12-29	40720	5817	1357	dailysignal.com	dailysignal	1	1	1	1	1	NA	0	dailysignal.com	dailysignal.com	0.9319	0	0	6e-04	0.0347	0.9647	0.0146632573366342	0.0042131943445054	0.185156069718225	0.426638347546645	0.191265943564912	0.00761428443324416	0.144675845916408	0.0257730571394273	4	0.426638347546645
384	dailysignal.com	2014	8	5	Why Are Fewer People Using Food Stamps?	http://dailysignal.com/2014/08/05/fewer-people-using-food-stamps/	Why Are Fewer People Using Food Stamps? Food stamp use is on the decline. Finally. In recent years, the number of food stamp recipients has skyrocketed, growing by about 26.39 million people from 2003 to 2013, according to The Heritage Foundations 2014 Index of Culture and Opportunity. In 2013, about 47 million people received food stamps. But now theres a downtick in how many people are using th…	2014-08-05	39843	5691	1328	dailysignal.com	dailysignal	1	1	1	1	1	NA	0	dailysignal.com	dailysignal.com	0.9319	0	0	6e-04	0.0347	0.9647	0.00254337724918533	0.0218362194399578	0.0176109437128714	0.418742676562462	0.012572063732629	0.411357002839565	0.0447590180119486	0.0705786984513814	4	0.418742676562462
385	dailysignal.com	2014	9	13	Reminder: Everything the Government 'Gives' Someone Must Be Taken From Taxpayer Dollars	http://dailysignal.com/2014/09/13/reminder-everything-the-government-gives-someone-must-be-taken-from-taxpayer-dollars/	Reminder: Everything the Government 'Gives' Someone Must Be Taken From Taxpayer Dollars Congress has returned to Washington, but not for long. The looming midterm elections mean that lawmakers are here only for what USA Today calls a three-week sprint before theyre back out to campaign. That, in an age of growing dependency on government, means voters can expect to hear more pandering. Tis the se…	2014-09-13	39882	5697	1329	dailysignal.com	dailysignal	1	0	1	1	1	NA	0	dailysignal.com	dailysignal.com	0.9319	0	0	6e-04	0.0347	0.9647	0.00808088162875542	0.0123437755851117	0.00899911837316687	0.0821160689242332	0.153696452927185	0.225173572771293	0.0889623512558618	0.420627778534393	8	0.420627778534393
386	dailysignal.com	2015	4	15	Missouri Bill Bans Buying Lobster, Steak With Food Stamps	http://dailysignal.com/2015/04/15/missouri-welfare-reform-bill-would-ban-buying-lobster-steak-with-food-stamps/	Missouri Bill Bans Buying Lobster, Steak With Food Stamps A bill introduced in the Missouri legislature would limit the types of food that recipients of Supplemental Nutrition Assistance Program benefits would be able to purchase. House Bill 813, introduced by Republican state Rep. Rick Brattin, would prohibit a recipient of SNAP benefits to use the funds for cookies, chips, energy drinks, soft d…	2015-04-15	40096	5728	1336	dailysignal.com	dailysignal	1	1	1	1	1	NA	0	dailysignal.com	dailysignal.com	0.9319	0	0	6e-04	0.0347	0.9647	0.0110200894339909	0.0284891667425663	0.333802876323501	0.232652648680043	0.208154954091251	0.01102402954565	0.0416139240677562	0.133242311115242	3	0.333802876323501
387	dailysignal.com	2016	8	1	Work Requirements Decrease Food Stamp Recipient Numbers	http://dailysignal.com/2016/08/01/these-states-added-work-requirements-for-food-stamp-recipients-heres-how-its-working-out/	Work Requirements Decrease Food Stamp Recipient Numbers Several states have grappled with welfare reform. A few states that have incorporated work requirements have seen encouraging outcomes that should provide a blueprint for greater welfare reform efforts nationwide. From March to April of this year, the number of food stamp recipients decreased by 773,134. This brings food stamp enrollment dow…	2016-08-01	40570	5795	1352	dailysignal.com	dailysignal	1	0	1	1	1	NA	0	dailysignal.com	dailysignal.com	0.9319	0	0	6e-04	0.0347	0.9647	0.000900818379774187	0.00144864132677202	0.000417457550672211	0.78326134306146	0.00660706189562973	0.18387361433274	0.017305074097946	0.00618598935500585	4	0.78326134306146
388	dailysignal.com	2015	10	15	Maine Sees Drop in Food Stamp Program Enrollment	http://dailysignal.com/2015/10/15/maine-has-less-than-200000-recipients-enrolled-in-its-food-stamp-program/	Maine Sees Drop in Food Stamp Program Enrollment The Maine Department of Health and Human Services has announced that the state has fewerthan 200,000 recipients enrolled in its Supplemental Nutrition Assistance Program for the first time since February 2009. Enrollment in the states food stamp program has decreased to 199,157, a 22-percent decline from a high of 255,663 recipients in February, 20…	2015-10-15	40279	5754	1342	dailysignal.com	dailysignal	1	0	1	1	1	NA	0	dailysignal.com	dailysignal.com	0.9319	0	0	6e-04	0.0347	0.9647	0.0043369391386462	0.00568802749938717	0.00319895370567089	0.766273566902537	0.0126195747463197	0.111660248660051	0.0321324293505916	0.0640902599967962	4	0.766273566902537
389	dailysignal.com	2016	1	29	Congressman Wants to Stop Giving Food Stamps to Terrorists	http://dailysignal.com/2016/01/29/terrorists-wont-be-eligible-for-welfare-under-this-congressmans-plan/	Congressman Wants to Stop Giving Food Stamps to Terrorists A congressman plans to introduce legislation Monday that would block terrorists from receiving food stamps. I am shocked that our current law does not prevent the criminals who have been convicted of plotting and carrying out acts of terrorism against innocent Americans from getting welfare benefits, Rep. Bruce Poliquin, R-Maine, said in …	2016-01-29	40385	5769	1346	dailysignal.com	dailysignal	1	1	1	1	1	NA	0	dailysignal.com	dailysignal.com	0.9319	0	0	6e-04	0.0347	0.9647	0.356051471067167	0.00381149065818681	0.00552773935254075	0.225419860661599	0.218643988281674	0.021276908924471	0.122161877799453	0.0471066632549091	1	0.356051471067167
390	dailysignal.com	2014	9	14	Feds Have No Idea the Extent of SNAP Fraud, Says Iowa Official	http://dailysignal.com/2014/09/14/iowa-official-rampant-snap-fraud/	Feds Have No Idea the Extent of SNAP Fraud, Says Iowa Official DES MOINES, Iowa The U.S. Department of Agriculture is sure the U.S. Department of Agriculture is doing a great job fighting fraud committed by people receiving benefits in the Supplemental Nutrition Assistance Program. Wendy Dishman disagrees. Dishman is the administrator of the Investigative Division of the Iowa Department of Inspec…	2014-09-14	39883	5697	1329	dailysignal.com	dailysignal	1	1	1	1	1	NA	0	dailysignal.com	dailysignal.com	0.9319	0	0	6e-04	0.0347	0.9647	0.357554564655661	0.00549246719086612	0.00581410958194396	0.28640002147704	0.0100037414482339	0.0201476510585149	0.155071406106889	0.159516038480851	1	0.357554564655661
391	dailysignal.com	2015	11	25	Food Stamps Won't Buy Soda, Candy If This State Prevails	http://dailysignal.com/2015/11/25/food-stamps-wont-buy-soda-and-candy-if-this-state-gets-its-way/	Food Stamps Won't Buy Soda, Candy If This State Prevails Some taxpayersconsider it a sweet idea: Trim the purchase of soda and candy from the benefits provided to food stamp users. The state of Maine wants to do just that. To ban food stamp recipients under the federal Supplemental Nutrition Assistance Program ( SNAP ) from purchasing specific unhealthy items, state officials haveto get approval …	2015-11-25	40320	5760	1344	dailysignal.com	dailysignal	1	1	1	1	1	NA	0	dailysignal.com	dailysignal.com	0.9319	0	0	6e-04	0.0347	0.9647	0.0125096800051253	0.0151863250972751	0.261019042107237	0.47506126901467	0.04581154426587	0.017077340451942	0.11976895539716	0.0535658436607196	4	0.47506126901467
392	dailysignal.com	2016	2	8	Maine Required Childless Adults to Work to Get Food Stamps. Heres What Happened.	http://dailysignal.com/2016/02/08/maine-required-childless-adults-to-work-to-get-food-stamps-heres-what-happened/	Maine Required Childless Adults to Work to Get Food Stamps. Heres What Happened. One trillion dollarsthats how much the government spent last year on means-tested welfare aid, providing cash, food, housing, medical care, and social services to poor and low-income individuals. The food stamp program is the nations second largest welfare program. The number of food stamp recipients has risen dramat…	2016-02-08	40395	5770	1346	dailysignal.com	dailysignal	1	0	1	1	1	NA	0	dailysignal.com	dailysignal.com	0.9319	0	0	6e-04	0.0347	0.9647	0.0455960625037402	0.00310885147616012	0.00170218598962745	0.614188693880958	0.0148097813625286	0.200071038901521	0.0812710509175357	0.039252334967929	4	0.614188693880958
393	dailysignal.com	2014	11	7	Food Stamp Recipients Sue Over Work Requirements	http://dailysignal.com/2014/11/07/food-stamp-recipients-advocates-sue-work-requirements/	Food Stamp Recipients Sue Over Work Requirements Most Americans agree that able-bodied adults should be required to do some type of work to receive welfare assistance. But two nonprofit groups and a handful of food stamp recipients in New Mexico are suing the state for trying to encourage just that. Last Friday, a New Mexico district judge placed a temporary hold on the work requirements, which w…	2014-11-07	39937	5705	1331	dailysignal.com	dailysignal	1	0	1	1	1	NA	0	dailysignal.com	dailysignal.com	0.9319	0	0	6e-04	0.0347	0.9647	0.00342599296711631	0.0063063842538969	0.00168802618615789	0.793525066293943	0.0108516817093396	0.0940335882737386	0.0694617713315585	0.0207074889842498	4	0.793525066293943
394	dailysignal.com	2016	6	7	Why Paul Ryan's Poverty Plan Misses the Mark	http://dailysignal.com/2016/06/07/the-right-way-to-fight-poverty-and-why-paul-ryans-plan-misses-the-mark/	Why Paul Ryan's Poverty Plan Misses the Mark Twenty years after the welfare reform of 1996, House leadership is once again turning attention to policy for fighting poverty. Reforming the massive welfare system, which includes 80 programs at a cost of $1 trillion annually, must be a top policy priority for conservatives in Congress. The 1996 reform and policy lessons since show how to overcome dep…	2016-06-07	40515	5787	1350	dailysignal.com	dailysignal	1	0	1	1	1	NA	0	dailysignal.com	dailysignal.com	0.9319	0	0	6e-04	0.0347	0.9647	0.0229360868486964	0.00216620511544449	0.00115126269099321	0.209365933054887	0.107522077338781	0.430886517563128	0.206957440836009	0.0190144765520597	6	0.430886517563128
395	dailysignal.com	2013	5	27	The Facts about Food Stamps Everyone Should Hear	http://dailysignal.com/2013/05/27/the-facts-about-food-stamps-everyone-should-hear/	The Facts about Food Stamps Everyone Should Hear A recent US News & World Report article set out to unveil the facts about food stamps. What are the so-called facts? For one, the article claims that the food stamps program is not bloated, but rather, the surge in participation and spending is a result of the program doing what its supposed to do. But what is it supposed to do? Food stamps (or the…	2013-05-27	39408	5629	1313	dailysignal.com	dailysignal	1	1	1	1	1	NA	0	dailysignal.com	dailysignal.com	0.9319	0	0	6e-04	0.0347	0.9647	0.00381082873437504	0.00480329135808493	0.0021225646838936	0.302842900718628	0.0758851543513561	0.34211512483041	0.214897003876799	0.0535231314464527	6	0.34211512483041
396	dailysignal.com	2015	2	15	How the Welfare State Penalizes Parents Who Marry	http://dailysignal.com/2015/02/15/how-the-welfare-state-penalizes-parents-who-marry/	How the Welfare State Penalizes Parents Who Marry Fifty-one years ago, President Lyndon B. Johnson launched the War on Poverty. Since then, taxpayers have spent more than $22 trillion fighting Johnsons war, three times the cost of all military wars in U.S. history. Last year, taxpayers spent more than $920 billion on 80 different anti-poverty programs. Despite this spending, the percentage of Ame…	2015-02-15	40037	5719	1334	dailysignal.com	dailysignal	1	0	1	1	1	NA	0	dailysignal.com	dailysignal.com	0.9319	0	0	6e-04	0.0347	0.9647	0.0414409668924901	0.0253382855091222	0.0073035622579004	0.017176704389087	0.0239648949065637	0.749196626487548	0.0920153643541677	0.0435635952031213	6	0.749196626487548
397	dailysignal.com	2016	8	17	States Add Restrictions on Purchases With Welfare Dollars	http://dailysignal.com/2016/08/17/how-these-states-ensure-welfare-dollars-arent-used-for-alcohol-lottery-tickets/	States Add Restrictions on Purchases With Welfare Dollars A new state law in Maine went into effect last month prohibiting welfare recipients from purchasing items like alcohol, lottery tickets, and tattoos with their welfare funds. Alongside Kansas, Maine has been one of the leading states reforming welfare, and nearly half of the states have already taken action. Maine Gov. Paul LePage, a Repub…	2016-08-17	40586	5798	1352	dailysignal.com	dailysignal	1	0	1	1	1	NA	0	dailysignal.com	dailysignal.com	0.9319	0	0	6e-04	0.0347	0.9647	0.207852065181306	0.00473478247480692	0.0360087551710707	0.431706597589034	0.0876558400620005	0.0440775429640665	0.159331786027144	0.0286326305305723	4	0.431706597589034
398	dailysignal.com	2016	8	9	'Like Hogs at Trough, Lobbyists Feast on Farm Bill	http://dailysignal.com/2016/08/09/like-hogs-at-the-trough-lobbyists-feast-on-farm-bill-for-subsidies-food-stamps/	'Like Hogs at Trough, Lobbyists Feast on Farm Bill Proving that green politics dont strictly slant red or blue, House Agriculture Chairman Mike Conaway spent two days touring the district of his Democrat counterpart, Rep. Collin Peterson. Conaway, a Texas Republican, told reporters last week that he already looks forward to working closely with Peterson, a Minnesota Democrat, to craft the 2018 fa…	2016-08-09	40578	5796	1352	dailysignal.com	dailysignal	1	0	1	1	1	NA	0	dailysignal.com	dailysignal.com	0.9319	0	0	6e-04	0.0347	0.9647	0.0132642530378689	0.00829866918524904	0.0293300047623028	0.0163832615591879	0.726178678705427	0.019636030866198	0.0183338766901568	0.16857522519361	5	0.726178678705427
399	dailysignal.com	2016	1	6	Congress Can Take an Important Step in 2016 to Address the 'Food Stamp' Bill	http://dailysignal.com/2016/01/06/congress-can-take-an-important-step-in-2016-to-address-the-food-stamp-bill/	Congress Can Take an Important Step in 2016 to Address the 'Food Stamp' Bill The next farm billwont be considereduntil at least 2018.However, Congress cantakewhat should be non-controversialaction now thatsets up the possibility for real reform in the future: Separate agricultural programs from the food stamp program. Food stamps account for about 80 percent ofthe farm bill costs, makingfood stam…	2016-01-06	40362	5766	1345	dailysignal.com	dailysignal	1	0	1	1	1	NA	0	dailysignal.com	dailysignal.com	0.9319	0	0	6e-04	0.0347	0.9647	0.00641095324291549	0.00477738544775596	0.00578307759566593	0.0340027773665729	0.737359556358759	0.0226076569843629	0.0455192093500634	0.143539383653904	5	0.737359556358759
400	dailysignal.com	2014	7	9	This State Won $7M from Taxpayers ... for Wasting $48M	http://dailysignal.com/2014/07/09/state-won-7m-taxpayers-wasting-48m-food-stamps/	This State Won $7M from Taxpayers ... for Wasting $48M MIAMI Florida once again is getting a hefty bonus from federal officials for saving taxpayers money. This year, the states Department of Children and Families misspent $47.8 million in food stamp benefits. However. thats out of almost $6 billion the federal government gave to Florida. So, Floridas error rate of .81 percent is the second-lowes…	2014-07-09	39816	5688	1327	dailysignal.com	dailysignal	1	1	1	1	1	NA	0	dailysignal.com	dailysignal.com	0.9319	0	0	6e-04	0.0347	0.9647	0.0433240190991738	0.0221963911918305	0.00633462786166513	0.284081917661795	0.0142811372205786	0.173663221102065	0.412277222655932	0.0438414632069602	7	0.412277222655932
401	dailysignal.com	2014	11	18	How the War on Poverty Has Hurt American Marriage Rates	http://dailysignal.com/2014/11/18/war-poverty-hurt-american-marriage-rates/	How the War on Poverty Has Hurt American Marriage Rates It is no accident that the collapse of marriage in America largely began with the War on Poverty and the proliferation of means-tested welfare programs that it fostered. When the War on Poverty began, only a single welfare programAid to Families with Dependent Children assisted single parents. Today, dozens of programs provide benefits to fa…	2014-11-18	39948	5706	1331	dailysignal.com	dailysignal	1	0	1	1	1	NA	0	dailysignal.com	dailysignal.com	0.9319	0	0	6e-04	0.0347	0.9647	0.0379805555867391	0.0078855467080734	0.00199226957156623	0.0177974115281071	0.0266120392028016	0.640384467900922	0.249201701624024	0.0181460078777662	6	0.640384467900922
402	dailysignal.com	2016	5	27	House Bill Would Strengthen Welfare Work Requirement	http://dailysignal.com/2016/05/27/house-bill-would-strengthen-welfare-work-requirement	House Bill Would Strengthen Welfare Work Requirement Rep. Jim Jordan introduced a bill Thursday that would reformfood stamps. Welfare programs are meant to be a temporary safety net, but they have become a permanent way of life for millions of Americans, Jordan, R-Ohio, said in a statement. Instead of giving impoverished families and individuals a helping hand, the current system penalizes positi…	2016-05-27	40504	5786	1350	dailysignal.com	dailysignal	1	1	1	1	1	NA	0	dailysignal.com	dailysignal.com	0.9319	0	0	6e-04	0.0347	0.9647	0.00265259427036312	0.00347386905791907	0.00172882225043394	0.533171840903741	0.116353108046135	0.264259181224111	0.0465957985143041	0.0317647857329925	4	0.533171840903741
403	dailysignal.com	2014	12	22	How Much Was Misspent on Food Stamps in 2014	http://dailysignal.com/2014/12/22/how-much-was-misspent-on-food-stamps-in-2014/	How Much Was Misspent on Food Stamps in 2014 This year the U.S. Department of Agriculture misspent $2.4 billion on food stamps, according to a November report from the USDA Office of Inspector General. Misspending means the USDA gave a household either more or less food stamp benefits than it should have received. Historical data shows most misspending results in overpayments. Although $2.4 billi…	2014-12-22	39982	5711	1332	dailysignal.com	dailysignal	1	0	1	1	1	NA	0	dailysignal.com	dailysignal.com	0.9319	0	0	6e-04	0.0347	0.9647	0.0159789682588625	0.00448860744035876	0.00243366540526416	0.374336351939418	0.0267389416756954	0.419019255094969	0.126608222391225	0.0303959877942065	6	0.419019255094969
404	dailysignal.com	2016	4	25	Kansas Reduced Poverty by Requiring Work for Food Stamps	http://dailysignal.com/2016/04/25/kansas-required-work-for-food-stamps-heres-what-happened/	Kansas Reduced Poverty by Requiring Work for Food Stamps Abraham Lincoln once said , No country can sustain, in idleness, more than a small percentage of its numbers. The great majority must labor at something productive. Over the past several years, the number of Americans on food stamps has soared . In particular, since 2009, the number of able-bodied-adults without dependents receiving food st…	2016-04-25	40472	5781	1349	dailysignal.com	dailysignal	1	0	1	1	1	NA	0	dailysignal.com	dailysignal.com	0.9319	0	0	6e-04	0.0347	0.9647	0.00116624139128817	0.00172008837093072	0.000581266111589122	0.576498194227103	0.00468181330587121	0.387169493122739	0.0155082266289508	0.0126746768415278	4	0.576498194227103
405	dailysignal.com	2015	5	20	WI Bill Limits Foods Food Stamps Can Be Spent On	http://dailysignal.com/2015/05/20/wisconsin-bill-would-limit-types-of-food-that-could-be-purchased-with-food-stamps/	WI Bill Limits Foods Food Stamps Can Be Spent On Wisconsins State Assembly approved legislation last week that puts in place newrules aboutwhat recipients of food stamps may purchase with the benefits. Assembly Bill 177 would limit the types of food that could be purchased with Wisconsins food stamp program, FoodShare. In addition to banning the purchase of foods such as lobster with the publicly…	2015-05-20	40131	5733	1337	dailysignal.com	dailysignal	1	1	1	1	1	NA	0	dailysignal.com	dailysignal.com	0.9319	0	0	6e-04	0.0347	0.9647	0.0111648635101353	0.00810604504912455	0.290697223091932	0.417334424776808	0.120727173301114	0.0185156976530225	0.0521436821264808	0.081310890491383	4	0.417334424776808
406	dailysignal.com	2016	6	24	Maine Presses Food Stamp Fight Over Junk Purchases	http://dailysignal.com/2016/06/24/governor-to-obama-in-food-stamp-fight-wake-up-and-smell-the-energy-drinks/	Maine Presses Food Stamp Fight Over Junk Purchases Maine Gov. Paul LePage may have considered a proposal to prohibit food stamp recipients from using their benefits to buy candy and sodas to be a sweet one, but the Obama administration disagrees. The friction between the Republican governor and the U.S. Department of Agriculture has reignited a debate after the Obama administration denied LePages…	2016-06-24	40532	5790	1351	dailysignal.com	dailysignal	1	1	1	1	1	NA	0	dailysignal.com	dailysignal.com	0.9319	0	0	6e-04	0.0347	0.9647	0.00809783704278329	0.019972197518301	0.21400247666637	0.426702585205576	0.0775675653925955	0.0112582147682003	0.138364511051274	0.104034612354899	4	0.426702585205576
407	dailysignal.com	2016	7	26	Seeing Food Stamp Use Changed My Mind About Democrats	http://dailysignal.com/2016/07/26/as-a-teen-cashier-seeing-food-stamp-use-i-changed-my-mind-about-the-democrat-party/	Seeing Food Stamp Use Changed My Mind About Democrats Mamaw encouraged me to get a jobshe told me that it would be good for me and that I needed to learn the value of a dollar. When her encouragement fell on deaf ears, she then demanded that I get a job, and so I did, as a cashier at Dillmans, a local grocery store. Working as a cashier turned me into an amateur sociologist. A frenetic stress ani…	2016-07-26	40564	5794	1352	dailysignal.com	dailysignal	1	0	1	1	1	NA	0	dailysignal.com	dailysignal.com	0.9319	0	0	6e-04	0.0347	0.9647	0.0231396753938929	0.00755684490184014	0.165598746217553	0.0122094884690734	0.0412175454053226	0.0865699340719004	0.0102537018374364	0.653454063702981	8	0.653454063702981
408	elitedaily.com	2015	6	18	The US Is Leading The Way In Fatherlessness And It's Hurting Our Kids	http://elitedaily.com/life/culture/how-society-is-failing-fathers-photos/1069521/	The US Is Leading The Way In Fatherlessness And It's Hurting Our Kids America leads the industrialized world in fatherlessness. Right now, around41 percent of children are born to single mothers. For women under 30, who bear two-thirds of all children, that rate is 53 percent. Many unmarried women are cohabiting with partners at the outset of their childrens births, but those couplings disintegra…	2015-06-18	40160	5737	1338	elitedaily.com	elitedaily	1	1	1	1	1	NA	0	elitedaily.com	elitedaily.com	-0.2558	0.0086	0.1559	0.7929	0.0411	0.0016	0.0386883524855915	0.161010401465123	0.0107209751625435	0.043603876489419	0.0188074279627306	0.424447697598504	0.154010998773121	0.148710270062967	6	0.424447697598504
409	finance.yahoo.com	2016	9	27	Wisconsin's Leading Expert on Medicaid to Join Aurora Health Care	http://finance.yahoo.com/news/wisconsins-leading-expert-medicaid-join-153822647.html	Wisconsin's Leading Expert on Medicaid to Join Aurora Health Care MILWAUKEE, WI --(Marketwired - September 27, 2016) - Aurora Health Care, the largest integrated health care system in Wisconsin, today announced the hiring of Medicaid expert Kevin Moore as senior vice president of Medicaid strategy. In this role, Kevin will oversee all aspects of Medicaid care delivery for Aurora. "Kevin brings an…	2016-09-27	40627	5803	1354	finance.yahoo.com	yahoo	1	1	1	1	1	NA	0	finance.yahoo.com	finance.yahoo.com	0.0777	0.0192	0.2044	0.452	0.291	0.0333	0.0182270484726812	0.209009638077349	0.0134705584485765	0.15225420741331	0.00930595702552139	0.0300539696481741	0.534955974742512	0.032722646171876	7	0.534955974742512
410	finance.yahoo.com	2016	6	7	Free income is a great idea unfortunately, it sort of doesnt work	https://finance.yahoo.com/news/universal-basic-free-monthly-income-utopian-switzerland-silicon-valley-finland-canada-122210548.html	Free income is a great idea unfortunately, it sort of doesnt work The economy seems to be evolving into one in which fewer companies and workers are required to produce the goods and services everybody needs. And so more and more people are expected to have an increasingly challenging time finding work. Meanwhile, a shrinking pool of workers and investors is accumulating a disproportionate amount…	2016-06-07	40515	5787	1350	finance.yahoo.com	yahoo	1	0	1	1	1	NA	0	finance.yahoo.com	finance.yahoo.com	0.0777	0.0192	0.2044	0.452	0.291	0.0333	0.00290045932300886	0.0670292219761474	0.0116379985139419	0.0329958766214609	0.0649402291313181	0.286022281294609	0.152537262219045	0.381936670920468	8	0.381936670920468
411	fivethirtyeight.com	2016	11	18	Why Dont Food And Housing Count As Health Care?	https://fivethirtyeight.com/features/why-dont-food-and-housing-count-as-health-care/	Why Dont Food And Housing Count As Health Care? The federal program that provides food and other services to low-income mothers, pregnant women and young children, known as WIC, can have a big impact on participants health. It has been shown to reduce premature births, increase vaccination rates in children and lower obesity rates. Yet as far as the government is concerned, WIC doesnt count as he…	2016-11-18	40679	5811	1355	fivethirtyeight.com	fivethirtyeight	1	0	1	1	1	NA	0	fivethirtyeight.com	fivethirtyeight.com	-0.5225	0.7152	0.218	0.061	0.0052	7e-04	0.00298253218519188	0.0585054472167146	0.0225295357371137	0.00751998809706081	0.00832290697754922	0.341318095357595	0.408921059054064	0.14990043537471	7	0.408921059054064
412	fivethirtyeight.com	2016	9	16	Why So Many Poor Americans Dont Get Help Paying For Housing	https://fivethirtyeight.com/features/why-so-many-poor-americans-dont-get-help-paying-for-housing/	Why So Many Poor Americans Dont Get Help Paying For Housing In 2013, everything crumbled all at once, Makera Meng said. She and her husband ran a business an international grocery store in South Portland, Maine, where they also owned a home. But that year, her mom died of cancer, they lost the business and her husband moved to Cambodia, where she had emigrated from three decades earlier. After 10…	2016-09-16	40616	5802	1353	fivethirtyeight.com	fivethirtyeight	1	0	1	1	1	NA	0	fivethirtyeight.com	fivethirtyeight.com	-0.5225	0.7152	0.218	0.061	0.0052	7e-04	0.00202552503762968	0.12049419809491	0.0149092818442132	0.018933601007693	0.124413155812878	0.34860650731028	0.181367623863177	0.189250107029219	6	0.34860650731028
413	fivethirtyeight.com	2014	7	25	The Coy Keynesian Nod in Paul Ryans Anti-Poverty Plan	http://fivethirtyeight.com/datalab/the-coy-keynesian-nod-in-paul-ryans-anti-poverty-plan/	The Coy Keynesian Nod in Paul Ryans Anti-Poverty Plan House Budget Committee Chairman Paul Ryan unveiled a new anti-poverty reform plan Thursday titled Expanding Opportunity in America. The Wisconsin Republicans multipronged proposal includes expanded tax credits, attacks on regulation and criminal justice reform. But the plans centerpiece is the Opportunity Grant, a rolling up of nearly a dozen …	2014-07-25	39832	5690	1327	fivethirtyeight.com	fivethirtyeight	1	1	1	1	1	NA	0	fivethirtyeight.com	fivethirtyeight.com	-0.5225	0.7152	0.218	0.061	0.0052	7e-04	0.00351882698037949	0.00606343848013696	0.00279354492197485	0.108518725736837	0.196542729500499	0.342380666725313	0.297916313512553	0.0422657541423073	6	0.342380666725313
414	fivethirtyeight.com	2014	9	3	Americans Access To Food Can Vary Widely By State	http://fivethirtyeight.com/datalab/americans-access-to-food-can-vary-widely-by-state/	Americans Access To Food Can Vary Widely By State Americas food recovery has begun, with fewer people struggling to put food on the table and fewer receiving food stamps. But these welcomed trends mask wide variation across states in peoples access to food New Mexico and Oregon have more residents using food stamps relative to their needs than Wyoming and Utah, for example. These trends were evid…	2014-09-03	39872	5696	1329	fivethirtyeight.com	fivethirtyeight	1	1	1	1	1	NA	0	fivethirtyeight.com	fivethirtyeight.com	-0.5225	0.7152	0.218	0.061	0.0052	7e-04	0.00238767613374483	0.154671996212584	0.00419654531445379	0.258017149308275	0.0118094213801108	0.349557285127529	0.151080825059656	0.0682791014636457	6	0.349557285127529
415	fivethirtyeight.com	2016	3	11	More Free Lunches Could Spoil Data For Researchers	http://fivethirtyeight.com/features/more-free-lunches-could-spoil-data-for-researchers/	More Free Lunches Could Spoil Data For Researchers A new federal initiative that could provide millions of students with a free lunch might have an unexpected cost for researchers and state educational agencies. Starting in July, many high-poverty schools where at least 40 percent of students qualify for a free or reduced lunch could begin to offer that free lunch to every student regardless of i…	2016-03-11	40427	5775	1347	fivethirtyeight.com	fivethirtyeight	1	0	1	1	1	NA	0	fivethirtyeight.com	fivethirtyeight.com	-0.5225	0.7152	0.218	0.061	0.0052	7e-04	0.00150014294674891	0.396827480079943	0.00354912132361442	0.0414121436792875	0.00569049716105795	0.24290431501414	0.246380956727645	0.0617353430675623	2	0.396827480079943
416	fox13now.com	2016	8	3	FLDS member released from jail again, told not to contact Warren Jeffs	http://fox13now.com/2016/08/03/flds-member-released-from-jail-again-told-not-to-contact-warren-jeffs/	FLDS member released from jail again, told not to contact Warren Jeffs SALT LAKE CITY A Fundamentalist LDS Church member arrested after being accused of violating the terms of his pre-trial release will be released from jail again. After a hearing Wednesday in St. George, U.S. Magistrate Judge Robert Braithwaite restarted the terms of Preston Barlows release, which include wearing a GPS monitorin…	2016-08-03	40572	5796	1352	fox13now.com	fox13now	1	0	1	1	1	NA	0	fox13now.com	fox13now.com	0.0538	0.0139	0.1027	0.6975	0.1551	0.0308	0.962216895981065	0.00135684598597793	0.00264484552255424	0.00492602101988015	0.00172331332932208	0.00123512104295459	0.010468971371665	0.0154279857465813	1	0.962216895981065
417	fox13now.com	2014	7	9	More farmers markets in Utah accepting food stamps this year	http://fox13now.com/2014/07/09/more-farmers-markets-in-utah-accepting-food-stamps-this-year/	More farmers markets in Utah accepting food stamps this year SALT LAKE CITY Farmers markets across the state have begun their summer season, and several such markets are accepting food stampssome of them for the first time. The Supplemental Nutrition Assistance Program is working with farmers markets to give individuals with low incomes an opportunity to incorporate whole food into their diets. T…	2014-07-09	39816	5688	1327	fox13now.com	fox13now	1	0	1	1	1	NA	0	fox13now.com	fox13now.com	0.0538	0.0139	0.1027	0.6975	0.1551	0.0308	0.245973373916563	0.124032952965601	0.547870858352392	0.038061341187832	0.00554690869714439	0.00301527536318821	0.019887472993895	0.0156118165233843	3	0.547870858352392
418	fox13now.com	2012	12	12	Ogden businesses raided for alleged food stamp fraud	http://fox13now.com/2012/12/12/ogden-businesses-raided-for-possible-food-stamp-fraud/	Ogden businesses raided for alleged food stamp fraud OGDEN, Utah Local police and federal agents raided two businesses and a residence in Ogden on Tuesday after obtaining a federal warrant for possible food stamp fraud. The warrant, according to the U.S. Attorneys Office, shows that two markets are charged with several fraud schemes against the SNAP program, formerly known as the food stamp progr…	2012-12-12	39242	5606	1308	fox13now.com	fox13now	1	1	1	1	1	NA	0	fox13now.com	fox13now.com	0.0538	0.0139	0.1027	0.6975	0.1551	0.0308	0.7753386162688	0.00434495814626483	0.165656756063762	0.00507563049225165	0.00606457993576175	0.00237127672719389	0.0216670580261599	0.0194811243398058	1	0.7753386162688
419	fox13now.com	2016	8	2	GPS devices place FLDS members in contact with each other, in violation of court order	http://fox13now.com/2016/08/02/gps-devices-place-flds-members-in-contact-with-each-other-in-violation-of-court-order/	GPS devices place FLDS members in contact with each other, in violation of court order SALT LAKE CITY GPS monitoring devices showed that members of the Fundamentalist LDS Church had contact with each other, in violation of a federal judges orders. Seth Jeffs, John Wayman appeared before a U.S. Magistrate judge in St. George on Tuesday after being arrested by FBI agents for violating the terms of …	2016-08-02	40571	5795	1352	fox13now.com	fox13now	1	1	1	1	1	NA	0	fox13now.com	fox13now.com	0.0538	0.0139	0.1027	0.6975	0.1551	0.0308	0.979448418993394	0.000501992033471455	0.00126064227379048	0.00769237224630105	0.00100037887202661	0.000473650046268525	0.00534839988030328	0.00427414565444414	1	0.979448418993394
420	fox13now.com	2015	7	22	Study shows parents inability to provide diapers to children can lead to mental health problems	http://fox13now.com/2015/07/22/study-shows-parents-inability-to-provide-diapers-to-children-can-lead-to-mental-health-problems/	Study shows parents inability to provide diapers to children can lead to mental health problems SALT LAKE CITY, Utah When new parents bring home their bundle of joy, the last thing they should worry about is providing the basic necessities like food, shelter, clothing and diapers. A 2013 study published in the Pediatrics Journal shows that almost 30 percent of women say they didnt have enough dia…	2015-07-22	40194	5742	1339	fox13now.com	fox13now	1	0	1	1	1	NA	0	fox13now.com	fox13now.com	0.0538	0.0139	0.1027	0.6975	0.1551	0.0308	0.0717609966090054	0.330514884214423	0.00974053800066555	0.00972280782755107	0.00537651565420983	0.0468263529733398	0.233140778948833	0.292917125771972	2	0.330514884214423
421	fox13now.com	2016	12	22	Judge orders FLDS men to be kept in jail pending food stamp fraud trial	http://fox13now.com/2016/12/21/judge-orders-flds-men-to-be-kept-in-jail-pending-food-stamp-fraud-trial/	Judge orders FLDS men to be kept in jail pending food stamp fraud trial SALT LAKE CITY A federal judge has ordered two members of the Fundamentalist LDS Church to remain in jail pending trial on food stamp fraud and money laundering charges. In an order issued Wednesday afternoon, U.S. District Court Judge Ted Stewart rejected a request by John Wayman and Seth Jeffs to be released from jail. Both…	2016-12-22	40713	5816	1357	fox13now.com	fox13now	1	1	1	1	1	NA	0	fox13now.com	fox13now.com	0.0538	0.0139	0.1027	0.6975	0.1551	0.0308	0.973901945984699	0.000922407571929827	0.00217876380554591	0.00394324970154035	0.00131274128082994	0.000799851180380911	0.00628627302987175	0.0106547674452021	1	0.973901945984699
422	fox13now.com	2016	3	30	Judge releases man accused in FLDS food stamp fraud case	http://fox13now.com/2016/03/30/judge-releases-man-accused-in-flds-food-stamp-fraud-case/	Judge releases man accused in FLDS food stamp fraud case SALT LAKE CITY A federal judge has released a man accused in a massive food stamp fraud case involving members and leaders of the Fundamentalist LDS Church. In a hearing Wednesday, U.S. District Court Judge Ted Stewart allowed Nephi Allred to be released pending trial. Allred will be required to live in Salt Lake County and must wear a GPS …	2016-03-30	40446	5778	1348	fox13now.com	fox13now	1	0	1	1	1	NA	0	fox13now.com	fox13now.com	0.0538	0.0139	0.1027	0.6975	0.1551	0.0308	0.95391265777984	0.00145469109062616	0.00309827347392904	0.0143635795906259	0.0023519546728086	0.00124507970232035	0.00893667664717808	0.0146370870426718	1	0.95391265777984
423	fox13now.com	2016	12	8	FLDS member to take plea deal in food stamp fraud case	http://fox13now.com/2016/12/08/flds-member-to-take-plea-deal-in-food-stamp-fraud-case/	FLDS member to take plea deal in food stamp fraud case SALT LAKE CITY -- At least one member of the Fundamentalist LDS Church accused in a massivefood stamp fraud and money laundering scheme will take a plea deal, his attorney confirmed to FOX 13. "There has been a plea offer made by the United States government," said Rudy Bautista, theattorney for Kimball Barlow. "Mr. Barlow has accepted it." B…	2016-12-08	40699	5814	1356	fox13now.com	fox13now	1	1	1	1	1	NA	0	fox13now.com	fox13now.com	0.0538	0.0139	0.1027	0.6975	0.1551	0.0308	0.912583020487276	0.00205771986001632	0.00379420649242955	0.00533164700044075	0.00274057833093897	0.00230554965248828	0.0083374906453772	0.062849787531033	1	0.912583020487276
424	fox13now.com	2016	3	9	Feds want to seize $191k in FLDS food stamp fraud case	http://fox13now.com/2016/03/09/feds-want-to-seize-191k-in-flds-food-stamp-fraud-case/	Feds want to seize $191k in FLDS food stamp fraud case SALT LAKE CITY In a new federal court filing, federal prosecutors areseeking to forfeit more than $191,000 in money they allege is part of a massive food stamp fraud case involving the Fundamentalist LDS Church. The U.S. Attorneys Office for Utah filed the document Tuesday, giving notice that federal marshals had seized the money in five diff…	2016-03-09	40425	5775	1347	fox13now.com	fox13now	1	1	1	1	1	NA	0	fox13now.com	fox13now.com	0.0538	0.0139	0.1027	0.6975	0.1551	0.0308	0.962819127452617	0.0013435251303515	0.00309190096414631	0.00637733019806566	0.00204307543116784	0.0012590169266704	0.0120867919176631	0.010979231979318	1	0.962819127452617
425	fox13now.com	2016	5	23	Federal judge delays FLDS food stamp fraud trial until October	http://fox13now.com/2016/05/23/federal-judge-delays-flds-food-stamp-fraud-trial-until-october/	Federal judge delays FLDS food stamp fraud trial until October SALT LAKE CITY A federal judge has agreed to delay the upcoming food stamp fraud trial of members and leaders of the polygamous Fundamentalist LDS Church. Citing massive amounts of evidence the federal government has gathered but still hasnt handed over to defense attorneys, U.S. District Judge Ted Stewart granted the U.S. Attorney fo…	2016-05-23	40500	5785	1350	fox13now.com	fox13now	1	0	1	1	1	NA	0	fox13now.com	fox13now.com	0.0538	0.0139	0.1027	0.6975	0.1551	0.0308	0.92576340582137	0.00322008427457979	0.00388090798954751	0.012518817438917	0.00453197139171657	0.0029709766839769	0.0294369582613334	0.0176768781385581	1	0.92576340582137
426	fox13now.com	2016	10	4	FLDS members argue religious freedom right to hand over food stamp benefits	http://fox13now.com/2016/10/04/flds-members-argue-religious-freedom-right-to-hand-over-food-stamp-benefits/	FLDS members argue religious freedom right to hand over food stamp benefits SALT LAKE CITY -- Members of the Fundamentalist LDS Church charged in a massive food stamp fraud and money laundering scheme are arguing a religious freedom right to "consecrate" their government benefits to their church. The results of the hearing infederal court could make or break the government's case against the poly…	2016-10-04	40634	5804	1354	fox13now.com	fox13now	1	1	1	1	1	NA	0	fox13now.com	fox13now.com	0.0538	0.0139	0.1027	0.6975	0.1551	0.0308	0.684873492740746	0.0073793768782168	0.00832774721413865	0.0338148822198274	0.00967424548532739	0.0079544208334422	0.0824880608577734	0.165487773770528	1	0.684873492740746
427	fox13now.com	2016	5	11	FLDS members will argue religious right to hand over food stamps in fraud case	http://fox13now.com/2016/05/11/flds-members-will-argue-religious-right-to-hand-over-food-stamps-in-fraud-case/	FLDS members will argue religious right to hand over food stamps in fraud case SALT LAKE CITY In a new court filing, lawyers for Fundamentalist LDS Church bishop Lyle Jeffs and others charged in a massive welfarefraud scheme indicate they will push forward with claims of a religious right to hand over food stamps to the polygamous church. Defense lawyers said they just need more time to articulat…	2016-05-11	40488	5784	1349	fox13now.com	fox13now	1	1	1	1	1	NA	0	fox13now.com	fox13now.com	0.0538	0.0139	0.1027	0.6975	0.1551	0.0308	0.774976558673616	0.0071061997719638	0.0105821217682918	0.00941035021961703	0.00524823970604488	0.0108759170775192	0.0644136904424584	0.117386922340488	1	0.774976558673616
428	fox13now.com	2014	4	21	New program seeks to Bridge the Gap to combat hunger	http://fox13now.com/2014/04/20/new-program-seeks-to-bridge-the-gap-to-combat-hunger/	New program seeks to Bridge the Gap to combat hunger WEBER COUNTY, Utah A religious organization is starting a program that will help Utah children who are in need of food get additional nutritional support. The effort is the work of Utah Catholic Community Services, who estimates there are 16,000 children in Weber County who need food support. There are so many people in our communities across t…	2014-04-21	39737	5676	1324	fox13now.com	fox13now	0	0	0	1	1	NA	0	fox13now.com	fox13now.com	0.0538	0.0139	0.1027	0.6975	0.1551	0.0308	0.0530315406064225	0.764086821971175	0.00889299768614659	0.0151462130830644	0.00536433557130015	0.01041459087356	0.0606910710139603	0.0823724291943709	2	0.764086821971175
429	fox13now.com	2016	4	19	Settlement reached over FLDS towns discrimination	http://fox13now.com/2016/04/19/settlement-reached-over-flds-towns-discrimination/	Settlement reached over FLDS towns discrimination SALT LAKE CITY A financial settlement has apparently been reached between the federal government and the border towns of Hildale, Utah, and Colorado City, Ariz., accused of discriminating against non-members of Warren Jeffs polygamous church. In a settlement agreementfiled in a federal court in Phoenix and obtained by FOX 13, the U.S. Justice Depa…	2016-04-19	40466	5780	1348	fox13now.com	fox13now	0	0	0	1	1	NA	0	fox13now.com	fox13now.com	0.0538	0.0139	0.1027	0.6975	0.1551	0.0308	0.965392693364702	0.00123818930902813	0.00259045092550382	0.00608644950157535	0.00210629129694665	0.00119436364268115	0.0124699536599753	0.00892160829958694	1	0.965392693364702
430	fox13now.com	2016	8	10	Feds push judge to block FLDS from claiming religious right to hand over food stamps	http://fox13now.com/2016/08/10/feds-push-judge-to-block-flds-from-claiming-religious-right-to-hand-over-food-stamps/	Feds push judge to block FLDS from claiming religious right to hand over food stamps SALT LAKE CITY Federal prosecutors are again asking a judge to block members of the Fundamentalist LDS Church from claiming a religious right to hand over food stamp benefits to the polygamous sect. In court filings on Wednesday, the U.S. Attorneys Office for Utah urged a judge to reject that claim in the massive…	2016-08-10	40579	5797	1352	fox13now.com	fox13now	1	1	1	1	1	NA	0	fox13now.com	fox13now.com	0.0538	0.0139	0.1027	0.6975	0.1551	0.0308	0.903141114507228	0.00265212881814625	0.00317532985424014	0.0244661743116308	0.00302872719005071	0.00263809862953019	0.0474004848235496	0.0134979418656248	1	0.903141114507228
431	fox13now.com	2014	8	30	Farmers market program helps provide produce for those who receive food stamps	http://fox13now.com/2014/08/30/farmers-market-program-helps-provide-produce-for-those-who-receive-food-stamps/	Farmers market program helps provide produce for those who receive food stamps SALT LAKE CITY -- Some Utah families in need are getting some extra help thanks to Utahns Against Hunger and a recent grant. For a limited time, families using food stamps at the downtown Salt Lake City farmers market can double their money for groceries. Salt Lake City resident and mother of two young boys Brianne Chr…	2014-08-30	39868	5695	1328	fox13now.com	fox13now	1	0	1	1	1	NA	0	fox13now.com	fox13now.com	0.0538	0.0139	0.1027	0.6975	0.1551	0.0308	0.0358863578171616	0.235111451978108	0.431603106478556	0.00593872698181026	0.00494921009701346	0.00522583172513869	0.0186586482539323	0.262626666668279	3	0.431603106478556
432	fox13now.com	2016	8	21	Someone in the FLDS Church secretly recorded sermons and the FBI has them, defense says	http://fox13now.com/2016/08/21/someone-in-the-flds-church-secretly-recorded-sermons-for-the-fbi-defense-says/	Someone in the FLDS Church secretly recorded sermons and the FBI has them, defense says SALT LAKE CITY A member of the Fundamentalist LDS Church apparently wore a wire and secretly recorded meetings of the cloistered Utah-based polygamous sect for years. Those recordings have now been used by the FBI to help build a massive fraud case against 11 members of the FLDS Church, who are now accused of …	2016-08-21	40590	5798	1353	fox13now.com	fox13now	1	1	1	1	1	NA	0	fox13now.com	fox13now.com	0.0538	0.0139	0.1027	0.6975	0.1551	0.0308	0.88133898552277	0.00303880434084763	0.00351654510219152	0.00563477181882339	0.00287903347079009	0.00230803973875003	0.00797357752454768	0.0933102424812799	1	0.88133898552277
[truncated: 3,367 more rows]
