# Supplementary material for: SNAP judgments into the digital age: Reporting on food stamps varies significantly with time, publication type, and political leaning
Source: PLoS One. 2020 Feb 21;15(2):e0229180. doi: 10.1371/journal.pone.0229180 (PMC7034891; doi:10.1371/journal.pone.0229180)
Supplement: S3 File — (CSV) [file pone.0229180.s006.csv]

	source	type	section	state	date	year	month	nmonth	documents	check0	check1	check2	check3	check	source2	top_papers	majorYN	V1	V2	V3	V4	V5	V6	V7	V8	max_topic	max_topic_theta
1	The Patriot Ledger	Newspaper		Quincy, MA	November 13, 2008	2008	11	131	As the deepening economic crisis throttles the n	1	1	1	1	1	PATRIOT LEDGER	FALSE	other_paper	0.133392385662825	0.572937341464538	0.0181300065332445	0.0854656406734132	0.0105256176142283	0.041544085548485	0.0799365499423629	0.0580683725609029	2	0.572937341464538
2	Bangor Daily News	Letter	NA	Maine	December 8, 2008	2008	12	132	I want to thank Jo-Ellen Jamieson for a very well	1	0	1	1	1	BANGOR DAILY NEWS	FALSE	other_paper	0.267804907211146	0.16173882563544	0.0727864995724371	0.0532710607898634	0.0843806640414701	0.0860789327385627	0.108886469358943	0.165052640652137	1	0.267804907211146
3	Eufaula Tribune	Newspaper	NA	Alabama	February 24, 2009	2009	2	110	Feb. 24--An increased number of Barbour County r	1	0	1	1	1	EUFAULA TRIBUNE	FALSE	other_paper	0.0406450411843735	0.78210437877359	0.111703087586129	0.00922348910431853	0.00223514786310625	0.0218903605517522	0.00757754957880072	0.0246209453579305	2	0.78210437877359
4	Bangor Daily News	Newspaper	NA	Maine	April 4, 2009	2009	4	112	Proposals aimed at eliminating soda and snacks f	1	1	1	1	1	BANGOR DAILY NEWS	FALSE	other_paper	0.222126394661072	0.211903142255066	0.0408340529899338	0.36981842564286	0.0169349386733644	0.102613093591905	0.0216696910267981	0.0141002611590013	4	0.36981842564286
5	Wyoming Tribune-Eagle	Newspaper	LOCAL NEWS	Cheyenne	December 4, 2009	2009	12	120	CHEYENNE Tom Horn cable special to air Saturday	1	1	1	1	1	WYOMING TRIBUNE EAGLE	FALSE	other_paper	0.171707008085463	0.338171594994647	0.315328045974081	0.0520175853798052	0.058196365049638	0.0316519750069284	0.00936913840707692	0.0235582871023608	2	0.338171594994647
6	Brattleboro Reformer	Newspaper	NA	Vermont	September 25, 2009	2009	9	117	BRATTLEBORO -- One in eight Vermonters were part	1	0	1	1	1	BRATTLEBORO REFORMER	FALSE	other_paper	0.0349417448096992	0.733128871973331	0.0235568766876174	0.0631250056897067	0.00173931583688811	0.0701139505140598	0.0409247477509353	0.0324694867377626	2	0.733128871973331
7	The Preston Citizen	Local Government	NA	Idaho	October 14, 2009	2009	10	118	The U.S. Department of Agriculture is recognizin	1	1	1	1	1	PRESTON CITIZEN	FALSE	other_paper	0.286705486051197	0.54589337139308	0.0505540124974137	0.0208287214006499	0.00502764331097811	0.0574321320255589	0.00796523778241017	0.0255933955387115	2	0.54589337139308
8	Wyoming Tribune-Eagle	Newspaper		Cheyenne	May 27, 2009	2009	5	113	Laramie County got nearly $100,000 more in April	1	1	1	1	1	WYOMING TRIBUNE EAGLE	FALSE	other_paper	0.157543944626505	0.657102738904697	0.02848524625102	0.086407754659258	0.0182972083988803	0.0123582936812685	0.0110098781032401	0.0287949353751311	2	0.657102738904697
9	Bangor Daily News	Newspaper	NA	Maine	October 13, 2008	2008	10	130	The federally funded program that provides suppl	1	1	1	1	1	BANGOR DAILY NEWS	FALSE	other_paper	0.32654806736646	0.420440767063408	0.0238161462037674	0.05705033453772	0.0114435653143134	0.0965028859186657	0.0152487310835556	0.0489495025121092	2	0.420440767063408
10	The Taos News	Newspaper	VECINOS/PEOPLE	New Mexico	April 2, 2009	2009	4	112	According to the New Mexico Human Services Depar	1	0	1	1	1	TAOS NEWS	FALSE	other_paper	0.200799431787041	0.734812788145862	0.030078200585878	0.00925656833843263	0.00165181769770895	0.00951953742161184	0.00350581706148318	0.0103758389619822	2	0.734812788145862
11	The Santa Fe New Mexican	Newspaper	LETTERS TO THE EDITOR	New Mexico	June 6, 2009	2009	6	114	Don't paint all pro-lifers with 'killer' brush	1	1	1	1	1	SANTA FE NEW MEXICAN	FALSE	other_paper	0.0926450712662124	0.0546365134171138	0.255995991398949	0.0775946592874239	0.0155756668564029	0.137632126023658	0.189904289636073	0.176015682114167	3	0.255995991398949
12	Star-News	Newspaper		Wilmington, NC	August 16, 2009	2009	8	116	WASHINGTON | The number of U.S. students who rec	1	0	1	1	1	STAR NEWS	FALSE	other_paper	0.011331432946496	0.856630116263808	0.0144059808692052	0.0371496535537807	0.00250242862025967	0.0210141574564957	0.0292015718460769	0.0277646584438775	2	0.856630116263808
13	The Meridian Star	Newspaper	NA	Mississippi	December 9, 2009	2009	12	120	Dec. 9--Elizabeth McDaniel has been indicted by	1	1	1	1	1	MERIDIAN STAR	FALSE	other_paper	0.163446358741868	0.173755746913185	0.124374482723295	0.0185037039262421	0.461682052256141	0.00889670238738798	0.00753788534879623	0.041803067703085	5	0.461682052256141
14	Independent Record	Newspaper	NA	Helena, Montana	June 15, 2009	2009	6	114	Jun. 15--For the second full year, the Helena Fa	1	1	1	1	1	INDEPENDENT RECORD	FALSE	other_paper	0.129375227744916	0.236484874493851	0.0717912609346794	0.0109791864922082	0.00601556815423113	0.38922516045691	0.00368270810104706	0.152446013622156	6	0.38922516045691
15	Dayton Daily News	Newspaper	NEIGHBORS	Ohio	September 18, 2008	2008	9	129	The Food, Conservation, and Energy Act of 2008 w	1	0	1	1	1	DAYTON DAILY NEWS	FALSE	other_paper	0.140537013031972	0.0577989404258395	0.0435405871826465	0.0875065048563952	0.011033113348902	0.561932154460451	0.0769974805638556	0.0206542061299378	6	0.561932154460451
16	The Pantagraph	Newspaper		Bloomington, Illinois	September 22, 2009	2009	9	117	BLOOMINGTON - Almost $333,000 in SNAP (Supplemen	1	1	1	1	1	PANTAGRAPH	FALSE	other_paper	0.0808313366584422	0.519989005178436	0.0529365228414593	0.0666205873838483	0.00532455617618615	0.122307841328673	0.0622787891016583	0.0897113613312967	2	0.519989005178436
17	Hartford Courant	Column	CTLIVING	Connecticut	February 24, 2009	2009	2	110	What a difference a year makes. Last February,	1	1	1	1	1	HARTFORD COURANT	FALSE	other_paper	0.00797502374883003	0.536511067470245	0.0337368114449784	0.0172003991094457	0.00341692268621196	0.0368896465027804	0.137957666971962	0.226312462065547	2	0.536511067470245
18	The Oklahoman	Newspaper	NEWS	Oklahoma City, OK	September 15, 2009	2009	9	117	DATELINE: EL RENO The USDA Food and Nutrition	1	0	1	1	1	OKLAHOMAN	FALSE	other_paper	0.161509661792294	0.254779511977669	0.331861603805974	0.0544973059588295	0.0119122100792795	0.141737713687221	0.0139639176108372	0.0297380750878951	3	0.331861603805974
19	Bangor Daily News	Letter	NA	Maine	December 4, 2008	2008	12	132	The food stamp program recently changed its name	1	1	1	1	1	BANGOR DAILY NEWS	FALSE	other_paper	0.0105862868816278	0.185033410449671	0.0118115097698229	0.012780750153177	0.00825058776361323	0.203724156035604	0.0898784043163794	0.477934894630105	8	0.477934894630105
20	The Lebanon Daily News	Newspaper	NA	Pennsylvania	July 18, 2008	2008	7	127	As an advocate for a strong nutrition title in t	1	1	1	1	1	LEBANON DAILY NEWS	FALSE	other_paper	0.0723004611393089	0.441397731252577	0.0069318476290825	0.222553775687286	0.0151794851404561	0.176563455650686	0.0301801242118389	0.0348931192887651	2	0.441397731252577
21	The Times West Virginian	Newspaper	NA	Fairmont, Virginia	November 2, 2008	2008	11	131	Nov. 2--FAIRMONT -- West Virginia offers severa	1	1	1	1	1	TIMES WEST VIRGINIAN	FALSE	other_paper	0.197920260509818	0.669388273306311	0.0559820727079847	0.0351822344108224	0.00587529121823534	0.00469019732885377	0.00241893814069329	0.0285427323772812	2	0.669388273306311
22	The Taos News	Newspaper	NEWS	New Mexico	April 23, 2009	2009	4	112	The New Mexico Human Services Department is host	1	0	1	1	1	TAOS NEWS	FALSE	other_paper	0.300726125474988	0.434429743488701	0.196796456204911	0.0135834674220833	0.00392855734734648	0.0180645261509548	0.0100584858163306	0.0224126380946849	2	0.434429743488701
23	Monterey County Herald	Newspaper	NA	California	November 15, 2008	2008	11	131	MC-CHOICE, an outreach program with the county D	1	1	1	1	1	MONTEREY COUNTY HERALD	FALSE	other_paper	0.412977198246878	0.28709021528663	0.066284846133334	0.0308441695363821	0.0115854619226634	0.150339660348394	0.0156710079230397	0.0252074406026788	1	0.412977198246878
24	San Jose Mercury News	Newspaper	NEWS	California	August 15, 2009	2009	8	116	WASHINGTON The number of U.S. students who recei	1	0	1	1	1	SAN JOSE MERCURY NEWS	FALSE	other_paper	0.012398422319105	0.852299379666812	0.0578560929639479	0.017052178691571	0.00186682852148256	0.0224257351345684	0.0133413452422073	0.0227600174603061	2	0.852299379666812
25	Brattleboro Reformer	Newspaper	NA	Vermont	October 7, 2009	2009	10	118	WASHINGTON (AP) -- Nutrition, food stamp and dai	1	0	1	1	1	BRATTLEBORO REFORMER	FALSE	other_paper	0.0149897375734188	0.184714673260781	0.0079964690444072	0.53195802996223	0.018838399584615	0.172825170897135	0.0596237924557496	0.00905372722166271	4	0.53195802996223
26	Charleston Daily Mail	Newspaper	NEWS	West Virginia	December 10, 2008	2008	12	132	More West Virginians are receiving food stamps t	1	1	1	1	1	CHARLESTON DAILY MAIL	FALSE	other_paper	0.0579134016021673	0.714250252583357	0.0152827535082034	0.04701363263762	0.00597614426246426	0.0909695066655677	0.0189700669201489	0.0496242418204713	2	0.714250252583357
27	Eureka Times Standard	Newspaper	NEWS	California	November 21, 2009	2009	11	119	More than half of the residents in Humboldt Coun	1	0	1	1	1	EUREKA TIMES STANDARD	FALSE	other_paper	0.13165878486349	0.645721060118861	0.0673957215732724	0.00491524677710781	0.00223428653689761	0.0173201617236707	0.00983592463396592	0.120918813772735	2	0.645721060118861
28	The Washington Post	Newspaper		NA	October 4, 2008	2008	10	130	Almost a million more people participated in the	1	1	1	1	1	WASHINGTON POST	TRUE	major_paper	0.0241902203273151	0.786132698582592	0.0540524981587471	0.0199417854320762	0.00338596216131692	0.0665183342510407	0.00896613898535337	0.0368123621015583	2	0.786132698582592
29	Bangor Daily News	Newspaper	NA	Maine	March 27, 2009	2009	3	111	Despite objections that it would stigmatize Main	1	0	1	1	1	BANGOR DAILY NEWS	FALSE	other_paper	0.0823759264099519	0.262419377598195	0.0475686463262493	0.143094202270421	0.0189559753197486	0.34709771127481	0.0435314861701002	0.0549566746305244	6	0.34709771127481
30	Ottumwa Courier	Newspaper	NA	Iowa	December 10, 2008	2008	12	132	Dec. 10--OTTUMWA -- The stomach doesn't care abo	1	1	1	1	1	OTTUMWA COURIER	FALSE	other_paper	0.0896120890929644	0.512532438874376	0.126856410177814	0.0103694245391513	0.00599132818826136	0.100048212223919	0.026230415477324	0.128359681426189	2	0.512532438874376
31	The Patriot Ledger	Newspaper		Quincy, MA	November 13, 2008	2008	11	131	BOSTON - Thousands of Massachusetts residents, w	1	1	1	1	1	PATRIOT LEDGER	FALSE	other_paper	0.0940066122367055	0.682109339561995	0.0137228957905339	0.149948961099617	0.00515658214505702	0.0147099294119396	0.024697883113772	0.0156477966403799	2	0.682109339561995
32	USA TODAY	NATION	NEWS	NA	October 20, 2008	2008	10	130	As the economy weakens, states and the federal g	1	1	1	1	1	USA TODAY	TRUE	major_paper	0.0130528231293452	0.698552524072853	0.00705111164542174	0.191020594495828	0.00404134564046645	0.0256544680916225	0.0220915492376651	0.0385355836867983	2	0.698552524072853
33	Monterey County Herald	Newspaper	NA	California	November 17, 2008	2008	11	131	MARINA Loan aid office for fire victims to clos	1	1	1	1	1	MONTEREY COUNTY HERALD	FALSE	other_paper	0.192275672051162	0.0892029962668618	0.537965436550781	0.0376124085589617	0.013978734547237	0.0936209563846303	0.0158458302416597	0.0194979653987062	3	0.537965436550781
34	Lowell Sun	Newspaper	NEWS	Massachusetts	December 23, 2008	2008	12	132	BOSTON -- When senior citizens run short on cash	1	0	1	1	1	LOWELL SUN	FALSE	other_paper	0.120256837533034	0.602234924591243	0.0621431626404029	0.0271165124551493	0.0138375474117379	0.0203018541113932	0.0140684182183059	0.140040743038733	2	0.602234924591243
35	The Sun	Newspaper	NA	Lowell, Massachusetts	December 23, 2008	2008	12	132	Dec. 23--BOSTON -- When senior citizens run shor	1	0	1	1	1	SUN	FALSE	other_paper	0.107208245264254	0.506350207834238	0.216760748653895	0.0103358599122371	0.00910707165010723	0.015154694771593	0.010044213206947	0.125038958706728	2	0.506350207834238
36	Bangor Daily News	Editorial	NA	Maine	March 31, 2009	2009	3	111	When the federal food stamp program was renamed	1	1	1	1	1	BANGOR DAILY NEWS	FALSE	other_paper	0.105369981473542	0.32193126037763	0.0145380835542414	0.0925321837636579	0.0145067682014671	0.375667902136451	0.0211495731275681	0.0543042473654426	6	0.375667902136451
37	Pittsburgh Tribune Review	Newspaper	NA	NA	August 15, 2009	2009	8	116	Bonnie Frederick tried to get food stamps last	1	1	1	1	1	PITTSBURGH TRIBUNE REVIEW	FALSE	other_paper	0.0126482319261628	0.713672308270117	0.0134904369757485	0.0310235623003871	0.0023854392336485	0.0765048663959515	0.0169620729650302	0.133313081932954	2	0.713672308270117
38	Bowling Green Daily News	Newspaper	STATE AND REGIONAL NEWS LENGTH: 704 words Aug. 23--At Save-A-Lot in Bowling Green, manager Mitchell Smith notices sales jump the first 10 days of the month when food stamps are renewed. "That's when we note the biggest part of our business," he said, adding that about 50 percent of the store's sales are generated by food stamp users. "That's a high number, but we do a lot at the first (of the mon…	Kentucky	August 23, 2009	2009	8	116	Aug. 23--At Save-A-Lot in Bowling Green, manager	1	1	1	1	1	BOWLING GREEN DAILY NEWS	FALSE	other_paper	0.0767476717739991	0.471286175615427	0.0673619560930053	0.010673624622857	0.00184941582183603	0.213418665644894	0.00247855181960309	0.156183938608378	2	0.471286175615427
39	St. Petersburg Times	Newspaper	TAMPA BAY	Florida	July 28, 2009	2009	7	115	DATELINE: TAMPA HIGHLIGHT: After a two-year t	1	1	1	1	1	ST PETERSBURG TIMES	FALSE	other_paper	0.184470857556329	0.559651052871999	0.0160462653348552	0.0915596796818245	0.00952134996249906	0.0116491185890936	0.0350356977127098	0.0920659782906902	2	0.559651052871999
40	The Hour	Newspaper	STATE AND REGIONAL NEWS LENGTH: 810 words Dec. 13--NORWALK -- It took some time for Norwalk resident Moneek Petion to admit she needed help. Employed part-time while working to get her college degree, the recently divorced mother of three finally decided last year that it was time. "When it got to the point where I had to sacrifice paying the rent to pay for food, that's when I decided to seek he…	Norwalk, Connecticut	December 13, 2009	2009	12	120	Dec. 13--NORWALK -- It took some time for Norwal	1	1	1	1	1	HOUR	FALSE	other_paper	0.0598617335673551	0.72245353277367	0.0264883747764633	0.00619290934603597	0.0124283736820227	0.0444742556524379	0.00423050877909651	0.123870311422919	2	0.72245353277367
41	The Free Lance-Star	Newspaper	COMMENTARY LENGTH: 457 words Nov. 22--SEVEN of every 10 words about public policy right now concern health care, but, oddly, there's been little mention of preventive ways to reduce the nation's gargantuan (going on $2.5 trillion annually) health care tab. Such talk would indict the federal government, whose food stamps are doing a lot to feed obesity, diabetes, and hypertension in America. Now c…	Fredericksburg, Virginia	November 22, 2009	2009	11	119	Nov. 22--SEVEN of every 10 words about public po	1	1	1	1	1	FREE LANCE STAR	FALSE	other_paper	0.0176216550984379	0.32750799031894	0.0998791157112091	0.0790812109234086	0.010776684364346	0.248584324095073	0.0492679709885345	0.167281048500052	2	0.32750799031894
42	TELEGRAM & GAZETTE	Newspaper	NA	Massachusetts	November 14, 2008	2008	11	131	With the economy in dire straits and winter fast	1	1	1	1	1	TELEGRAM GAZETTE	FALSE	other_paper	0.0441486375481275	0.241055281417084	0.122682612316729	0.0705374381234223	0.0151572542295439	0.15270363662119	0.0329181202976396	0.320797019446262	8	0.320797019446262
43	Lubbock Avalanche-Journal	Newspaper	NA	Texas	July 3, 2009	2009	7	115	Jul. 3--South Plains residents may have to wait	1	0	1	1	1	LUBBOCK AVALANCHE JOURNAL	FALSE	other_paper	0.259414481028639	0.396789983740741	0.164770784211639	0.0037885794635709	0.00545090307136039	0.0696798974592855	0.00135253778559343	0.0987528332391704	2	0.396789983740741
44	The Pueblo Chieftain	Newspaper	LIFESTYLE LENGTH: 593 words Jul. 8--As the economy continues to drag and more people are forced to cut their personal spending, the family food budget can take a wallop. What people might not realize is that assistance may be available. Not everyone is eligible, but the the Supplemental Nutrition Assistance Program -- formerly the food stamp program -- offers help for a growing number of Puebloan…	Colorado	July 8, 2009	2009	7	115	Jul. 8--As the economy continues to drag and mor	1	0	1	1	1	PUEBLO CHIEFTAIN	FALSE	other_paper	0.267017110322268	0.350241645863048	0.0747051967589081	0.0168420769875095	0.0062703507780345	0.0913384526001091	0.00471688072175492	0.188868285968368	2	0.350241645863048
45	Farmington Daily Times	Newspaper	NA	New Mexico	December 6, 2009	2009	12	120	FARMINGTON The number of San Juan County residen	1	1	1	1	1	FARMINGTON DAILY TIMES	FALSE	other_paper	0.116358377593732	0.775094684936147	0.00945387162587121	0.0116644538445488	0.00365214226773468	0.00902194234251206	0.0195992337108738	0.0551552936785795	2	0.775094684936147
46	Columbus Telegram	Newspaper	NA	Nebraska	December 4, 2009	2009	12	120	Dec. 4--COLUMBUS -- The number of Platte County	1	0	1	1	1	COLUMBUS TELEGRAM	FALSE	other_paper	0.196323509339438	0.685682221847311	0.0485813617261114	0.00542927950831554	0.00209189469847951	0.0307526119885299	0.00188119936778352	0.0292579215240318	2	0.685682221847311
47	Bangor Daily News	Column	NA	Maine	November 21, 2008	2008	11	131	A proposal from a Bangor dentist to forbid the p	1	0	1	1	1	BANGOR DAILY NEWS	FALSE	other_paper	0.0192415304549763	0.161549137382894	0.026165937697549	0.0444197316579423	0.0124908850388458	0.239445791510653	0.18392751737763	0.312759468879509	8	0.312759468879509
48	Monterey County Herald	Newspaper	NA	California	October 9, 2009	2009	10	118	WASHINGTON (AP) Dairy farmers suffering from low	1	0	1	1	1	MONTEREY COUNTY HERALD	FALSE	other_paper	0.0118879561331738	0.256046474690685	0.00878429035723096	0.499187979417393	0.00441631937893699	0.188947340653181	0.0229269682627378	0.00780267110666193	4	0.499187979417393
49	Vindicator	Newspaper	BUSINESS AND FINANCIAL NEWS LENGTH: 681 words Oct. 9--MILL AND FILL PROJECT: AUSTINTOWN -- The Mahoning Avenue mill and fill construction project is on schedule. Eight days after the start of work, Bill Gibson, of the Mahoning County Engineer's Office, said workers haven't hit any major snags. "Things are on track," he said. "Everyone is doing everything they're supposed to be doing." Gibson said…	Youngstown, Ohio	October 9, 2008	2008	10	130	Oct. 9--MILL AND FILL PROJECT: AUSTINTOWN -- The	1	1	1	1	1	VINDICATOR	FALSE	other_paper	0.0335480056850142	0.175184541947748	0.566652501341498	0.0235341509474516	0.0137465628281179	0.0248952964462873	0.0187398328433429	0.14369910796054	3	0.566652501341498
50	The Patriot Ledger	Newspaper	News	Quincy, MA	December 20, 2008	2008	12	132	QUINCY - Elderly residents are applying for food	1	1	1	1	1	PATRIOT LEDGER	FALSE	other_paper	0.108872820838409	0.606659135060324	0.136636431037841	0.0291881911548315	0.00605121300308199	0.0291801126081297	0.0059400212537477	0.0774720750436352	2	0.606659135060324
51	Silver City Sun-News	Newspaper	NA	New Mexico	August 25, 2009	2009	8	116	The Southwest Regional Transportation District m	1	1	1	1	1	SILVER CITY SUN NEWS	FALSE	other_paper	0.179571731182848	0.0434096022337993	0.641209130199989	0.0181640774140769	0.0136182914329204	0.0795266653125464	0.00862910098889723	0.0158714012349219	3	0.641209130199989
52	Lincoln Journal Star	Newspaper		Nebraska	August 12, 2009	2009	8	116	Each day in July, nearly 60 additional Nebraska	1	1	1	1	1	LINCOLN JOURNAL STAR	FALSE	other_paper	0.037863509637488	0.874240305695965	0.0353119675528401	0.0197448950350988	0.00235932229927051	0.00939508271663393	0.00546352789204652	0.0156213891706571	2	0.874240305695965
53	Charleston Gazette	Newspaper	NEWS	West Virginia	September 4, 2009	2009	9	117	Offutt Nord lawyers recognized by peers Three l	1	0	1	1	1	CHARLESTON GAZETTE	FALSE	other_paper	0.0988466845225411	0.264127823620893	0.115112270445614	0.135628598673271	0.0914861249604426	0.155163738653179	0.109053004934695	0.0305817541893652	2	0.264127823620893
54	Contra Costa Times	Newspaper	OPINION	California	June 9, 2008	2008	6	126	While various parts of the Farm Bill have been d	1	0	1	1	1	CONTRA COSTA TIMES	FALSE	other_paper	0.207513313525866	0.326607217606848	0.0177988102475957	0.221331889995679	0.00404184411906095	0.173243333108508	0.0333461763419973	0.0161174150544458	2	0.326607217606848
55	Charleston Daily Mail	Newspaper		West Virginia	September 24, 2009	2009	9	117	About 37,000 more West Virginians used food stam	1	1	1	1	1	CHARLESTON DAILY MAIL	FALSE	other_paper	0.0347897855210618	0.700653233249328	0.0230443569412052	0.0211082591621637	0.00207729818479345	0.160421583949775	0.00955476469972489	0.0483507182919484	2	0.700653233249328
56	The Washington Post	Newspaper		NA	February 1, 2009	2009	2	110	More Marylanders are using food stamps than ever	1	1	1	1	1	WASHINGTON POST	TRUE	major_paper	0.0634054974856809	0.791475954626871	0.013003878082796	0.0299543464462128	0.00443006515074026	0.0327366793927027	0.0157788254668859	0.0492147533481102	2	0.791475954626871
57	The Washington Post	Newspaper		NA	January 29, 2009	2009	1	109	More Marylanders are using food stamps than ever	1	1	1	1	1	WASHINGTON POST	TRUE	major_paper	0.059258283498972	0.794709232705892	0.0130390866922295	0.0298157712752809	0.00427109304784889	0.0331431707460893	0.015856844104888	0.0499065179287992	2	0.794709232705892
58	The Columbian	Newspaper		Vancouver, Washington	March 20, 2009	2009	3	111	HIGHLIGHT: Lena Chard, 36, relies on processed	1	1	1	1	1	COLUMBIAN	FALSE	other_paper	0.0199236862413634	0.300192868200375	0.0437127298113789	0.0208693037610835	0.00353794821635456	0.341741453151731	0.00595695265341918	0.264065057964294	6	0.341741453151731
59	The Washington Post	Newspaper	EDITORIAL COPY	NA	July 9, 2008	2008	7	127	Those of us who dimly remember the gas lines of	1	1	1	1	1	WASHINGTON POST	TRUE	major_paper	0.0165359676627842	0.313025352046582	0.00652843730432709	0.15191479263431	0.0130018549815356	0.235300185694947	0.224627210670492	0.039066199005022	2	0.313025352046582
60	Silver City Sun-News	Newspaper	NEWS LENGTH: 237 words PNM will host a free energy fair from 3 to 6 p.m. Wednesday at Western New Mexico University's Global Resources Center to help residents sign up for help with food and utility bills, discuss PNM payment plans and get tips on lowering home energy bills. PNM will be joined by the New Mexico Human Services Department, Interfaith Power and Light, the Association of Community Or…	New Mexico	August 24, 2009	2009	8	116	PNM will host a free energy fair from 3 to 6 p.m	1	1	1	1	1	SILVER CITY SUN NEWS	FALSE	other_paper	0.0930712106692246	0.249885876605564	0.376540474434699	0.149032343220407	0.00391751006438002	0.0830860899905527	0.0204011328543443	0.0240653621608295	3	0.376540474434699
61	Bangor Daily News	Newspaper		Maine	November 13, 2008	2008	11	131	DATELINE: BANGOR Soda pop, the beverage of ch	1	1	1	1	1	BANGOR DAILY NEWS	FALSE	other_paper	0.0397009421724521	0.3696952308632	0.0243589628404311	0.0630550246760848	0.0102600835203401	0.331213732155853	0.0917718603205197	0.0699441634511196	2	0.3696952308632
62	Bangor Daily News	Editorial	NA	Maine	November 20, 2008	2008	11	131	Whenever government takes action that smacks of	1	1	1	1	1	BANGOR DAILY NEWS	FALSE	other_paper	0.100830718682273	0.293772694847814	0.013599790166772	0.0333976820633471	0.0274390951584465	0.359230322872562	0.128192479392936	0.0435372168158492	6	0.359230322872562
63	Erie Times-News	Newspaper	STATE AND REGIONAL NEWS LENGTH: 606 words Dec. 14--Nearly one in seven people in Erie County now uses food stamps, the highest in recent years. The county's increase mirrors hikes across the state and nation, a trend driven partly by the downturn in the economy, state and federal officials said. In Erie County, a total of 18,956 households with 41,229 people were in the food-stamp program in Nove…	Pennsylvania	December 14, 2008	2008	12	132	Dec. 14--Nearly one in seven people in Erie Coun	1	0	1	1	1	ERIE TIMES NEWS	FALSE	other_paper	0.0311150164600132	0.693698104112231	0.0496226787400723	0.019750536969855	0.00626220741300771	0.10022408944344	0.00727734609403489	0.0920500207673458	2	0.693698104112231
64	The Berkshire Eagle	Newspaper		Pittsfield, Massachusetts	September 14, 2009	2009	9	117	Just in time for Labor Day, ironically, the stat	1	1	1	1	1	BERKSHIRE EAGLE	FALSE	other_paper	0.017114736361076	0.654481482464405	0.101804564476371	0.0142467296286173	0.00117007586693034	0.164015274951891	0.0267987570745118	0.0203683791761972	2	0.654481482464405
65	Austin American-Statesman	Newspaper	MAIN	Texas	September 26, 2009	2009	9	117	Texas must process food stamp applications more	1	0	1	1	1	AUSTIN AMERICAN STATESMAN	FALSE	other_paper	0.325712147131798	0.311065510336335	0.0100547391330625	0.236797251833814	0.0194918780941339	0.0041562873323404	0.0656473918098094	0.0270747943287058	1	0.325712147131798
66	The Philadelphia Inquirer	Newspaper		NA	October 17, 2008	2008	10	130	In some rare good news for poor and working-poor	1	1	1	1	1	PHILADELPHIA INQUIRER	TRUE	major_paper	0.0696676751820723	0.711858268908392	0.0129800404801045	0.0437039872832011	0.00699912139616923	0.0475854453234016	0.0541370798924408	0.0530683815342192	2	0.711858268908392
67	The Hutchinson News	Newspaper		Kansas	March 22, 2009	2009	3	111	Mar. 22--If food stamp participation is any indi	1	0	1	1	1	HUTCHINSON NEWS	FALSE	other_paper	0.0725543529028062	0.80206467005638	0.0212001654246391	0.0493526565691697	0.00740171413624806	0.0212913735564001	0.00655417211959517	0.0195808952347611	2	0.80206467005638
68	Chicago Daily Herald	Newspaper	NEWS	NA	December 18, 2008	2008	12	132	It's the last place anyone wants to visit, yet a	1	1	1	1	1	CHICAGO DAILY HERALD	FALSE	other_paper	0.143577385356437	0.507464358806765	0.207978570773054	0.0109959356445418	0.00691435266546396	0.0322273916853597	0.0338189117158515	0.0570230933525282	2	0.507464358806765
69	Pioneer Press	Newspaper	NA	St. Paul, Minnesota	January 14, 2009	2009	1	109	Jan. 14--Thousands of Minnesotans struggling to	1	0	1	1	1	PIONEER PRESS	FALSE	other_paper	0.102009770258696	0.638536825662211	0.0539134539314537	0.0918282581922654	0.0021734611570757	0.0287399152615785	0.0555347771278274	0.0272635384088921	2	0.638536825662211
70	The Salt Lake Tribune	Newspaper	NEWS	NA	September 25, 2009	2009	9	117	There is no break yet in the record numbers of U	1	1	1	1	1	SALT LAKE TRIBUNE	FALSE	other_paper	0.0300191798048022	0.750521855641225	0.0366190938670395	0.0136759533966339	0.00707428349331987	0.0458791016537848	0.00619727922640387	0.110013252916791	2	0.750521855641225
71	The Washington Post	Newspaper		NA	May 27, 2009	2009	5	113	Holyoke is not the kind of place where you'd exp	1	1	1	1	1	WASHINGTON POST	TRUE	major_paper	0.0150166194917291	0.454577646824648	0.0199517502489848	0.0534145108756979	0.00409715204512902	0.340484585214756	0.0185429472240508	0.0939147880750048	2	0.454577646824648
72	St. Paul Pioneer Press	Newspaper	LEGISLATURE	Minnesota	January 13, 2009	2009	1	109	Thousands of Minnesotans struggling to make ends	1	0	1	1	1	ST PAUL PIONEER PRESS	FALSE	other_paper	0.085569270548809	0.652082170837157	0.00610994183767056	0.115437509620173	0.00526968871202528	0.0490059901192086	0.0493974885653829	0.0371279397595733	2	0.652082170837157
73	The Philadelphia Inquirer	Newspaper		NA	July 31, 2009	2009	7	115	Javina Brown, who makes $9.75 an hour working fo	1	1	1	1	1	PHILADELPHIA INQUIRER	TRUE	major_paper	0.0108778648937561	0.70827184570664	0.00589254974039458	0.0333904524891215	0.0032861812418562	0.0298959532778295	0.0193458081136795	0.189039344536722	2	0.70827184570664
74	St. Louis Post-Dispatch	Newspaper	NEWS	Missouri	February 26, 2009	2009	2	110	DATELINE: 0 Nearly 1 million Missourians - one	1	0	1	1	1	ST LOUIS POST DISPATCH	TRUE	major_paper	0.010323713590846	0.735281376549115	0.00318878050605443	0.140747999503752	0.00460617365237019	0.00750187439930694	0.0394000525453672	0.058950029253189	2	0.735281376549115
75	St. Paul Pioneer Press	Newspaper	BREAKING	Minnesota	October 13, 2008	2008	10	130	Debbie Pudil has had a rough year. She's almost	1	0	1	1	1	ST PAUL PIONEER PRESS	FALSE	other_paper	0.0371845029808804	0.457162803063379	0.00782601586921514	0.0165075517300836	0.0180943727721903	0.0242084019582019	0.00972039738037264	0.429295954245677	2	0.457162803063379
76	The Brownsville Herald	Newspaper	STATE AND REGIONAL NEWS LENGTH: 913 words Nov. 8--At least "from a technical perspective," as Federal Reserve Chairman Ben Bernanke said in September, some economists believe the recession is very likely over. But a study released this week emphasized high levels of poverty among children in the United States -- a problem that has long been pervasive in the country, even during positive economic …	Texas	November 8, 2009	2009	11	119	Nov. 8--At least "from a technical perspective,"	1	0	1	1	1	BROWNSVILLE HERALD	FALSE	other_paper	0.0697743363343627	0.723846073820465	0.0519032256254177	0.0194164918145638	0.00560338340850107	0.0365917465616196	0.0572254753304042	0.035639267104666	2	0.723846073820465
77	St. Louis Post-Dispatch	EDITORIAL	EDITORIAL	Missouri	March 4, 2009	2009	3	111	DATELINE: 0 Perhaps as many as a thousand St.	1	1	1	1	1	ST LOUIS POST DISPATCH	TRUE	major_paper	0.0107982951896462	0.374760547034695	0.054821918503032	0.101599295242298	0.00351467593340768	0.0947122185907636	0.106019588416406	0.253773461089752	2	0.374760547034695
78	The Anniston Star	Newspaper	COMMENTARY LENGTH: 459 words Dec. 2--If you are out of work today, you are out of luck. There are six times as many people seeking jobs in the United States than there are job openings, and the average time searching for work is six months -- the most since the Great Depression. Don't forget about the underemployed, those whose hours have been cut back. How can they best feed their families? Were…	Alabama	December 2, 2009	2009	12	120	Dec. 2--If you are out of work today, you are ou	1	0	1	1	1	ANNISTON STAR	FALSE	other_paper	0.0150566487800244	0.597932557138078	0.0626475617372696	0.0367173315385138	0.00340502524930438	0.0689255715393165	0.143096584330316	0.0722187196871771	2	0.597932557138078
79	Austin American-Statesman	Newspaper	METRO	Texas	March 8, 2009	2009	3	111	Starting in April, Texans who receive food stamp	1	0	1	1	1	AUSTIN AMERICAN STATESMAN	FALSE	other_paper	0.018262157755709	0.70685081096768	0.014014702132792	0.14066938507098	0.00257678446310298	0.0165222865381364	0.0303020379785521	0.0708018350930476	2	0.70685081096768
80	Hartford Courant	Letter to the editor	CTOPINION	Connecticut	November 15, 2008	2008	11	131	An Honored Guest The front-page article "Downto	1	1	1	1	1	HARTFORD COURANT	FALSE	other_paper	0.0933242727888292	0.178089297723684	0.0716801072533667	0.0275550827958509	0.17930732064853	0.0187845744439192	0.319540560054141	0.111718784291679	7	0.319540560054141
81	Charleston Gazette	Newspaper	NEWS	West Virginia	December 10, 2008	2008	12	132	More West Virginians are receiving food stamps t	1	1	1	1	1	CHARLESTON GAZETTE	FALSE	other_paper	0.0126107993567642	0.670921747424176	0.0115183450300259	0.0580349149414232	0.00193387019805495	0.100868261619996	0.0250493435287191	0.11906271790084	2	0.670921747424176
82	Florida Times-Union	Newspaper		Jacksonville	April 16, 2009	2009	4	112	David Glaze works hard. He spends many of his n	1	1	1	1	1	FLORIDA TIMES UNION	FALSE	other_paper	0.0160314525686083	0.428672748592582	0.0107101352876591	0.0280945822613918	0.0341147755747133	0.208478919754119	0.00829700199767228	0.265600383963254	2	0.428672748592582
83	Austin American-Statesman	Newspaper	MAIN	Texas	September 24, 2009	2009	9	117	Tens of thousands of Texas families are waiting	1	0	1	1	1	AUSTIN AMERICAN STATESMAN	FALSE	other_paper	0.161994717745676	0.524107554953313	0.0231867332459468	0.0663490616456213	0.0394224136279084	0.0259909749021282	0.0114704294728608	0.147478114406546	2	0.524107554953313
84	Chico Enterprise-Record	Newspaper	NA	California	March 21, 2009	2009	3	111	SACRAMENTO A Chico State University-based center	1	0	1	1	1	CHICO ENTERPRISE RECORD	FALSE	other_paper	0.0221700101763233	0.300063968482157	0.303937894025054	0.0107997134030971	0.00160154038765026	0.33749706278314	0.00993858802065924	0.0139912227219192	6	0.33749706278314
85	The Orange County Register	Story		California	January 21, 2009	2009	1	109	ABSTRACT This online site helps seniors navigat	1	1	1	1	1	ORANGE COUNTY REGISTER	FALSE	other_paper	0.269257220382881	0.383351855277862	0.0693366339073153	0.121173041762853	0.00786157290877832	0.0127778392296111	0.0193514237154492	0.116890412815251	2	0.383351855277862
86	Pittsburgh Post-Gazette	Newspaper		Pennsylvania	December 4, 2009	2009	12	120	A historic high number of Pennsylvanians -- many	1	1	1	1	1	PITTSBURGH POST GAZETTE	FALSE	other_paper	0.0466980725338782	0.593396486755768	0.0191343982232211	0.0400486535977801	0.00334256139523166	0.214795444063336	0.0213923253511227	0.0611920580796624	2	0.593396486755768
87	New Straits Times	News	LOCAL	Malaysia	August 25, 2009	2009	8	116	THE government is looking at alternative methods	1	1	1	1	1	NEW STRAITS TIMES	FALSE	other_paper	0.15560158114362	0.201213306844543	0.00892598342986009	0.1256964972729	0.00651767590123113	0.346799549357704	0.132746868266544	0.0224985377835985	6	0.346799549357704
88	The Clover Herald	Newspaper	NA	South Carolina	December 1, 2009	2009	12	120	Dec. 1--Job losses, pay cuts and tough economic	1	1	1	1	1	CLOVER HERALD	FALSE	other_paper	0.058348031141624	0.828238718105842	0.0460024022795347	0.0120255913269892	0.00170618854554841	0.013377149927015	0.00191771556558276	0.0383842031078633	2	0.828238718105842
89	Waco Tribune-Herald	Newspaper	NA	Texas	December 17, 2008	2008	12	132	Dec. 17--The number of McLennan County resident	1	1	1	1	1	WACO TRIBUNE HERALD	FALSE	other_paper	0.0524662392412165	0.669655437115453	0.0260369592859345	0.0119605114340126	0.0020849502653667	0.0387748659263616	0.00560053077464505	0.19342050595701	2	0.669655437115453
90	The Blade	Newspaper	NA	Toledo, Ohio	November 17, 2008	2008	11	131	Nov. 17--Simulating a reality that many face eve	1	1	1	1	1	BLADE	FALSE	other_paper	0.0193466904896955	0.702791634944864	0.125840417466088	0.0140837760562645	0.00505349866624586	0.0478026811943771	0.0320774317841457	0.0530038693983192	2	0.702791634944864
91	The Free Lance-Star	Newspaper	NA	Fredericksburg, Virginia	August 11, 2009	2009	8	116	Aug. 11--With the economy still struggling, many	1	0	1	1	1	FREE LANCE STAR	FALSE	other_paper	0.129882759963553	0.592577682878278	0.187902842344562	0.045462865370085	0.00342305761991702	0.0100915034354708	0.00453745248225284	0.0261218359058812	2	0.592577682878278
92	San Bernardino Sun	Newspaper	NEWS LENGTH: 382 words The Senate moved against the worsening mortgage crisis Friday, voting to make it easier for thousands of homeowners with ballooning interest rates to refinance into federally insured loans. Here's a look at how local members of Congress voted last week on that measure as well as a few others. The House approved an intelligence bill Thursday that would prohibit the CIA from …	California	December 16, 2007	2007	12	144	The Senate moved against the worsening mortgage	1	0	1	1	1	SAN BERNARDINO SUN	FALSE	other_paper	0.0150109155723867	0.0405205412395881	0.00917579070507585	0.808366932271301	0.00773081005191458	0.0794334626308887	0.0303737307581701	0.00938781677067473	4	0.808366932271301
93	Palm Beach Post	Newspaper		Florida	September 25, 2009	2009	9	117	The 'working poor,' many now jobless, ignore pr	1	1	1	1	1	PALM BEACH POST	FALSE	other_paper	0.0130673342703061	0.601042974621691	0.0590447408011025	0.00694730806678955	0.00259553224111814	0.0766643680426613	0.0051975251952422	0.235440216761089	2	0.601042974621691
94	Charleston Daily Mail	Newspaper		West Virginia	March 27, 2009	2009	3	111	West Virginia food stamp recipients are getting	1	1	1	1	1	CHARLESTON DAILY MAIL	FALSE	other_paper	0.151382040676852	0.735718306423211	0.0057872561165378	0.0168561421795604	0.00439248999823035	0.0147469061456059	0.00535748014367771	0.0657593783163254	2	0.735718306423211
95	The Monitor	Newspaper	NA	McAllen, Texas	July 9, 2009	2009	7	115	Jul. 9--Aldo Becerra leaned idly against the bac	1	1	1	1	1	MONITOR	FALSE	other_paper	0.124955913533427	0.53169442834308	0.0383501644585765	0.0042231013914074	0.00736080545013624	0.00755796790612733	0.00121270377843388	0.284644915138811	2	0.53169442834308
96	Lincoln Journal Star	Newspaper		Nebraska	December 17, 2009	2009	12	120	LOCAL VIEW Hopefully the rest of you are gettin	1	1	1	1	1	LINCOLN JOURNAL STAR	FALSE	other_paper	0.0113670389031495	0.231350766391226	0.0102135228063443	0.195854479895834	0.00690539948775816	0.293685123206446	0.203952972484196	0.0466706968250461	6	0.293685123206446
97	The Montana Standard	Newspaper	STATE AND REGIONAL NEWS LENGTH: 759 words Aug. 9--HELENA -- Montana hit a sobering milestone in July: A record number of us, more than 100,000, are on food stamps, the federal anti-hunger program now known as Supplemental Nutrition Assistance Program, or SNAP. The growth represents a more than 24 percent increase since May of 2008, said Linda Snedigar, administrator of the Human and Community Ser…	Butte	August 9, 2009	2009	8	116	Aug. 9--HELENA -- Montana hit a sobering milesto	1	1	1	1	1	MONTANA STANDARD	FALSE	other_paper	0.0590246154655405	0.568113966182348	0.0917252361340337	0.0137667454235403	0.00470914010004667	0.170297848983319	0.00487417096221111	0.0874882767489613	2	0.568113966182348
98	Topeka Capital-Journal	Newspaper	OPINION	Kansas	December 28, 2009	2009	12	120	Here's an easy one. Fight hunger and boost the e	1	1	1	1	1	TOPEKA CAPITAL JOURNAL	FALSE	other_paper	0.0130444165308155	0.476900029022392	0.0133511468931555	0.176762257310008	0.00336340491693952	0.0608432603110957	0.0718551068587077	0.183880378156886	2	0.476900029022392
99	Lowell Sun	Newspaper	OPINIONS	Massachusetts	December 27, 2009	2009	12	120	Here's an easy one. Fight hunger and boost the e	1	1	1	1	1	LOWELL SUN	FALSE	other_paper	0.0107288975829366	0.464360272190294	0.0213102569508409	0.173288813878536	0.00301920861780046	0.0386866721849515	0.0862348926946366	0.202370985900003	2	0.464360272190294
100	Times-News	Newspaper	STATE AND REGIONAL NEWS LENGTH: 1547 words Aug. 3--An ongoing SBI investigation into alias work notes written at the county Health Department and the arrest of a Graham library worker from Mexico accused of identity theft have raised questions and some confusion about what benefits are available to illegal immigrants in Alamance County. The developments, and a subsequent protest by a UNC-Chapel H…	Burlington, North Carolina	August 3, 2008	2008	8	128	Aug. 3--An ongoing SBI investigation into alias	1	1	1	1	1	TIMES NEWS	FALSE	other_paper	0.397822949172025	0.276512188110703	0.0135069852227682	0.0355762654895628	0.118936358577253	0.00502239125325005	0.14633344456434	0.00628941761009801	1	0.397822949172025
101	The Salt Lake Tribune	Newspaper	NA	NA	October 1, 2009	2009	10	118	Agricultural officials in Utah and throughout th	1	1	1	1	1	SALT LAKE TRIBUNE	FALSE	other_paper	0.00720153232745293	0.310434860364062	0.0119594461245168	0.1479029591804	0.00295022969006506	0.441038502817557	0.0154154829403615	0.0630969865555853	6	0.441038502817557
102	The International Herald Tribune	Newspaper		NA	November 30, 2009	2009	11	119	ABSTRACT At record highs and climbing every mo	1	1	1	1	1	INTERNATIONAL HERALD TRIBUNE	FALSE	other_paper	0.00488630424133649	0.458448669514652	0.00478399538633482	0.0385872589465697	0.005145012015854	0.0513960137404234	0.117581527029225	0.319171219125605	2	0.458448669514652
103	Reading Eagle	Newspaper	NA	Pennsylvania	August 17, 2008	2008	8	128	Aug. 17--The latest farm bill, which survived a	1	0	1	1	1	READING EAGLE	FALSE	other_paper	0.156254868111201	0.176800802012975	0.0677306190429863	0.214136129404493	0.00582269520172427	0.360827485447312	0.00795036639768943	0.0104770343816188	6	0.360827485447312
104	Bangor Daily News	Newspaper	NA	Maine	April 1, 2009	2009	4	112	DATELINE: AUGUSTA Public testimony on bills ai	1	1	1	1	1	BANGOR DAILY NEWS	FALSE	other_paper	0.0918288180937217	0.380102934340574	0.0455467629105609	0.188389970115675	0.0375551616915799	0.177108922593758	0.0369421520837379	0.0425252781703919	2	0.380102934340574
105	The Oakland Tribune	Newspaper	STATE AND REGIONAL NEWS LENGTH: 571 words Jan. 31--OAKLAND -- The East Bay stands to benefit significantly from California's $32 billion share of the economic stimulus package approved by the House this week, Rep. Barbara Lee said Friday. The Oakland Unified School District alone stands to get almost $45.4 million in 2009 for basic education, special education and construction, Lee, D-Oakland, sa…	California	January 31, 2009	2009	1	109	Jan. 31--OAKLAND -- The East Bay stands to benef	1	0	1	1	1	OAKLAND TRIBUNE	FALSE	other_paper	0.0249447962857382	0.0978630845186276	0.185412890484441	0.466450140423635	0.0337551838458967	0.01254368184931	0.0770305146904657	0.101999707901886	4	0.466450140423635
106	St. Petersburg Times	NA	CITRUS TIMES	Florida	July 17, 1997	1997	7	259	DATELINE: INVERNESS For the people who admi	1	0	1	1	1	ST PETERSBURG TIMES	FALSE	other_paper	0.196252505453989	0.478013135864367	0.059109574453401	0.0525685748438109	0.0166681082806021	0.0608789933625667	0.0413666230796445	0.0951424846616196	2	0.478013135864367
107	St. Louis Post-Dispatch	NA		Missouri	March 13, 2001	2001	3	207	DATELINE: WASHINGTONWELFARE BENEFITS; FOOD STAMP	1	0	1	1	1	ST LOUIS POST DISPATCH	TRUE	major_paper	0.0540622193782471	0.770451002940279	0.0117238929565236	0.11123150834939	0.00486810858868625	0.0164906788052849	0.0105334636712339	0.0206391253103553	2	0.770451002940279
108	St. Louis Post-Dispatch	MetroWatch Column	METRO, Pg. B2 LENGTH: 554 words BERKELEY Governor calls for audit by the state Gov. Mel Carnahan has asked the state auditor to look into the finances and practices of the Berkeley municipal government, and officials of the town say they'll be glad to cooperate. The auditors will look into financial issues as well as compliance with state regulations, staff performance, contracts and other issues…	Missouri	May 31, 2000	2000	5	221	BERKELEY Governor calls for audit by the s	1	0	1	1	1	ST LOUIS POST DISPATCH	TRUE	major_paper	0.0985903801410437	0.111484790456666	0.420374402897322	0.0370132375429789	0.141667670077345	0.0537316840835351	0.0199328149816358	0.117205019819474	3	0.420374402897322
109	Daily News	NA	SUBURBAN	New York	November 28, 2003	2003	11	191	Many of Brooklyn's working poor are eligible for	1	0	1	1	1	DAILY NEWS	FALSE	other_paper	0.0744104339592549	0.448968572124924	0.0706668579346771	0.00987011352135936	0.0108684753531329	0.0119769787969887	0.0141194774549434	0.35911909085472	2	0.448968572124924
110	St. Louis Post-Dispatch	NA	NA	Missouri	May 24, 1998	1998	5	245	GOP lawmakers join effort to restore food st	1	0	1	1	1	ST LOUIS POST DISPATCH	TRUE	major_paper	0.0252431307248505	0.021379880861044	0.0829029669145705	0.144771552947792	0.390394180545277	0.033408939181526	0.101665558564957	0.200233790259983	5	0.390394180545277
111	USA TODAY	SNAPSHOT	NEWS	NA	January 23, 2003	2003	1	181	Number of U.S. households participating in the Fo	1	1	1	1	1	USA TODAY	TRUE	major_paper	0.315529849278674	0.249563689952614	0.0811965181606893	0.0948678641763955	0.122106246433362	0.0461845652724788	0.0301700321391871	0.0603812345865992	1	0.315529849278674
112	The Atlanta Journal-Constitution	NA	Metro News	NA	October 17, 2003	2003	10	190	Georgia's efforts to help more poor people use t	1	0	1	1	1	ATLANTA JOURNAL CONSTITUTION	FALSE	other_paper	0.154247685100311	0.596849457296432	0.0980635082516426	0.0452275862336039	0.0105117585790629	0.0372667216837411	0.0124884006615789	0.0453448821936273	2	0.596849457296432
113	St. Louis Post-Dispatch	NA	NA	Missouri	June 7, 1999	1999	6	234	DATELINE: DES MOINES, IOWA The state is mak	1	0	1	1	1	ST LOUIS POST DISPATCH	TRUE	major_paper	0.170019691402079	0.587148225422425	0.00830245041094749	0.0682851539065732	0.0443368188739004	0.0649890405163662	0.0276116046358312	0.0293070148318776	2	0.587148225422425
114	St. Petersburg Times	NA	CITY & STATE	Florida	January 1, 1997	1997	1	253	DATELINE: ST. PETERSBURG Two store owners h	1	0	1	1	1	ST PETERSBURG TIMES	FALSE	other_paper	0.0977183736437369	0.0432129478096634	0.163988220718153	0.0132351607117158	0.363191683769703	0.241189149701688	0.0119217597397788	0.0655427039055613	5	0.363191683769703
115	Telegraph Herald	NA		Dubuque, IA	February 10, 2005	2005	2	158	If President Bush's budget passes as proposed, 3	1	0	1	1	1	TELEGRAPH HERALD	FALSE	other_paper	0.0309556789361484	0.695830059137641	0.00683018749871061	0.169757804341717	0.00635190890596352	0.016237281747226	0.060093368112672	0.0139437113199218	2	0.695830059137641
116	St. Louis Post-Dispatch	EDITORIAL	EDITORIAL	Missouri	October 24, 2002	2002	10	202	FOOD STAMPS MISSOURI welfare officials are less	1	0	1	1	1	ST LOUIS POST DISPATCH	TRUE	major_paper	0.109208467509426	0.560559993478132	0.0175387003949583	0.0515187829671205	0.016190763474772	0.013381351753973	0.113548635619825	0.118053304801793	2	0.560559993478132
117	St. Petersburg Times	DIGEST	NEIGHBORHOOD TIMES	Florida	March 5, 1997	1997	3	255	DON'T BRING FOOD STAMPS HERE: Two St. Petersb	1	0	1	1	1	ST PETERSBURG TIMES	FALSE	other_paper	0.0479424385812121	0.130584957758846	0.0757161590589474	0.0134785428298003	0.266907754539673	0.336523591045865	0.0128245423791925	0.116022013806465	6	0.336523591045865
118	St. Petersburg Times	DIGEST	CITY & STATE	Florida	January 7, 1998	1998	1	241	DATELINE: ST. PETERSBURG TNT Seafood and Cra	1	0	1	1	1	ST PETERSBURG TIMES	FALSE	other_paper	0.0571075783637918	0.103497124579268	0.0556185346446334	0.0428766267304964	0.358817825234168	0.231793619705856	0.0270501901625532	0.123238500579233	5	0.358817825234168
119	Telegram & Gazette	NA		Massachusetts	April 23, 2002	2002	4	196	DATELINE: MARLBORO - The state has already	1	0	1	1	1	TELEGRAM GAZETTE	FALSE	other_paper	0.0602892490735095	0.418890912726366	0.0161881455005508	0.22271383457055	0.00769813038901999	0.0065126666441029	0.0255842798572566	0.242122781238644	2	0.418890912726366
120	The Atlanta Journal and Constitution	NA	Local News	NA	November 27, 1999	1999	11	239	The basic Thanksgiving menu recommended by the f	1	0	1	1	1	ATLANTA JOURNAL AND CONSTITUTION	FALSE	other_paper	0.0153017406551913	0.599221751067053	0.0310971639571581	0.0311350963130027	0.00340278702371116	0.145160728238911	0.0139933629418952	0.160687369803078	2	0.599221751067053
121	St. Petersburg Times	NA	CITY & STATE	Florida	September 30, 1998	1998	9	249	DATELINE: ST. PETERSBURG The former owners	1	0	1	1	1	ST PETERSBURG TIMES	FALSE	other_paper	0.0425279325532984	0.197132240867839	0.0286243335716236	0.0189510010661297	0.267290871595049	0.231413191638483	0.0208441338515894	0.193216294855988	5	0.267290871595049
122	The Washington Post	NA	EDITORIAL	NA	November 07, 1997	1997	11	263	LAST YEAR, under the flag of welfare reform,	1	0	1	1	1	WASHINGTON POST	TRUE	major_paper	0.0147388734975768	0.137557832590762	0.00267103629332554	0.65621810908047	0.00485614108478689	0.0152545972955216	0.147087218418496	0.0216161917390608	4	0.65621810908047
123	The Atlanta Journal-Constitution	Column	Editorial	NA	May 2, 2005	2005	5	161	Georgia's rich agricultural tradition obscures a	1	0	1	1	1	ATLANTA JOURNAL CONSTITUTION	FALSE	other_paper	0.0372166677041576	0.436489426958556	0.00841612765399742	0.262345659924176	0.0130902257653011	0.109579321098511	0.0613509262196412	0.0715116446756605	2	0.436489426958556
124	Contra Costa Times	Newspaper	POLITICS	California	January 30, 2009	2009	1	109	OAKLAND The East Bay stands to benefit significa	1	0	1	1	1	CONTRA COSTA TIMES	FALSE	other_paper	0.0249113628552589	0.0818588165716349	0.0904265564552221	0.549534391874526	0.0389999590245126	0.0159301968950196	0.0878790895354743	0.110459626788351	4	0.549534391874526
125	St. Petersburg Times	DIGEST	CLEARWATER TIMES	Florida	October 3, 1998	1998	10	250	DATELINE: DUNEDIN It is called the Crab Sto	1	0	1	1	1	ST PETERSBURG TIMES	FALSE	other_paper	0.0817336219409289	0.0409915385025924	0.11571594022967	0.0766211121811217	0.206194475522361	0.19118811379392	0.0346102992714916	0.252944898557914	8	0.252944898557914
126	Star News	NA	Local/State	Wilmington NC	August 20, 2004	2004	8	176	Food stamp homes may receive aid Special ass	1	0	1	1	1	STAR NEWS	FALSE	other_paper	0.191486217928224	0.429414514472248	0.154743005068922	0.0171375825648389	0.124662434131631	0.0334458058764514	0.00893354976098536	0.0401768901966993	2	0.429414514472248
127	The New York Times	NA	Section A	NA	March 25, 1998	1998	3	243	DATELINE: WASHINGTON, March 24 Congressional n	1	0	1	1	1	NEW YORK TIMES	TRUE	major_paper	0.0198654888912052	0.186931263253068	0.00250182187385887	0.602821173033296	0.0135521795199824	0.0111394610987532	0.134949864230654	0.0282387480991818	4	0.602821173033296
128	The New York Times	NA	Section B	NA	January 23, 1996	1996	1	265	DATELINE: WASHINGTON, Jan. 22 The number of pe	1	0	1	1	1	NEW YORK TIMES	TRUE	major_paper	0.0336496685416054	0.601078277179816	0.0114155927518058	0.0391485641809665	0.0343733293387765	0.1955157554753	0.0222214370386825	0.0625973754930473	2	0.601078277179816
129	The Atlanta Journal and Constitution	NA		NA	November 11, 1999	1999	11	239	Georgia miscalculated $ 73 million dollars worth	1	0	1	1	1	ATLANTA JOURNAL AND CONSTITUTION	FALSE	other_paper	0.197769125993389	0.593894728581564	0.00999365844409562	0.0507293782644565	0.0992270851015446	0.0128040569584575	0.0126799168777711	0.0229020497787218	2	0.593894728581564
130	St. Petersburg Times	DIGEST	METRO & STATE	Florida	March 27, 1996	1996	3	267	DATELINE: GULFPORT A Gulfport market has bee	1	0	1	1	1	ST PETERSBURG TIMES	FALSE	other_paper	0.169497742824254	0.16339798210667	0.0530227311530352	0.045974242262289	0.172719464834461	0.265158441214017	0.0303855323049388	0.0998438633003344	6	0.265158441214017
131	Grand Forks Herald	Newspaper	NA	North Dakota	September 21, 2007	2007	9	141	Sep. 21--BISMARCK -- Northwood, N.D., residents	1	0	1	1	1	GRAND FORKS HERALD	FALSE	other_paper	0.308496608441536	0.166641159541471	0.311663249155123	0.0594654262729944	0.0404742088376731	0.0763341799711493	0.00671250275360366	0.0302126650264495	3	0.311663249155123
132	Daily News	NA	SUBURBAN	New York	February 21, 2003	2003	2	182	A campaign to recruit 100,000 additional partici	1	0	1	1	1	DAILY NEWS	FALSE	other_paper	0.0798089580293206	0.658068064612459	0.0462513040371694	0.0414618261069431	0.00690785449194971	0.0489268953960501	0.0419585019565157	0.0766165953695925	2	0.658068064612459
133	Lincoln Journal Star	Newspaper	B	Nebraska	September 28, 2007	2007	9	141	DATELINE: Lincoln, NE On Saturday, the food st	1	0	1	1	1	LINCOLN JOURNAL STAR	FALSE	other_paper	0.0282218881721314	0.603710866813375	0.0142138035540721	0.173640421217677	0.00336262726246474	0.0482992152539509	0.0817793199573148	0.0467718577690146	2	0.603710866813375
134	St. Petersburg Times	DIGEST	CITRUS TIMES	Florida	September 29, 2004	2004	9	177	DATELINE: INVERNESS The state Department of Ch	1	0	1	1	1	ST PETERSBURG TIMES	FALSE	other_paper	0.301972084504239	0.30412754094752	0.230873344662207	0.0176789278519658	0.0135844395811144	0.067546140420175	0.00801709686981564	0.0562004251629636	2	0.30412754094752
135	WALL STREET JOURNAL	NA	Section B	NA	May 14, 1997	1997	5	257	General Accounting Office reports as much as $5.	1	0	1	1	1	WALL STREET JOURNAL	TRUE	major_paper	0.0833914442088447	0.103571808396573	0.00215993918024676	0.723863797249841	0.00647832449928993	0.0266401834593172	0.0497515645941757	0.00414293841171117	4	0.723863797249841
136	The Atlanta Journal-Constitution	NA		NA	July 6, 2004	2004	7	175	Georgia continues to improve its accuracy in cal	1	0	1	1	1	ATLANTA JOURNAL CONSTITUTION	FALSE	other_paper	0.0768476140892545	0.802831224142137	0.0117984691521867	0.0545621110618928	0.00507876549614796	0.0217580080937858	0.0107432610452246	0.0163805469193711	2	0.802831224142137
137	St. Louis Post-Dispatch	NA	NEWS	Missouri	March 28, 2004	2004	3	171	DATELINE: JEFFERSON CITY If you have a questio	1	0	1	1	1	ST LOUIS POST DISPATCH	TRUE	major_paper	0.151965248354038	0.247424715841758	0.00886875238651943	0.343495460252217	0.0685228105432934	0.00999128961593421	0.0661494398058201	0.103582283200419	4	0.343495460252217
138	The State Journal-Register	LOCAL	LOCAL	Springfield, IL	March 8, 2004	2004	3	171	The Sangamon County Department of Community Resou	1	0	1	1	1	STATE JOURNAL REGISTER	FALSE	other_paper	0.419269890321963	0.288792826851453	0.132216907573185	0.0241328177021287	0.0149896368939439	0.0366884033011427	0.0135840682541925	0.0703254491019916	1	0.419269890321963
139	The Atlanta Journal-Constitution	NA	Gwinnett	NA	October 10, 2002	2002	10	202	Long lines, busy phones, lack of transportation	1	0	1	1	1	ATLANTA JOURNAL CONSTITUTION	FALSE	other_paper	0.0857551149688371	0.658925068241056	0.0347740500398049	0.00947934061643693	0.0118476556518325	0.00948074231479037	0.0175226416353104	0.172215386531931	2	0.658925068241056
140	St. Petersburg Times	DIGEST	PASCO TIMES	Florida	August 27, 1999	1999	8	236	DATELINE: WESLEY CHAPEL; DADE CITY A 24-yea	1	0	1	1	1	ST PETERSBURG TIMES	FALSE	other_paper	0.0247921647372854	0.0748546131779793	0.128505912706602	0.00838010471929288	0.338618663634555	0.151052252189988	0.0128359676983533	0.260960321135944	5	0.338618663634555
141	The Atlanta Journal and Constitution	NA	News	NA	August 3, 1999	1999	8	236	Food stamps reach too few, GAO reports Poor fami	1	0	1	1	1	ATLANTA JOURNAL AND CONSTITUTION	FALSE	other_paper	0.093492634002029	0.27700658897248	0.023728367382357	0.0331812978281938	0.397865257410899	0.0181128185703976	0.0221413128867058	0.134471722946938	5	0.397865257410899
142	St. Louis Post-Dispatch	LETTER	EDITORIAL	Missouri	August 19, 2005	2005	8	164	Food stamp program has no fat left for Congress	1	0	1	1	1	ST LOUIS POST DISPATCH	TRUE	major_paper	0.00990998825830637	0.115485994786377	0.0917846500054303	0.103315511780677	0.0969448927381809	0.0214181260637071	0.463227623402119	0.0979132129652012	7	0.463227623402119
143	Portland Press Herald	NA		Maine	August 28, 2001	2001	8	212	DATELINE: AUGUSTA As one of the last states to	1	0	1	1	1	PORTLAND PRESS HERALD	FALSE	other_paper	0.188208644438583	0.49313462194233	0.0290051643760113	0.104647236394282	0.0305289904689542	0.0228948080374427	0.0359335460406855	0.0956469883017107	2	0.49313462194233
144	The Washington Post	NA	EDITORIAL	NA	October 17, 1996	1996	10	274	THE SOCIAL Security Administration announced	1	0	1	1	1	WASHINGTON POST	TRUE	major_paper	0.0241456244661675	0.0998908808816994	0.00258223381221283	0.47899465035461	0.0113191623380998	0.0103878446313192	0.360472568006456	0.0122070355094353	4	0.47899465035461
145	The Atlanta Journal-Constitution	Newspapers	EDITORIAL	NA	October 18, 2005	2005	10	166	Federal food and nutrition programs, such as foo	1	0	1	1	1	ATLANTA JOURNAL CONSTITUTION	FALSE	other_paper	0.0406658231094577	0.33477764755336	0.0277441845766596	0.120379371621186	0.00709548774156879	0.160807806570746	0.231314707396171	0.0772149714308513	2	0.33477764755336
146	The State Journal-Register	LOCAL	LOCAL	Springfield, IL	September 29, 2004	2004	9	177	After federal penalties of $25 million for payme	1	0	1	1	1	STATE JOURNAL REGISTER	FALSE	other_paper	0.497481260811767	0.382751963498687	0.0117627931201435	0.0651989899991743	0.00925343376774027	0.0102400379086155	0.00759330800293932	0.0157182128909335	1	0.497481260811767
147	Daily News	NA	SUBURBAN	New York	August 23, 2002	2002	8	200	At a crowded soup kitchen in Chelsea yesterday,	1	0	1	1	1	DAILY NEWS	FALSE	other_paper	0.122453447074072	0.255475660581122	0.048965276973293	0.011006604257466	0.172166902248573	0.00814940315494186	0.0149485872296554	0.366834118480877	8	0.366834118480877
148	The Daily Record	NA	NA	Baltimore, MD.	May 23, 2000	2000	5	221	U.S. Attorney Lynne A. Battaglia reported yester	1	0	1	1	1	DAILY RECORD	FALSE	other_paper	0.0372172889672501	0.0386775836610499	0.0144299615922396	0.0194821068270375	0.699570844388774	0.100288307868807	0.0213496284237815	0.0689842782710606	5	0.699570844388774
149	The Atlanta Journal and Constitution	NA	Gwinnett Extra	NA	February 19, 2000	2000	2	218	When state Rep. Mary Squires got word that the A	1	0	1	1	1	ATLANTA JOURNAL AND CONSTITUTION	FALSE	other_paper	0.15046480717212	0.316805755055883	0.144606444659006	0.112616785734218	0.010954917857789	0.0263635421329685	0.0221113861987088	0.216076361189307	2	0.316805755055883
150	The New York Times	NA		NA	August 8, 1998	1998	8	248	A state judge ruled yesterday that five needy le	1	0	1	1	1	NEW YORK TIMES	TRUE	major_paper	0.0424045464164353	0.3680528893606	0.0036160826777925	0.0622206683659236	0.376291914862037	0.00531577011644438	0.110379764951242	0.0317183632495249	5	0.376291914862037
151	The New York Times	Editorial	Section 4	NA	April 19, 1998	1998	4	244	Trent Lott, the Senate majority leader, and Sena	1	0	1	1	1	NEW YORK TIMES	TRUE	major_paper	0.010853681176364	0.194254106931911	0.0019985397046132	0.606451548379028	0.00676112759914028	0.00888934795015185	0.132824974894139	0.0379666733646526	4	0.606451548379028
152	St. Louis Post-Dispatch	NA	NEWS	Missouri	March 28, 2004	2004	3	171	DATELINE: JEFFERSON CITY If you have a questio	1	0	1	1	1	ST LOUIS POST DISPATCH	TRUE	major_paper	0.143757428794474	0.248785439902229	0.00819758107856905	0.347975277066919	0.0761188642794462	0.00964908347184309	0.0566545907030563	0.108861734703463	4	0.347975277066919
153	Sunday Star-News	NA	Nation/World	Wilmington, NC	December 22, 1996	1996	12	276	WASHINGTON - Because of a loophole in the new	1	0	1	1	1	SUNDAY STAR NEWS	FALSE	other_paper	0.147536979637878	0.558954688614153	0.00358793028659699	0.22481623949467	0.00403872158109764	0.0191415502216469	0.0102292096108338	0.0316946805531239	2	0.558954688614153
154	Morning Star	NA		Wilmington, NC	October 9, 1999	1999	10	238	GREENVILLE - The electronic food stamp progra	1	0	1	1	1	MORNING STAR	FALSE	other_paper	0.179628785209628	0.34800110191211	0.0412163467841164	0.0108369924538676	0.108924734507518	0.0660026789183944	0.00851380240276734	0.236875557811598	2	0.34800110191211
155	The Washington Post	NA	A SECTION	NA	April 04, 1998	1998	4	244	Conservative Republican opposition to restori	1	0	1	1	1	WASHINGTON POST	TRUE	major_paper	0.0115377668929086	0.094715922487532	0.00267163446910318	0.747470526481678	0.00569306921453377	0.0266439711450862	0.101650250835383	0.00961685847377564	4	0.747470526481678
156	The New York Times	Series		NA	November 29, 2009	2009	11	119	DATELINE: MARTINSVILLE, Ohio With food stamp	1	1	1	1	1	NEW YORK TIMES	TRUE	major_paper	0.003727233520081	0.506449438089096	0.0053930461887081	0.0359490081704162	0.0056232966452889	0.0836526852820623	0.0825689543038944	0.276636337800453	2	0.506449438089096
157	The Atlanta Journal and Constitution	NA		NA	November 13, 1997	1997	11	263	Liberal. Controversial. The words described	1	0	1	1	1	ATLANTA JOURNAL AND CONSTITUTION	FALSE	other_paper	0.0474241305129005	0.079992193849897	0.108956206239271	0.115594094499222	0.150066218017698	0.00697856143225067	0.244929381364328	0.246059214084434	8	0.246059214084434
158	St. Louis Post-Dispatch	The Law Column		Missouri	August 10, 2000	2000	8	224	Q: I got cut off food stamps because I got a	1	0	1	1	1	ST LOUIS POST DISPATCH	TRUE	major_paper	0.192645191818749	0.373806613466447	0.0106511835929839	0.0124334580741599	0.0160857677719373	0.030623771943684	0.0113174225489901	0.352436590783049	2	0.373806613466447
159	Daily News	NA	SUBURBAN	New York	June 19, 2002	2002	6	198	FRIDAY, JUNE 21 CYPRESS HILLS/EAST NEW YORK: CA	1	0	1	1	1	DAILY NEWS	FALSE	other_paper	0.0115022684966451	0.0459294060053343	0.743496809888195	0.0049680376282217	0.00817786996061327	0.0849670901838615	0.00814033927822815	0.0928181785589005	3	0.743496809888195
160	St. Petersburg Times	DIGEST	NEIGHBORHOOD TIMES	Florida	February 23, 1997	1997	2	254	(ran South edition) NO STAMPS AT THIS STORE:	1	0	1	1	1	ST PETERSBURG TIMES	FALSE	other_paper	0.209692047283465	0.0592152086407234	0.0752808809371328	0.0306119842568956	0.27763608621172	0.249083878527205	0.0251096376833741	0.0733702764594839	5	0.27763608621172
161	Palm Beach Post	Newspaper	SPECIAL	Florida	May 28, 2006	2006	5	149	The Food for Florida disaster food stamp program	1	0	1	1	1	PALM BEACH POST	FALSE	other_paper	0.133297670692214	0.547085324655527	0.0165431665882105	0.0184252992969219	0.00920086391613389	0.169367744726972	0.00705364824184802	0.0990262818821738	2	0.547085324655527
162	Farmington Daily Times	NA	FRONT PAGE	New Mexico	April 19, 2006	2006	4	148	The Daily Times FARMINGTON - There is relief fo	1	0	1	1	1	FARMINGTON DAILY TIMES	FALSE	other_paper	0.215543957678701	0.593068921963487	0.0426070856740623	0.0655068580398212	0.00701423772780832	0.0280979623979025	0.0116760589096337	0.0364849176085836	2	0.593068921963487
163	New Orleans CityBusiness	Government activity	NA	New Orleans, LA	October 22, 2005	2005	10	166	The Louisiana State Department of Social Service	1	0	1	1	1	NEW ORLEANS CITYBUSINESS	FALSE	other_paper	0.148368348599869	0.448663523073792	0.141353450170277	0.0280848373273299	0.00893913188021535	0.175706473632632	0.0040943205547954	0.0447899147610893	2	0.448663523073792
164	The Washington Post	NA	A SECTION	NA	March 21, 1996	1996	3	267	Senate and House conferees yesterday agreed t	1	0	1	1	1	WASHINGTON POST	TRUE	major_paper	0.0104966782720363	0.0600218710037597	0.00213654279283372	0.780448180028669	0.00678844061850562	0.00858965727250313	0.119106384113103	0.0124122458985898	4	0.780448180028669
165	The State Journal-Register	NA	NA	Springfield, IL	October 19, 2000	2000	10	226	Here are questions about Social Security that we	1	0	1	1	1	STATE JOURNAL REGISTER	FALSE	other_paper	0.0675310858556278	0.502096962427525	0.00337079893339738	0.278721856729792	0.0249399720568021	0.00371268349163872	0.0908937368938739	0.0287329036113435	2	0.502096962427525
166	The Atlanta Journal and Constitution	NA		NA	February 6, 1998	1998	2	242	Nearly one-third of Georgia's counties are el	1	0	1	1	1	ATLANTA JOURNAL AND CONSTITUTION	FALSE	other_paper	0.122097780093194	0.619041376823159	0.0176631884609081	0.056038739660167	0.0385673636728545	0.029165143305683	0.0425154649036881	0.0749109430803463	2	0.619041376823159
167	The New York Times	NA		NA	January 4, 1997	1997	1	253	DATELINE: NEWARK Hui Sook Kim and his wife, Li	1	0	1	1	1	NEW YORK TIMES	TRUE	major_paper	0.0265179370674718	0.0607780741156669	0.0266865203187291	0.0575515717850582	0.355635245162457	0.0797729777935372	0.0389678165426131	0.354089857214467	5	0.355635245162457
168	St. Petersburg Times	DIGEST	NATIONAL	Florida	November 24, 1999	1999	11	239	DATELINE: WASHINGTON Former welfare recipie	1	0	1	1	1	ST PETERSBURG TIMES	FALSE	other_paper	0.0250132541399361	0.274815142771324	0.00563799135116043	0.0421801039416377	0.461236357621905	0.00464706662210199	0.153288664004753	0.0331814195471815	5	0.461236357621905
169	The Atlanta Journal-Constitution	NA		NA	February 26, 2005	2005	2	158	Georgia is among 10 states with the lowest parti	1	0	1	1	1	ATLANTA JOURNAL CONSTITUTION	FALSE	other_paper	0.0941826537379792	0.665675488821554	0.0186390081288958	0.00896630311007812	0.00572906007741073	0.0285299819426571	0.00769040041910164	0.170587103762323	2	0.665675488821554
170	St. Petersburg Times	CORRECTION	CITY & STATE	Florida	January 8, 1998	1998	1	241	TNT Seafood and Crab Market can continue to a	1	0	1	1	1	ST PETERSBURG TIMES	FALSE	other_paper	0.032040535832942	0.0247170682365784	0.0534920363196933	0.0201258532032186	0.445991747187852	0.351434545842333	0.0183660379162353	0.0538321754611475	5	0.445991747187852
171	The New York Times	NA	Section 1	NA	July 30, 2000	2000	7	223	DATELINE: WASHINGTON, July 29 Hoping to turn a	1	0	1	1	1	NEW YORK TIMES	TRUE	major_paper	0.0311561601816512	0.252568678221535	0.00555111661111078	0.343263725335253	0.0129973848432093	0.0398957445318125	0.271963510447596	0.0426036798278323	4	0.343263725335253
172	The Washington Post	NA	EDITORIAL	NA	October 16, 2000	2000	10	226	AMID ALL the pretense and venality of the end	1	0	1	1	1	WASHINGTON POST	TRUE	major_paper	0.0197278177439568	0.510759744787809	0.0030139511021752	0.309191980228224	0.0066492556571861	0.00695363590321325	0.0809974402911325	0.0627061742863034	2	0.510759744787809
173	Metropolitan News Enterprise	NA	NA	Los Angeles, California	March 11, 2003	2003	3	183	Did you know that California is in the midst of	1	0	1	1	1	METROPOLITAN NEWS ENTERPRISE	FALSE	other_paper	0.0151260011806267	0.0795107722493279	0.00310527266692659	0.431969036356405	0.0833372517776217	0.00416439591007487	0.338664748861007	0.044122520998011	4	0.431969036356405
174	The New York Times	Newspaper		NA	July 28, 2007	2007	7	139	DATELINE: WASHINGTON, July 27 House Democrats	1	0	1	1	1	NEW YORK TIMES	TRUE	major_paper	0.0071179870859664	0.0204183938451378	0.0022710647839247	0.653661102522093	0.0108377599578413	0.116848805236704	0.167859775320858	0.0209851112474749	4	0.653661102522093
175	The State Journal-Register	LOCAL	NEWS	Springfield, IL	November 17, 2004	2004	11	179	Many Friend-in-Deed recipients rely on food stam	1	0	1	1	1	STATE JOURNAL REGISTER	FALSE	other_paper	0.0283561712609368	0.0316145862254923	0.576298510202515	0.00299410697802164	0.00880025424803876	0.0062054572920696	0.0129457336122796	0.332785180180646	3	0.576298510202515
176	Daily News	NA	News	New York	February 03, 1998	1998	2	242	WASHINGTON President Clinton's 1999 budget bl	1	0	1	1	1	DAILY NEWS	FALSE	other_paper	0.00905487251204588	0.275903845587829	0.00227913491635731	0.511150086002166	0.00353841385646578	0.00607500596762346	0.173818391375579	0.0181802497819333	4	0.511150086002166
177	The Washington Post	NA	EDITORIAL	NA	August 29, 1996	1996	8	272	PART OF President Clinton's defense of his de	1	0	1	1	1	WASHINGTON POST	TRUE	major_paper	0.0130202805456279	0.206873946482735	0.00320261400618794	0.363515595874233	0.00758229618434024	0.0124867150117445	0.355894979153351	0.0374235727417802	4	0.363515595874233
178	The Atlanta Journal and Constitution	NA		NA	August 11, 1998	1998	8	248	After a two-year investigaiton, federal agent	1	0	1	1	1	ATLANTA JOURNAL AND CONSTITUTION	FALSE	other_paper	0.0142697655653514	0.063123441732228	0.0752882036528034	0.158758699925781	0.304723270535828	0.116377628917702	0.0405651633890831	0.226893826281223	5	0.304723270535828
179	The New York Times	Editorial	Section A	NA	May 17, 1996	1996	5	269	Ellen Haas, the Under Secretary of Agriculture i	1	0	1	1	1	NEW YORK TIMES	TRUE	major_paper	0.0584852456270253	0.0381395569220699	0.0104287285631037	0.153077724423336	0.0572165774745679	0.118171578959347	0.54112284340583	0.0233577446247202	7	0.54112284340583
180	Bennington Banner	Newspaper	NA	Vermont	December 26, 2008	2008	12	132	Dec. 26--BENNINGTON -- The federal Food Stamp pr	1	0	1	1	1	BENNINGTON BANNER	FALSE	other_paper	0.084786843296551	0.729632407590321	0.0494365257105383	0.0685243677051271	0.00385066593844674	0.0167611443161141	0.0167495692199691	0.0302584762229327	2	0.729632407590321
181	Post-Bulletin	Newspaper	NA	Rochester, Minnesota	December 19, 2009	2009	12	120	Dec. 19--Food stamp use in Olmsted and other cou	1	0	1	1	1	POST BULLETIN	FALSE	other_paper	0.027483163914825	0.767564414317366	0.115910475522289	0.00483046412610569	0.00328082601035705	0.0134381463412054	0.00189539047268199	0.0655971192951702	2	0.767564414317366
182	Portland Press Herald	NA		Maine	February 22, 1997	1997	2	254	DATELINE: WASHINGTON Tens of thousands of u	1	0	1	1	1	PORTLAND PRESS HERALD	FALSE	other_paper	0.0272919241937752	0.54968950547695	0.00916854889064844	0.249494066132073	0.00698784083777471	0.0371806732019962	0.0588230039920939	0.061364437274688	2	0.54968950547695
183	The Washington Post	NA	A SECTION	NA	March 28, 1997	1997	3	255	DATELINE: HOUSTON Touted as the way to redu	1	0	1	1	1	WASHINGTON POST	TRUE	major_paper	0.220589953407353	0.188925432834515	0.0193264374234548	0.0898987036145654	0.272183870278337	0.0371620813927401	0.0492949328337527	0.122618588215282	5	0.272183870278337
184	Daily News	NA	SUBURBAN	New York	February 21, 2003	2003	2	182	A campaign to recruit 100,000 additional partici	1	0	1	1	1	DAILY NEWS	FALSE	other_paper	0.113084345134905	0.654134582860151	0.0682753729334628	0.0402694015005382	0.00667669875691009	0.0249692411349626	0.0329212715263602	0.0596690861527098	2	0.654134582860151
185	The Washington Post	NA	A SECTION	NA	July 29, 2000	2000	7	223	Pentagon Pushes Debit Card Plan Hoping to so	1	0	1	1	1	WASHINGTON POST	TRUE	major_paper	0.0935242961820854	0.0964293960014313	0.0660207389703481	0.415518579664867	0.0673318103674419	0.108223593697584	0.0721246786263501	0.0808269064898924	4	0.415518579664867
186	The Washington Post	NA	OP-ED	NA	February 03, 1996	1996	2	266	John M. Berry's article on the decline in the	1	0	1	1	1	WASHINGTON POST	TRUE	major_paper	0.358489726121923	0.196546774898364	0.00859496347630205	0.106568561031959	0.0622513091357169	0.0120235101273245	0.230015476383576	0.0255096788248345	1	0.358489726121923
187	The New York Times	NA	Section B	NA	January 21, 1999	1999	1	229	Even as Federal officials criticized New York Ci	1	0	1	1	1	NEW YORK TIMES	TRUE	major_paper	0.170144688393327	0.41342239226794	0.00536967577648044	0.0187602751227265	0.264340041090199	0.0340936250175682	0.0491615138967997	0.0447077884349604	2	0.41342239226794
188	The Daily News of Los Angeles	Newspaper		NA	December 12, 2006	2006	12	156	IT'S bad enough when incompetent bureaucrats was	1	0	1	1	1	DAILY NEWS OF LOS ANGELES	FALSE	other_paper	0.0563971965370825	0.442023706361882	0.00988692750773816	0.072192269416952	0.18371223927532	0.00676031182825063	0.18298426047085	0.046043088601925	2	0.442023706361882
189	The Financial Post	NA		Toronto, Canada	June 13, 1997	1997	6	258	COMMITTEE WOULD PRIVATIZE FOOD STAMPS House	1	0	1	1	1	FINANCIAL POST	FALSE	other_paper	0.0427242129019548	0.0775894636785006	0.0398917187303401	0.256347067632526	0.290732143581009	0.0284646745874108	0.200037264944509	0.0642134539437503	5	0.290732143581009
190	The Financial Post	Correction		Toronto, Canada	June 13, 1997	1997	6	258	COMMITTEE WOULD PRIVATIZE FOOD STAMPS House com	1	0	1	1	1	FINANCIAL POST	FALSE	other_paper	0.0427242129024983	0.0775894636792446	0.0398917187304125	0.25634706763732	0.290732143570886	0.028464674586412	0.200037264950054	0.0642134539431726	5	0.290732143570886
191	South Bend Tribune	NA		Indiana	March 7, 2002	2002	3	195	SOUTH BEND A federal jury Wednesday convicted tw	1	0	1	1	1	SOUTH BEND TRIBUNE	FALSE	other_paper	0.073473157074736	0.0592851667847515	0.0234804037527225	0.0179501777626855	0.605958647835782	0.121779423431973	0.0506171882813008	0.0474558350760478	5	0.605958647835782
192	National Underwriter, Property & Casualty/Risk & Benefits Management Edition	NA	A VIEW FROM THE PRESS BOX	NA	October 3, 2005	2005	10	166	There is no doubt everyone should have milk to d	1	0	1	1	1	NATIONAL UNDERWRITER PROPERTY CASUALTY RISK BENEFITS MANAGEMENT EDITION	FALSE	other_paper	0.072610692117086	0.0435533548163793	0.00777981101793047	0.177631690989265	0.0592647449864768	0.221847473579594	0.200520334233387	0.216791898259881	6	0.221847473579594
193	Portland Press Herald	NA	NA	Maine	April 19, 1997	1997	4	256	DATELINE: BANGOR A former state employee id	1	0	1	1	1	PORTLAND PRESS HERALD	FALSE	other_paper	0.117888464853487	0.0621307165893402	0.0250189511118419	0.0213533333101429	0.666624974266724	0.0196609539004642	0.0122727412637393	0.0750498647042606	5	0.666624974266724
194	USA TODAY	NA	NEWS	NA	October 13, 1997	1997	10	262	Donations are down, and demand is up at the nati	1	0	1	1	1	USA TODAY	TRUE	major_paper	0.00848319117984411	0.314775106936259	0.0797576759400425	0.108104499476816	0.00945683698608722	0.151755478914587	0.0893125628631094	0.238354647703254	2	0.314775106936259
195	Chico Enterprise-Record	Newspaper	NA	California	May 9, 2009	2009	5	113	In these tough economic times, many families are	1	0	1	1	1	CHICO ENTERPRISE RECORD	FALSE	other_paper	0.0212568746964527	0.733487339328703	0.122433204557859	0.028122096291011	0.00257275764044657	0.0386561069372753	0.0160474095813457	0.0374242109669074	2	0.733487339328703
196	Grand Forks Herald	Newspaper	NA	North Dakota	September 19, 2007	2007	9	141	Sep. 19--NORTHWOOD, N.D. The U.S. Department of	1	0	1	1	1	GRAND FORKS HERALD	FALSE	other_paper	0.422597544699588	0.148974346177852	0.322024250769263	0.00890693279101524	0.00735437785955079	0.0693865597701881	0.00208217518717971	0.0186738127453627	1	0.422597544699588
197	South Bend Tribune	NA		Indiana	November 29, 2003	2003	11	191	CENTREVILLE -- St. Joseph County has experienced	1	0	1	1	1	SOUTH BEND TRIBUNE	FALSE	other_paper	0.0227727126313783	0.927662233091276	0.0144122694724162	0.00572434377280751	0.00335574400169191	0.00575447291400335	0.00387048025108765	0.0164477438653386	2	0.927662233091276
198	The Washington Post	NA	OUTLOOK	NA	July 21, 1996	1996	7	271	THE WELFARE reform fight between the presiden	1	0	1	1	1	WASHINGTON POST	TRUE	major_paper	0.00900059579445936	0.229193833147721	0.00149564115856745	0.421718372426521	0.00504409746299007	0.00810001519917332	0.311575392586087	0.0138720522244808	4	0.421718372426521
199	Pasadena Star-News	NA	NA	Pasadena, CA	March 13, 2005	2005	3	159	DATELINE: LOS ANGELES Assemblywoman Judy Chu,	1	0	1	1	1	PASADENA STAR NEWS	FALSE	other_paper	0.186446279233215	0.144951391381888	0.427615744481979	0.079983390113836	0.0417955920495982	0.0176624429047103	0.070641138279632	0.0309040215551415	3	0.427615744481979
200	TELEGRAM & GAZETTE	NA	LOCAL NEWS	Massachusetts	December 16, 2004	2004	12	180	DATELINE: WORCESTER Worcester group gets $125,	1	0	1	1	1	TELEGRAM GAZETTE	FALSE	other_paper	0.205963095710903	0.386798744896483	0.204268439045025	0.0173516927714902	0.00513515809548611	0.151421688613745	0.00570283256827874	0.0233583482985891	2	0.386798744896483
201	The Washington Post	NA		NA	November 19, 2000	2000	11	227	President Clinton announced yesterday a packa	1	0	1	1	1	WASHINGTON POST	TRUE	major_paper	0.222283835749423	0.556318089739915	0.0092032314469391	0.105854774658742	0.0135013235207147	0.033415153954076	0.0232135586614669	0.0362100322687229	2	0.556318089739915
202	St. Louis Post-Dispatch	NA	NA	Missouri	January 17, 1997	1997	1	253	The following were reported to police departm	1	0	1	1	1	ST LOUIS POST DISPATCH	TRUE	major_paper	0.0196647488891241	0.0236392520639122	0.0718333234761437	0.00959042968650111	0.584529032087349	0.0539391756042391	0.0247688851997582	0.212035152992972	5	0.584529032087349
203	St. Petersburg Times	DIGEST	CITRUS TIMES	Florida	November 9, 2004	2004	11	179	DATELINE: LECANTO; INVERNESS The Florida Depar	1	0	1	1	1	ST PETERSBURG TIMES	FALSE	other_paper	0.0941410047357874	0.136709119684227	0.0950552926804189	0.0149659159746824	0.206733279789565	0.342972634842687	0.0178796926324019	0.0915430596602309	6	0.342972634842687
204	St. Louis Post-Dispatch	NA	NA	Missouri	December 2, 1999	1999	12	240	Circle of Concern is looking for public-spiri	1	0	1	1	1	ST LOUIS POST DISPATCH	TRUE	major_paper	0.0348025754008136	0.387232900072921	0.29386165621444	0.00797000378074025	0.00607896572494036	0.018995033210336	0.00796338485042513	0.243095480745384	2	0.387232900072921
205	The Washington Post	NA		NA	June 14, 1999	1999	6	234	Robert Bacon Reese, 79, an economist who work	1	0	1	1	1	WASHINGTON POST	TRUE	major_paper	0.03319218805794	0.111212198461482	0.202198198832411	0.110994518419017	0.0179249865078817	0.220761188319584	0.0822865646996416	0.221430156702043	8	0.221430156702043
206	South Bend Tribune	NA	FAITH	Indiana	October 28, 2004	2004	10	178	SOUTH BEND -- The food pantry at Catholic Charit	1	0	1	1	1	SOUTH BEND TRIBUNE	FALSE	other_paper	0.0352179264972374	0.499704653815063	0.138990803629912	0.00860315215313457	0.0126701394126387	0.171804922148063	0.00875222830456427	0.124256174039388	2	0.499704653815063
207	St. Louis Post-Dispatch	NA	NA	Missouri	July 23, 2000	2000	7	223	HUNGER GLOWING economic statistics may bode	1	0	1	1	1	ST LOUIS POST DISPATCH	TRUE	major_paper	0.064818647549485	0.677582789997811	0.00558035035892611	0.120640754185954	0.00732263157296882	0.0289998308493294	0.0614676825219291	0.0335873129635964	2	0.677582789997811
208	TELEGRAM & GAZETTE	Newspaper	Pg. 12 LENGTH: 595 words The Department of Transitional Assistance (DTA) announces changes that have streamlined program requirements and expanded outreach for the federally-funded Food Stamp Program. As a result, enrollment is up by more than 50,000 people in the last year. Monday, DTA announced the implementation of several improvements to the Food Stamp Program. These changes began during brai…	Massachusetts	July 22, 2008	2008	7	127	The Department of Transitional Assistance (DTA)	1	0	1	1	1	TELEGRAM GAZETTE	FALSE	other_paper	0.370525525725717	0.472588515957648	0.0558970225818018	0.0633182722070274	0.00860201946213413	0.00816678579795473	0.0093589941251514	0.0115428641425657	2	0.472588515957648
209	The Atlanta Journal and Constitution	NA	Local News	NA	August 27, 1999	1999	8	236	The troubled Gwinnett County welfare office will	1	0	1	1	1	ATLANTA JOURNAL AND CONSTITUTION	FALSE	other_paper	0.279280543718553	0.228827432861811	0.0240749891972662	0.0783787226499308	0.241229591965817	0.0078534765132381	0.0386555890453887	0.101699654047996	1	0.279280543718553
210	Crain's Cleveland Business	NA	Opinion	NA	April 07, 1997	1997	4	256	Our daughter informed us at the dinner table	1	0	1	1	1	CRAIN S CLEVELAND BUSINESS	FALSE	other_paper	0.0291390916719765	0.343687018193372	0.013875302877534	0.0228248188717209	0.0146476574909736	0.0129375667020412	0.369024807214231	0.193863736978151	7	0.369024807214231
211	Lincoln Journal Star	Newspaper	A	Nebraska	September 22, 2007	2007	9	141	DATELINE: LINCOLN, NE Nebraska is No. 1 in wee	1	0	1	1	1	LINCOLN JOURNAL STAR	FALSE	other_paper	0.0865308521204808	0.695042614847558	0.0196556576189632	0.110702202169042	0.00365335741157007	0.0337674826361667	0.0280826177434685	0.0225652154527505	2	0.695042614847558
212	Daily Press - Victorville	Newspaper	NA	California	August 17, 2008	2008	8	128	Aug. 17--Use of food stamps grew by at least 15	1	0	1	1	1	DAILY PRESS VICTORVILLE	FALSE	other_paper	0.0398918363730075	0.704175015565946	0.106208975627027	0.0616760544974907	0.00466533823291776	0.0255688383689465	0.0158463046015833	0.0419676367330818	2	0.704175015565946
213	St. Petersburg Times	LETTER	EDITORIAL	Florida	February 27, 1997	1997	2	254	As a customer of Florida Power Corp., I am o	0	0	0	1	1	ST PETERSBURG TIMES	FALSE	other_paper	0.0779777015841392	0.0201695830610402	0.060576532537525	0.0139464389214373	0.288780640591971	0.0174474357018983	0.282340079899894	0.238761587702095	5	0.288780640591971
214	San Gabriel Valley Tribune	NA	NA	San Gabriel Valley, CA	March 13, 2005	2005	3	159	Police arrested a 25-year-old Glendora man for t	1	0	1	1	1	SAN GABRIEL VALLEY TRIBUNE	FALSE	other_paper	0.0480179831477858	0.0528905104184078	0.401750339990103	0.035566762853677	0.246693299259748	0.0113525873962758	0.0179146043941106	0.185813912539893	3	0.401750339990103
215	South Bend Tribune	NA	LOCAL	Indiana	February 6, 2003	2003	2	182	Former U.S. Secretary of Agriculture Richard E.	1	0	1	1	1	SOUTH BEND TRIBUNE	FALSE	other_paper	0.052734943682942	0.125206736628836	0.090281515528528	0.0465790165622128	0.0537901325979333	0.229004009764908	0.177178653579566	0.225224991655074	6	0.229004009764908
216	Korea Times	Newspaper	NA	NA	February 17, 2009	2009	2	110	Staff Reporter A food stamp program may be intr	1	0	1	1	1	KOREA TIMES	FALSE	other_paper	0.0157443843759093	0.277259937408546	0.0184488519550125	0.247152714376107	0.00860994436363234	0.11361190311606	0.284576973952769	0.0345952904519631	7	0.284576973952769
217	St. Louis Post-Dispatch	LETTER	EDITORIAL	Missouri	November 17, 2007	2007	11	143	This holiday,the Senate should increase food st	1	0	1	1	1	ST LOUIS POST DISPATCH	TRUE	major_paper	0.0805825811717971	0.188709878242364	0.151829242852483	0.0359647479985259	0.0148545093187446	0.0827697931783925	0.0936176226304933	0.3516716246072	8	0.3516716246072
218	San Jose Mercury News	NA	LOCAL	California	April 17, 2001	2001	4	208	DATELINE: SAN MATEO COUNTY In the last four ye	1	0	1	1	1	SAN JOSE MERCURY NEWS	FALSE	other_paper	0.0200626661989365	0.884473276373482	0.0334772782588482	0.0142901374391111	0.00225928047677413	0.0112412147836675	0.00972275634446531	0.0244733901247149	2	0.884473276373482
219	The New York Times	NA		NA	February 11, 1996	1996	2	266	THE universe, the British scientist J. B. S. Hal	1	0	1	1	1	NEW YORK TIMES	TRUE	major_paper	0.00397582934902506	0.11710910568203	0.00217960006491165	0.352074909996487	0.00154371816848726	0.298167535838234	0.208832795923369	0.0161165049774554	4	0.352074909996487
220	The Atlanta Journal-Constitution	NA		NA	October 9, 2002	2002	10	202	The number of impoverished families in Gwinnett	1	0	1	1	1	ATLANTA JOURNAL CONSTITUTION	FALSE	other_paper	0.08100080552182	0.678422538852963	0.027941183210372	0.0106703242715581	0.00660956066147641	0.0233055221302311	0.00970147520593378	0.162348590145645	2	0.678422538852963
221	USA TODAY	NA	NEWS	NA	March 21, 1996	1996	3	267	The House voted by a wide margin Wednesday to al	1	0	1	1	1	USA TODAY	TRUE	major_paper	0.00541858106271765	0.0531865784196007	0.00440941933225011	0.695689730326128	0.008852563916397	0.0644611426459255	0.156920948913776	0.0110610353832043	4	0.695689730326128
222	The Atlanta Journal-Constitution	NA		NA	December 22, 2001	2001	12	216	To drill proper policies into staff members, off	1	0	1	1	1	ATLANTA JOURNAL CONSTITUTION	FALSE	other_paper	0.256609214799385	0.572404486747204	0.0385829658705714	0.0244440792089794	0.0186080731649191	0.00772136994722088	0.0130004939530157	0.0686293163087046	2	0.572404486747204
223	The Atlanta Journal and Constitution	NA	News	NA	February 16, 2000	2000	2	218	DATELINE: Washington Five years after the Repu	1	0	1	1	1	ATLANTA JOURNAL AND CONSTITUTION	FALSE	other_paper	0.0508964617005632	0.166070036327498	0.00978514756027063	0.410403840236067	0.201515211137077	0.0271960236596805	0.10077170177509	0.0333615776037537	4	0.410403840236067
224	Telegram & Gazette	NA	LOCAL NEWS	Massachusetts	February 29, 2000	2000	2	218	DATELINE: WORCESTER - A former Worcester gr	1	0	1	1	1	TELEGRAM GAZETTE	FALSE	other_paper	0.0471235922257837	0.032104342809607	0.0243355355534563	0.0189340345893778	0.774892338287051	0.0537295211295164	0.0143702486530253	0.0345103867521821	5	0.774892338287051
225	USA TODAY	NA		NA	March 1, 1996	1996	3	267	DATELINE: WASHINGTON WASHINGTON - The House ov	1	0	1	1	1	USA TODAY	TRUE	major_paper	0.00335603160819036	0.0446578235912721	0.00407175774025944	0.64178317792244	0.00293210776477391	0.22661626035765	0.0648396147265812	0.0117432262888333	4	0.64178317792244
226	The Washington Post	NA	A SECTION	NA	November 22, 1996	1996	11	275	A new provision of the federal welfare law th	1	0	1	1	1	WASHINGTON POST	TRUE	major_paper	0.109571430145101	0.584397795969609	0.0075275544085297	0.119222835522943	0.0161869121552452	0.0159958030473753	0.0413404259565447	0.105757242794652	2	0.584397795969609
227	The Financial Post	CORRECTION	SECTION 1, NEWS	Toronto, Canada	May 23, 1996	1996	5	269	REPUBLICANS UNVEIL WELFARE, MEDICAID BILLS Cong	1	0	1	1	1	FINANCIAL POST	FALSE	other_paper	0.0154600772283716	0.273611521970916	0.141817722056283	0.336122020870269	0.0520967404525902	0.0549911630623949	0.079605253735846	0.0462955006233287	4	0.336122020870269
228	The New York Times	NA		NA	February 8, 2000	2000	2	218	DATELINE: WASHINGTON, Feb. 7 The budget unveil	1	0	1	1	1	NEW YORK TIMES	TRUE	major_paper	0.0104058415288699	0.275026723102297	0.0022477779781453	0.487551566434505	0.00660820087846879	0.00974427411820494	0.14424836212112	0.0641672538383889	4	0.487551566434505
229	The Washington Post	NA	EDITORIAL	NA	June 23, 1996	1996	6	270	THE PRESIDENT has been saying all year that h	1	0	1	1	1	WASHINGTON POST	TRUE	major_paper	0.0387244322695065	0.238774917694486	0.00478219865926791	0.459018065397217	0.0148865610565162	0.00955059796427148	0.210840445728365	0.0234227812303698	4	0.459018065397217
230	Portland Press Herald	NA		Maine	September 13, 1996	1996	9	273	DATELINE: AUGUSTA Depending on your politic	1	0	1	1	1	PORTLAND PRESS HERALD	FALSE	other_paper	0.0458237088130189	0.579691778680952	0.00414978167994332	0.136868688976444	0.00380818177918783	0.0282251603729839	0.103995334226058	0.0974373654714119	2	0.579691778680952
231	St. Louis Post-Dispatch	NA		Missouri	June 6, 1997	1997	6	258	Lillian Hatler, 77, wandered into the produce	1	0	1	1	1	ST LOUIS POST DISPATCH	TRUE	major_paper	0.0244556838732111	0.115337595712186	0.0359420696915912	0.51121822102564	0.0229123241137187	0.0840548262866611	0.0389592807262384	0.167119998570753	4	0.51121822102564
232	The Washington Post	NA	EDITORIAL	NA	July 23, 1996	1996	7	271	THE SENATE is to vote today on a bill that th	1	0	1	1	1	WASHINGTON POST	TRUE	major_paper	0.00908478242941258	0.213978343875741	0.00326129788152245	0.266956856961005	0.00662491517825496	0.00833694992951384	0.445069620201774	0.0466872335427762	7	0.445069620201774
233	Saint Paul Pioneer Press	NA	LOCAL	Minnesota	August 13, 1999	1999	8	236	Minnesota is one of six states to receive an ann	1	0	1	1	1	SAINT PAUL PIONEER PRESS	FALSE	other_paper	0.277818130636963	0.613144558942068	0.00543248860250136	0.0522801244597431	0.0152767435767319	0.00575377385379682	0.0101218738478142	0.020172306080381	2	0.613144558942068
234	The New York Times	NA	Section A	NA	February 25, 1999	1999	2	230	The nation's food stamp rolls have dropped by o	1	0	1	1	1	NEW YORK TIMES	TRUE	major_paper	0.0785107121853977	0.66050067026953	0.00264937343204457	0.113751197440503	0.0233807894890591	0.0276930487173687	0.0341394919386288	0.0593747165274687	2	0.66050067026953
235	St. Louis Post-Dispatch	South Post Briefs Column	NA	Missouri	November 8, 1999	1999	11	239	ST. LOUIS COUNTY Circle of Concern needs v	1	0	1	1	1	ST LOUIS POST DISPATCH	TRUE	major_paper	0.0710722482320951	0.165689643008936	0.240996442923701	0.0111753769227341	0.0746518924103792	0.115280810259676	0.00746480411658188	0.313668782125897	8	0.313668782125897
236	USA TODAY	NA	NEWS	NA	September 15, 1997	1997	9	261	DATELINE: WASHINGTON WASHINGTON -- As many as	1	0	1	1	1	USA TODAY	TRUE	major_paper	0.00770015218753994	0.629724609136671	0.0189607126979014	0.0801464828423424	0.00455966040909608	0.127445914392114	0.0290967871383306	0.102365681196005	2	0.629724609136671
237	Marin Independent Journal	NA	NA	Marin, CA	June 23, 2004	2004	6	174	System leaves 'paper era' in dust WASHINGTON -	1	0	1	1	1	MARIN INDEPENDENT JOURNAL	FALSE	other_paper	0.239013926963365	0.353711897459041	0.0294096662429996	0.0904974031791943	0.0127575699474786	0.0891473812042893	0.0964475399361351	0.0890146150674977	2	0.353711897459041
238	Telegram & Gazette	NA	LOCAL NEWS	Massachusetts	November 19, 1999	1999	11	239	DATELINE: WORCESTER Worcester man guilty in	1	0	1	1	1	TELEGRAM GAZETTE	FALSE	other_paper	0.0227327868624888	0.0236482640898326	0.0178616982856347	0.00849166801111664	0.852944924739734	0.0136039913377118	0.0110285924472246	0.0496880742262566	5	0.852944924739734
239	Saint Paul Pioneer Press	NA		Minnesota	August 13, 1999	1999	8	236	Minnesota State awarded for food stamp program:	1	0	1	1	1	SAINT PAUL PIONEER PRESS	FALSE	other_paper	0.299852036565952	0.597431001643766	0.00552434585005835	0.0486492410477982	0.0139592913495553	0.00543346478902175	0.00970394703070772	0.0194466717231406	2	0.597431001643766
240	The Washington Post	NA	A SECTION	NA	November 26, 1999	1999	11	239	Former welfare recipients and homeless people	1	0	1	1	1	WASHINGTON POST	TRUE	major_paper	0.0300183331224598	0.772120878242011	0.00412399981209391	0.0167022817125092	0.0812699944581634	0.00828993049445213	0.0529266979103175	0.0345478842479928	2	0.772120878242011
241	St. Louis Post-Dispatch	LETTER	EDITORIAL	Missouri	October 26, 2005	2005	10	166	Food stamp program is too tightly run to trim	1	0	1	1	1	ST LOUIS POST DISPATCH	TRUE	major_paper	0.0417402385653332	0.115496557315407	0.0655047178669338	0.202181756051051	0.0826706504168613	0.122479852427559	0.315627787065035	0.0542984402918196	7	0.315627787065035
242	Daily News	COLUMN,OPINION	EDITORIAL	New York	July 5, 2000	2000	7	223	THIRTY billion bucks buys a lot of stuff - even	1	0	1	1	1	DAILY NEWS	FALSE	other_paper	0.00658929434155802	0.0637466529200558	0.0120228452848242	0.369760681029981	0.00511185343758385	0.013974066878455	0.188238929849928	0.340555676257614	4	0.369760681029981
243	Daily News	NA	Suburban	New York	October 18, 1999	1999	10	238	Poor, non-English-speaking New Yorkers are be	1	0	1	1	1	DAILY NEWS	FALSE	other_paper	0.115069921650177	0.415178867328368	0.0353603153094683	0.0144142226420533	0.169436247618392	0.00566790590814891	0.0275102162833065	0.217362303260086	2	0.415178867328368
244	St. Petersburg Times	NA	CITY & STATE	Florida	June 5, 1996	1996	6	270	DATELINE: TAMPA Federal prosecutors on Tues	1	0	1	1	1	ST PETERSBURG TIMES	FALSE	other_paper	0.0204808749393121	0.0703244234940296	0.159272658274113	0.0259843917687898	0.343806828920014	0.268943900908491	0.0209474473025219	0.0902394743927291	5	0.343806828920014
245	The New York Times	NA	Section A	NA	May 12, 1998	1998	5	245	DATELINE: WASHINGTON, May 11 Republican leader	1	0	1	1	1	NEW YORK TIMES	TRUE	major_paper	0.0397690430359147	0.0652450759015923	0.00455787442289102	0.685365962999523	0.0326004727896621	0.00709373635164062	0.0611834277444063	0.10418440675437	4	0.685365962999523
246	St. Louis Post-Dispatch	COMMENTARY	EDITORIAL	Missouri	August 20, 2007	2007	8	140	Missouri's representatives in Congress left Wash	1	0	1	1	1	ST LOUIS POST DISPATCH	TRUE	major_paper	0.0582326574932388	0.478174071873333	0.0051257022968018	0.270086229922129	0.00486925385252821	0.0611379063585728	0.0975985351561903	0.0247756430472061	2	0.478174071873333
247	The New York Times	Editorial	Section A	NA	July 25, 1996	1996	7	271	President Clinton says he might sign welfare leg	1	0	1	1	1	NEW YORK TIMES	TRUE	major_paper	0.00645922964637873	0.306546138954642	0.0012191583946733	0.429729820459205	0.00563521510249641	0.00461238761532222	0.198229615568944	0.0475684342583386	4	0.429729820459205
248	St. Petersburg Times	NA	NATIONAL	Florida	December 27, 1996	1996	12	276	DATELINE: WASHINGTON President Clinton has	1	0	1	1	1	ST PETERSBURG TIMES	FALSE	other_paper	0.0186755871341918	0.347250346839688	0.00334422841663061	0.402682985951877	0.0324519993113801	0.0132361638077138	0.169868894504134	0.0124897940343857	4	0.402682985951877
249	St. Louis Post-Dispatch	Newspaper	NEWS	Missouri	October 27, 2005	2005	10	166	DATELINE: WASHINGTON Rep. Todd Akin says he di	1	0	1	1	1	ST LOUIS POST DISPATCH	TRUE	major_paper	0.0638776597499403	0.0787057252034462	0.00807207935597519	0.3415013370675	0.139874229735581	0.0116445251370279	0.317465488113561	0.0388589556369687	4	0.3415013370675
250	Variety	NA	SMOKE & MIRRORS	NA	July 18, 2005	2005	7	163	As part of its 10th-anni festivities, online ret	1	0	1	1	1	VARIETY	FALSE	other_paper	0.00302455844847632	0.0333132787943886	0.278506382779447	0.0087422828541784	0.0377916626391695	0.22078674932499	0.247280557378022	0.170554527781328	3	0.278506382779447
251	The New York Times	NA	Section B	NA	January 27, 1999	1999	1	229	The Giuliani administration reiterated its promi	1	0	1	1	1	NEW YORK TIMES	TRUE	major_paper	0.207268279482316	0.372969062498597	0.0236074746267239	0.0648656147325016	0.234829477172281	0.0201624599603071	0.0341446523048418	0.0421529792224314	2	0.372969062498597
252	St. Louis Post-Dispatch	EDITORIAL	EDITORIAL	Missouri	June 11, 1996	1996	6	270	Sen. Bob Dole is scheduled to leave the Senat	1	0	1	1	1	ST LOUIS POST DISPATCH	TRUE	major_paper	0.00237765359983857	0.00856431173500896	0.00143628750895875	0.267822035426624	0.0306698827003952	0.00411331925316515	0.674192996209702	0.0108235135663079	7	0.674192996209702
253	St. Petersburg Times	NA	CITRUS TIMES	Florida	October 9, 2004	2004	10	178	DATELINE: INVERNESS Today is the last day for	1	0	1	1	1	ST PETERSBURG TIMES	FALSE	other_paper	0.240914125466112	0.321190154475536	0.246192607318935	0.0154746316433254	0.0134116422501412	0.0903080268290168	0.00801940689608552	0.0644894051208475	2	0.321190154475536
254	The New York Times	NA	Section 1	NA	September 3, 2000	2000	9	225	DATELINE: WASHINGTON, Sept. 2 The Indian casin	1	0	1	1	1	NEW YORK TIMES	TRUE	major_paper	0.0581417028174777	0.284729679656347	0.105036786608927	0.301508140841582	0.00864193703970017	0.162599806824366	0.0341251497134833	0.0452167964981168	4	0.301508140841582
255	Telegraph Herald	NA		Dubuque, IA	June 27, 2001	2001	6	210	DATELINE: MILWAUKEE Wisconsin's food-stamp pro	1	0	1	1	1	TELEGRAPH HERALD	FALSE	other_paper	0.123716795790893	0.575044349470974	0.00654053304599017	0.127724577459451	0.0541559205929828	0.0343504620076209	0.0168535134950202	0.0616138481370682	2	0.575044349470974
256	Whittier Daily News	Newspaper	NA	California	August 9, 2009	2009	8	116	A representative from the Department of Public S	1	0	1	1	1	WHITTIER DAILY NEWS	FALSE	other_paper	0.0747531403504592	0.00972525041561215	0.853692903512608	0.000850086101065609	0.00771366944738697	0.00586328857618356	0.0017912189975603	0.0456104425991237	3	0.853692903512608
257	The Washington Post	NA		NA	May 18, 1999	1999	5	233	John Joseph Kirby, 89, a lawyer with the fede	1	0	1	1	1	WASHINGTON POST	TRUE	major_paper	0.0462429087600772	0.0437699124996443	0.285687221503105	0.233788534322894	0.120800623240345	0.0219013144656687	0.0973754850128711	0.150434000195395	3	0.285687221503105
258	The New York Times	NA	Section B	NA	August 27, 1997	1997	8	260	DATELINE: TRENTON, Aug. 26 New Jersey will con	1	0	1	1	1	NEW YORK TIMES	TRUE	major_paper	0.116999204121661	0.529543419798257	0.00370236212201982	0.13081803995145	0.0490874819027423	0.004431817613837	0.148069128156764	0.017348546333269	2	0.529543419798257
259	The New York Times	NA	Section B	NA	August 7, 1998	1998	8	248	Hoping to restore benefits to thousands of needy	1	0	1	1	1	NEW YORK TIMES	TRUE	major_paper	0.0180212643550781	0.490852243443595	0.00142286911113151	0.039729446041571	0.244953749002459	0.00276767497700748	0.185191281713433	0.017061471355724	2	0.490852243443595
260	St. Petersburg Times	NA	CITRUS TIMES	Florida	September 23, 2004	2004	9	177	DATELINE: INVERNESS Some Citrus County residen	1	0	1	1	1	ST PETERSBURG TIMES	FALSE	other_paper	0.206829712149634	0.553240951290374	0.0588734546014035	0.0101493778467774	0.00635981041625282	0.099140642763682	0.00505620591177522	0.0603498450201008	2	0.553240951290374
261	The Ledger	NA		Lakeland, FL	April 17, 2004	2004	4	172	LAKELAND -- The federal government must retur	1	0	1	1	1	LEDGER	FALSE	other_paper	0.0171793208993614	0.0472767923839965	0.0298371221526762	0.570638098700813	0.0126660965038895	0.0138589595444522	0.161718093716107	0.146825516098705	4	0.570638098700813
262	St. Louis Post-Dispatch	NA	EDITORIAL, Pg. 07B, COMMENTARY COLUMN LENGTH: 952 words Welfare is an issue that epitomizes one of President Bill Clinton's paradigmatic qualities. He uses studied ambiguity to present himself as a walking political Rorschach test. His presentation allows people to see in him what they want to see, the same words somehow communicating positively to "new" Democrats and traditional liberals simulta…	Missouri	May 12, 1997	1997	5	257	Welfare is an issue that epitomizes one of Pr	1	0	1	1	1	ST LOUIS POST DISPATCH	TRUE	major_paper	0.0905341822172357	0.30633039974083	0.00290356267482182	0.134383880005505	0.016324742054275	0.0100935553236678	0.404248577008833	0.0351811009748315	7	0.404248577008833
263	The New York Times	Summary	Section B	NA	August 5, 1997	1997	8	260	OFFICERS HOSPITALIZED -- Two New York City poli	1	0	1	1	1	NEW YORK TIMES	TRUE	major_paper	0.0710976517223948	0.129695979523095	0.00794415728886715	0.196099610480134	0.455489969684188	0.00911911162361205	0.0382848999060726	0.0922686197716361	5	0.455489969684188
264	USA TODAY	NA	NEWS	NA	October 7, 1997	1997	10	262	Welfare recipients are going to work. As a resul	1	0	1	1	1	USA TODAY	TRUE	major_paper	0.034029223072762	0.765525568627065	0.00585338763445773	0.0647076162225526	0.0178781044214821	0.0163976414210526	0.0433288734333396	0.0522795851672884	2	0.765525568627065
265	South Bend Tribune	NA		Indiana	March 3, 2004	2004	3	171	The head of the northern Indiana chapter of Wome	1	0	1	1	1	SOUTH BEND TRIBUNE	FALSE	other_paper	0.0562255062644267	0.0685322564298901	0.00570309040250148	0.704957148988746	0.00795639762867864	0.0117527777090168	0.124396461159443	0.020476361417298	4	0.704957148988746
266	Daily News	NA	NEWS	New York	November 25, 2003	2003	11	191	City Council members threatened to slap the Bloo	1	0	1	1	1	DAILY NEWS	FALSE	other_paper	0.0490484642592004	0.189856215463663	0.0669712427513226	0.143182388990772	0.20275445765353	0.0242395436459698	0.122745963742997	0.201201723492545	5	0.20275445765353
267	Las Cruces Sun-News	NA	A SECTION	NA	February 26, 2005	2005	2	158	Santa Fe bureau chief SANTA FE < Rep. Miguel Ga	1	0	1	1	1	LAS CRUCES SUN NEWS	FALSE	other_paper	0.0388538165117126	0.344784734528419	0.0124612589608455	0.169561819554314	0.00788130774867634	0.00815289018136411	0.0907041599165143	0.327600012598154	2	0.344784734528419
268	Whittier Daily News	Newspaper	NA	California	November 7, 2006	2006	11	155	LOS ANGELES - A Pasadena man is scheduled to app	1	0	1	1	1	WHITTIER DAILY NEWS	FALSE	other_paper	0.103947834322905	0.122401387413754	0.0660455041099497	0.0111512455253098	0.482887180966713	0.182260684939725	0.00716874790190095	0.0241374148197418	5	0.482887180966713
269	St. Petersburg Times	EDITORIAL	EDITORIAL	Florida	June 11, 1996	1996	6	270	Bob Dole went to Washington 35 years ago as a	1	0	1	1	1	ST PETERSBURG TIMES	FALSE	other_paper	0.00860383548629074	0.0168524507984223	0.00355525429053652	0.337308571073394	0.016706249098875	0.00348232881788898	0.554299418308	0.0591918921265919	7	0.554299418308
270	The New York Times	NA	Section B	NA	August 5, 1997	1997	8	260	Sixteen owners or employees of 10 convenience st	1	0	1	1	1	NEW YORK TIMES	TRUE	major_paper	0.112351752501043	0.272974176601231	0.00689847958284697	0.0325040525420442	0.336430782689651	0.148604521566132	0.00961475181394305	0.0806214827031086	5	0.336430782689651
271	Daily News	COLUMN	SUBURBAN	New York	August 11, 2005	2005	8	164	IT IS HARD to believe. The same anti-hunger advo	1	0	1	1	1	DAILY NEWS	FALSE	other_paper	0.0747953697129408	0.735724296871833	0.011226861271492	0.0210261244520988	0.00506990353625821	0.0225226185697101	0.0742120251976626	0.0554228003880041	2	0.735724296871833
272	Daily News	NA	NEWS	New York	March 7, 2002	2002	3	195	Since Sept. 11, city, state and federal agencies	1	0	1	1	1	DAILY NEWS	FALSE	other_paper	0.216141045381266	0.19126131455737	0.0607719850179106	0.201359557324374	0.150498861989132	0.0531078841057597	0.0430853007336526	0.0837740508905356	1	0.216141045381266
273	The Ledger	NA		Lakeland, FL	September 24, 2004	2004	9	177	LAKELAND -- Wednesday's chaotic scene at The	1	0	1	1	1	LEDGER	FALSE	other_paper	0.134807517296669	0.181673086554015	0.174395903854905	0.00636222888422508	0.0561813507786334	0.134716128044911	0.00565759602787052	0.306206188558771	8	0.306206188558771
274	Daily News	LIST	NEWS	New York	March 7, 2002	2002	3	195	Since Sept. 11, city, state and federal agencies	1	0	1	1	1	DAILY NEWS	FALSE	other_paper	0.194792896383791	0.170258013917653	0.094826400519893	0.223382321046664	0.142552409058279	0.0426536885669322	0.047932985629803	0.0836012848769846	4	0.223382321046664
275	St. Petersburg Times	NA	CITRUS TIMES	Florida	September 2, 1998	1998	9	249	DATELINE: INVERNESS Nola Patterson, directo	1	0	1	1	1	ST PETERSBURG TIMES	FALSE	other_paper	0.0228646987227469	0.403810555947455	0.166381420420652	0.00597913113892643	0.00404504426284235	0.0639656400623338	0.00772457803614522	0.325228931408899	2	0.403810555947455
276	Pasadena Star-News	Newspaper	NA	California	November 8, 2006	2006	11	155	LOS ANGELES - A Pasadena man is scheduled to app	1	0	1	1	1	PASADENA STAR NEWS	FALSE	other_paper	0.103069531762473	0.120321640323612	0.0656578976603946	0.0157563994571282	0.479140952704306	0.185404020080497	0.00712422234855175	0.0235253356630377	5	0.479140952704306
277	Herald-Times, Bloomington, Indiana	NA	NA	NA	November 17, 2005	2005	11	167	More than half a million Hoosiers were enroll	1	0	1	1	1	HERALD TIMES BLOOMINGTON INDIANA	FALSE	other_paper	0.0971552308940168	0.618247629311844	0.0585462107627913	0.0345389146869321	0.0119903696531798	0.0125585824674152	0.105034574171718	0.0619284880521031	2	0.618247629311844
278	USA TODAY	NA	NEWS	NA	December 16, 1999	1999	12	240	Despite economic good news elsewhere, the nation	1	0	1	1	1	USA TODAY	TRUE	major_paper	0.00560625053908932	0.808937288523736	0.00567949171541775	0.0353750185466204	0.0047878286649316	0.0100525352906023	0.0432136210868145	0.0863479656327875	2	0.808937288523736
279	St. Petersburg Times	COLUMN	FLORIDIAN	Florida	November 02, 1999	1999	11	239	Something has been bothering me, so I decided	1	0	1	1	1	ST PETERSBURG TIMES	FALSE	other_paper	0.393777134665931	0.0238671366331575	0.0263214976334012	0.00582757730286352	0.10745370871797	0.0494315304723487	0.0136347043196194	0.379686710254708	1	0.393777134665931
280	The Atlanta Journal-Constitution	NA		NA	May 5, 1997	1997	5	257	Susan Polk of Lilburn, resource director at H	1	0	1	1	1	ATLANTA JOURNAL CONSTITUTION	FALSE	other_paper	0.156614613747166	0.355355200325765	0.231491485856228	0.00883892879880016	0.00895543298681262	0.0213999901349413	0.00948658176840449	0.207857766381883	2	0.355355200325765
281	Charleston Daily Mail	Newspaper		West Virginia	December 8, 2005	2005	12	168	BOTH liberals and conservatives are caterwauling	1	0	1	1	1	CHARLESTON DAILY MAIL	FALSE	other_paper	0.0229537913734869	0.390557233732864	0.00497255330391126	0.334361700608365	0.00594788994003849	0.00803162892192977	0.0947388517804711	0.138436350338933	2	0.390557233732864
282	St. Louis Post-Dispatch	NA	NEWS	Missouri	August 18, 2001	2001	8	212	* Thousands of accounts nationwide, including hu	1	0	1	1	1	ST LOUIS POST DISPATCH	TRUE	major_paper	0.214300399018575	0.278024800963029	0.0336788409072671	0.0169269358294095	0.0465140076588453	0.115903031060663	0.0100871840502582	0.284564800511953	8	0.284564800511953
283	USA TODAY	NA	NEWS	NA	January 15, 1997	1997	1	253	More details are emerging about the budget Presi	1	0	1	1	1	USA TODAY	TRUE	major_paper	0.0224205909237056	0.109225021733706	0.0727401299603683	0.477887843965056	0.099609897415462	0.0214032383837381	0.172713892082258	0.0239993855357067	4	0.477887843965056
284	The New York Times	NA	Section B	NA	May 9, 1996	1996	5	269	DATELINE: WASHINGTON, May 8 The goal of a $25,	1	0	1	1	1	NEW YORK TIMES	TRUE	major_paper	0.106418024862676	0.114353432146278	0.0223879931462431	0.190062317187934	0.150639849179079	0.0794704592369014	0.310589762447323	0.0260781617935648	7	0.310589762447323
285	Saint Paul Pioneer Press	NA	LOCAL	Minnesota	August 6, 1999	1999	8	236	Milwaukee Senator seeks audit of food stamp pro	1	0	1	1	1	SAINT PAUL PIONEER PRESS	FALSE	other_paper	0.0723866596132406	0.107843055347749	0.042231762623073	0.0465001580445719	0.407560340153445	0.0079489827368152	0.018038759995818	0.297490281485287	5	0.407560340153445
286	Indian Country Today	Newspaper	BUSINESS AND FINANCIAL NEWS LENGTH: 815 words Jun. 4--WASHINGTON -- After last-minute travails, the farm bill, H.R. 2419 in the House of Representatives, has become law upon the bicameral override of a veto from President George W. Bush. It is the first override of the president's few vetoes. Though the votes to override were never in doubt, the bill's fate following the veto became uncertain bec…	Oneida, New York	June 4, 2008	2008	6	126	Jun. 4--WASHINGTON -- After last-minute travails	1	0	1	1	1	INDIAN COUNTRY TODAY	FALSE	other_paper	0.216433446841495	0.0733232726625573	0.0566210571548531	0.261940655880947	0.00772741453117089	0.282134858941325	0.0931093234967027	0.00870997049094953	6	0.282134858941325
287	The Washington Post	NA		NA	March 22, 1996	1996	3	267	The farm bill approved by Senate and House co	1	0	1	1	1	WASHINGTON POST	TRUE	major_paper	0.00460234187164264	0.0107969061487206	0.0103575867186168	0.624192336342246	0.0143075257956703	0.115031250931947	0.176870393435119	0.0438416587560368	4	0.624192336342246
288	The Atlanta Journal-Constitution	NA	Cobb	NA	August 15, 2002	2002	8	200	CHAIRMAN Nonpartisan Jack Collins Age: 57 R	1	0	1	1	1	ATLANTA JOURNAL CONSTITUTION	FALSE	other_paper	0.115178761683707	0.0638481713431427	0.356862244448809	0.133007161422251	0.133241127113356	0.0156271224087504	0.14931059903564	0.0329248125443442	3	0.356862244448809
289	The Washington Post	NA	OP-ED	NA	September 21, 1996	1996	9	273	Richard W. Spinrad claims that "research in t	1	0	1	1	1	WASHINGTON POST	TRUE	major_paper	0.0674889190177389	0.0574943571015899	0.0418282374691877	0.171288110546638	0.0174190641871429	0.292647652807647	0.308625884624605	0.0432077742454507	7	0.308625884624605
290	St. Petersburg Times	NA	HERNANDO TIMES	Florida	July 9, 2004	2004	7	175	A former Spring Hill medical office manager who	1	0	1	1	1	ST PETERSBURG TIMES	FALSE	other_paper	0.0179561171889637	0.089048086567926	0.0745553485990283	0.0132678763297574	0.510850392213942	0.0679264498284339	0.0515748858790079	0.174820843392941	5	0.510850392213942
291	Facts on File World News Digest	Newspaper		NA	July 8, 2004	2004	7	175	Secretary of Agriculture Ann Veneman June 22 ann	1	0	1	1	1	FACTS ON FILE WORLD NEWS DIGEST	FALSE	other_paper	0.197784308077525	0.223916902863271	0.010275540348785	0.168271284641604	0.186478899168621	0.15660081112672	0.0390522101028795	0.0176200436705939	2	0.223916902863271
292	Appeal-Democrat	Newspaper	STATE AND REGIONAL NEWS LENGTH: 731 words Apr. 7--Enrollment in the federal food stamp program in Yuba County has grown by nearly 12 percent, more than double the national trend. Sutter County reported a percentage increase similar to the national numbers -- a 5 percent increase -- while Colusa County's numbers remained virtually unchanged year to year. In January 2008, Yuba County reported 3,487…	Marysville, California	April 7, 2008	2008	4	124	Apr. 7--Enrollment in the federal food stamp pro	1	0	1	1	1	APPEAL DEMOCRAT	FALSE	other_paper	0.114886244258371	0.723784224277616	0.0149945891799775	0.0198517341018125	0.0207043804936744	0.068159067606119	0.00458931689994364	0.033030443182487	2	0.723784224277616
293	Brattleboro Reformer	NA	NA	Vermont	November 15, 2005	2005	11	167	Editor of the Reformer: I am writing this lette	1	0	1	1	1	BRATTLEBORO REFORMER	FALSE	other_paper	0.201991671795344	0.466305090488598	0.0388647236044797	0.0728988396259091	0.00604412196587816	0.0555789309775438	0.0382402518162379	0.12007636972601	2	0.466305090488598
294	St. Louis Post-Dispatch	NA		Missouri	December 3, 1996	1996	12	276	DATELINE: SPRINGFIELD, ILL. Illinois is ask	1	0	1	1	1	ST LOUIS POST DISPATCH	TRUE	major_paper	0.199344761220792	0.484856432042228	0.0102613055994463	0.0942732639243777	0.0622343169913451	0.00909177540844065	0.0431338995079398	0.096804245305431	2	0.484856432042228
295	The Atlanta Journal-Constitution	NA		NA	July 1, 2003	2003	7	187	When it comes to giving people the right amount	1	0	1	1	1	ATLANTA JOURNAL CONSTITUTION	FALSE	other_paper	0.0843087030346606	0.506964679696291	0.0123480333577428	0.0978157787526159	0.0210573605409252	0.0174027472818387	0.0161246573718084	0.243978039964118	2	0.506964679696291
296	Inside Bay Area	Newspaper	NA	California	April 5, 2008	2008	4	124	Struggling with rising prices and a stalled econ	1	0	1	1	1	INSIDE BAY AREA	FALSE	other_paper	0.0273376725688244	0.837335765104835	0.0386391995402432	0.0229479852322008	0.00111045885050984	0.0193121191861694	0.00457567840524393	0.048741121111974	2	0.837335765104835
297	The Washington Post	NA	A SECTION	NA	August 5, 1999	1999	8	236	SENATE Meets at 9:30 a.m. Committees: Agri	1	0	1	1	1	WASHINGTON POST	TRUE	major_paper	0.13265394985179	0.0446095679493894	0.0348694148634265	0.400929816304519	0.0677573740350955	0.241791114481796	0.0648533026048593	0.0125354599091251	4	0.400929816304519
298	South Bend Tribune	NA		Indiana	February 2, 2004	2004	2	170	CENTREVILLE -- For the second consecutive year,	1	0	1	1	1	SOUTH BEND TRIBUNE	FALSE	other_paper	0.129202394478509	0.741235882280696	0.0380444839017057	0.0107334924703932	0.0293103644159668	0.0222114606021616	0.0110953892095794	0.0181665326409883	2	0.741235882280696
299	Portland Press Herald	NA		Maine	July 31, 2000	2000	7	223	DATELINE: AUGUSTA The state is behind sched	1	0	1	1	1	PORTLAND PRESS HERALD	FALSE	other_paper	0.282416822141806	0.268776054164993	0.0106733888216852	0.0625258206815714	0.164751304460097	0.0113683901012373	0.00976859251807064	0.18971962711054	1	0.282416822141806
300	Daily News	NA	Editorial	New York	June 12, 1996	1996	6	270	WASHINGTON The real Bob Dole stood up yesterd	1	0	1	1	1	DAILY NEWS	FALSE	other_paper	0.00596301454619488	0.0555952023780504	0.0222627328049108	0.171311608334968	0.0316137445690207	0.0181827589649361	0.639152232074923	0.0559187063269963	7	0.639152232074923
301	The Salt Lake Tribune	Newspaper	COLUMNISTS	NA	September 15, 2007	2007	9	141	Hunger is a real and present issue for many Utah	1	0	1	1	1	SALT LAKE TRIBUNE	FALSE	other_paper	0.0138660268809197	0.65965086539209	0.00339929832309888	0.205537439605846	0.00315616376529009	0.0442666293186832	0.0457909572595838	0.024332619454489	2	0.65965086539209
302	The Washington Post	NA		NA	November 6, 1999	1999	11	239	In a snapshot that underscores the financial	1	0	1	1	1	WASHINGTON POST	TRUE	major_paper	0.356641773950544	0.146312400490352	0.00312710975668507	0.319740395260731	0.135300782987924	0.006091880380341	0.0171190375791326	0.0156666195942911	1	0.356641773950544
303	Morning Star	NA		Wilmington, NC	December 2, 1999	1999	12	240	The number of households relying on food stam	1	0	1	1	1	MORNING STAR	FALSE	other_paper	0.0111785106385637	0.688041646657638	0.0104200227616551	0.00575008975050696	0.00541125289085907	0.0838505456934546	0.00543645014686923	0.189911481460453	2	0.688041646657638
304	Pittsburgh Post-Gazette	Newspaper	EDITORIAL	Pennsylvania	April 8, 2008	2008	4	124	Regarding the April 2 editorial "Surge of Povert	1	0	1	1	1	PITTSBURGH POST GAZETTE	FALSE	other_paper	0.0189503223947982	0.440209131706671	0.0077924693562419	0.173467230711211	0.00907775163735545	0.0272441502492366	0.290383317410477	0.032875626534008	2	0.440209131706671
305	St. Louis Post-Dispatch	NA		Missouri	January 5, 1998	1998	1	241	DATELINE: CHICAGO Congress' rewrite of the	1	0	1	1	1	ST LOUIS POST DISPATCH	TRUE	major_paper	0.0173924674910948	0.583183187630386	0.0164192593990396	0.0851311646792424	0.0125808205918289	0.0414481181313705	0.0710709442682311	0.172774037808807	2	0.583183187630386
306	Florida Times-Union	Newspaper		Jacksonville	October 18, 2005	2005	10	166	Jacksonville can add hungry families to the grow	1	0	1	1	1	FLORIDA TIMES UNION	FALSE	other_paper	0.0334931120347289	0.840126720344854	0.00976039173686602	0.0144445392512064	0.0034090716685207	0.0191208076359637	0.0277338889847136	0.0519114683431466	2	0.840126720344854
307	The Washington Post	NA		NA	May 09, 1996	1996	5	269	The Agriculture Department improperly awarded	1	0	1	1	1	WASHINGTON POST	TRUE	major_paper	0.0662976626513318	0.0466777900961235	0.0393863678051515	0.292675954846928	0.146540347852465	0.0723938344246261	0.303295733396492	0.0327323089268821	7	0.303295733396492
308	St. Louis Post-Dispatch	NA	NA	Missouri	February 9, 1998	1998	2	242	HUNGER AND HOMELESSNESS Homelessness and hu	1	0	1	1	1	ST LOUIS POST DISPATCH	TRUE	major_paper	0.0226189657424543	0.727000847819455	0.00729329126253381	0.0344489649237211	0.0126850054438008	0.00625916076638954	0.0239697041150236	0.165724059926622	2	0.727000847819455
309	St. Petersburg Times	DIGEST	NATIONAL	Florida	June 23, 2004	2004	6	174	An estimated 16 percent of U.S. prison and jail	1	0	1	1	1	ST PETERSBURG TIMES	FALSE	other_paper	0.0410113968574745	0.117048297053108	0.0978744315545396	0.0650976318196745	0.25732187570437	0.173298165159601	0.0924479203221167	0.155900281529116	5	0.25732187570437
310	Portland Press Herald	NA		Maine	August 28, 1997	1997	8	260	DATELINE: AUGUSTA The federal government ha	1	0	1	1	1	PORTLAND PRESS HERALD	FALSE	other_paper	0.120638956829266	0.633135262279888	0.0212282053192457	0.0448389146111568	0.0162106375422998	0.0542672276929573	0.0237842029974436	0.0858965927277435	2	0.633135262279888
311	The Atlanta Journal-Constitution	NA		NA	April 2, 1997	1997	4	256	Two former welfare workers were indicted Tues	1	0	1	1	1	ATLANTA JOURNAL CONSTITUTION	FALSE	other_paper	0.0843495280296211	0.271042634082026	0.00712055345303282	0.0383496722706593	0.495909365954822	0.00415463185881364	0.0144185411306686	0.0846550732203563	5	0.495909365954822
312	Inside Bay Area	Newspaper	LOCAL	California	April 13, 2008	2008	4	124	Struggling with rising prices and a stalled econ	1	0	1	1	1	INSIDE BAY AREA	FALSE	other_paper	0.042282120878684	0.824449952151767	0.0307260847437689	0.0363307064943252	0.00129609809758856	0.0159991732798226	0.00456072353525153	0.0443551408187928	2	0.824449952151767
313	Brattleboro Reformer	Newspaper	NEWS	Vermont	December 7, 2009	2009	12	120	AUGUSTA, Maine (AP) - More Mainers have been enr	1	0	1	1	1	BRATTLEBORO REFORMER	FALSE	other_paper	0.0181539292741359	0.852272801797118	0.0166726084284262	0.0262336665421995	0.00135329286040317	0.0362585942453899	0.0171320853693066	0.0319230214830212	2	0.852272801797118
314	Palm Beach Post	Newspaper	A SECTION	Florida	October 12, 2007	2007	10	142	Florida has dramatically decreased the number of	1	0	1	1	1	PALM BEACH POST	FALSE	other_paper	0.160871471451653	0.528653410281025	0.00639653847012251	0.083814104784911	0.0691043858770214	0.0415480837609176	0.0624369122830255	0.047175093091324	2	0.528653410281025
315	The Washington Post	NA	METRO	NA	February 01, 1996	1996	2	266	DATELINE: RICHMOND, Jan. 31 The Allen admin	1	0	1	1	1	WASHINGTON POST	TRUE	major_paper	0.235656880703031	0.398345771648855	0.0067183182623082	0.105438809890455	0.0315387307891037	0.0192154243113437	0.0734519954027781	0.129634068992126	2	0.398345771648855
316	Brattleboro Reformer	Newspaper	NA	Vermont	December 27, 2008	2008	12	132	BENNINGTON -- The federal Food Stamp program wil	1	0	1	1	1	BRATTLEBORO REFORMER	FALSE	other_paper	0.175500030778191	0.725237487630432	0.0108259487303886	0.0504754013318166	0.00256624005176746	0.0098377486658207	0.0143064078122477	0.0112507349993357	2	0.725237487630432
317	Brattleboro Reformer	NA	NA	Vermont	August 5, 2005	2005	8	164	DATELINE: SPRINGFIELD Fuel assistance applicati	1	0	1	1	1	BRATTLEBORO REFORMER	FALSE	other_paper	0.570033138332172	0.199249644780973	0.0813733973492005	0.0310747798906845	0.00850954104620381	0.0632459960530628	0.01283468416497	0.0336788183827329	1	0.570033138332172
318	The Washington Post	Newspaper	Metro	NA	September 30, 2006	2006	9	153	FOOD STAMPS The D.C. Department of Human Serv	1	0	1	1	1	WASHINGTON POST	TRUE	major_paper	0.0883041374721452	0.163221051463881	0.189649966451705	0.0139449589203161	0.242437035029519	0.0373632351634838	0.0367545348160159	0.228325080682934	5	0.242437035029519
319	St. Petersburg Times	NA	HERNANDO TIMES	Florida	July 14, 2004	2004	7	175	A former Spring Hill medical office manager was	1	0	1	1	1	ST PETERSBURG TIMES	FALSE	other_paper	0.0173521051199414	0.0400225945463265	0.169069267879978	0.0100604401111642	0.532535991173331	0.0352571153443289	0.0326021755404912	0.16310031028444	5	0.532535991173331
320	The New York Times	NA	Section A	NA	August 11, 1998	1998	8	248	Federal officials said yesterday that they had b	1	0	1	1	1	NEW YORK TIMES	TRUE	major_paper	0.0293558874929007	0.129915045438353	0.0126529107677234	0.0351579907082613	0.424643767491218	0.178356597122968	0.0239829380544116	0.165934862924164	5	0.424643767491218
321	Daily News	NA	SUBURBAN	New York	October 20, 2000	2000	10	226	FORT GREENE - The roofs on all 21 buildings in t	1	0	1	1	1	DAILY NEWS	FALSE	other_paper	0.0174655569540162	0.116516147393189	0.677858380072927	0.0148877146428785	0.0160471204991866	0.0122738986973228	0.0417781111720704	0.10317307056841	3	0.677858380072927
322	The York Dispatch	Newspaper	NA	Pennsylvania	September 27, 2007	2007	9	141	FOOD STAMPS $3.7M from feds to help program HARR	1	0	1	1	1	YORK DISPATCH	FALSE	other_paper	0.0309471174471781	0.37789840911251	0.0081331075269554	0.0556308193489322	0.431760460363769	0.0107363252040425	0.0193572000114015	0.0655365609852114	5	0.431760460363769
323	The Courier Mail	NA	NEWS	Queensland, Australia	September 2, 2005	2005	9	165	DESTRUCTION Tsunami 'beaten' HURRICANE Katrina	1	0	1	1	1	COURIER MAIL	FALSE	other_paper	0.01132922810341	0.125677768778259	0.0849847821184503	0.151942552923139	0.0138492526256275	0.218774318169518	0.0945905067221534	0.298851590559443	8	0.298851590559443
324	Wisconsin State Journal	Letter	OPINION	Madison, Wisconsin	October 15, 2005	2005	10	166	Madison Bishop Robert Morlino was recently named	1	0	1	1	1	WISCONSIN STATE JOURNAL	FALSE	other_paper	0.094187777609768	0.1420835481097	0.0972592923352947	0.275175873470556	0.0379243178628136	0.0890857902801563	0.241121451742066	0.0231619485896457	4	0.275175873470556
325	San Jose Mercury News	NA	CALIFORNIA NEWS	California	August 7, 1998	1998	8	248	As part of this week's budget pact, Gov. Pete Wi	1	0	1	1	1	SAN JOSE MERCURY NEWS	FALSE	other_paper	0.0358089994802797	0.325263856389856	0.0135491124124264	0.213392565604166	0.150975035276078	0.00557033645888309	0.23221857269341	0.0232215216848996	2	0.325263856389856
326	Journal Record Legislative Report	Government activity	NA	Oklahoma City, OK	November 16, 2004	2004	11	179	Oklahoma taxpayers may be paying inflated rates	1	0	1	1	1	JOURNAL RECORD LEGISLATIVE REPORT	FALSE	other_paper	0.321081491446537	0.172347786418714	0.0144765216047293	0.168372321918728	0.0487235456574056	0.0232012206919898	0.105037228159288	0.146759884102607	1	0.321081491446537
327	Journal-World	Newspaper	NA	Lawrence, Kansas	August 2, 2007	2007	8	140	Aug. 2--TOPEKA -- State officials Wednesday anno	1	0	1	1	1	JOURNAL WORLD	FALSE	other_paper	0.0457086664156458	0.779010351477644	0.11541957254572	0.00528915585592253	0.00218837265948566	0.0138148295350501	0.0028081765148946	0.035760874995637	2	0.779010351477644
328	West County Times	NA	OPINION	California	March 24, 2000	2000	3	219	We must not forget hungry Americans Despite the	1	0	1	1	1	WEST COUNTY TIMES	FALSE	other_paper	0.0770755148553112	0.343564160880726	0.0276464661639058	0.073008668642803	0.141216672171436	0.0411479601028176	0.178722448318646	0.117618108864355	2	0.343564160880726
329	The Bismarck Tribune	Newspaper	WIRE	NA	July 9, 2009	2009	7	115	WASHINGTON (AP) - The House took up a bill on We	1	0	1	1	1	BISMARCK TRIBUNE	FALSE	other_paper	0.0957515453828549	0.0846747736373949	0.00385110180932023	0.533479887394604	0.0489665593633959	0.061020436420736	0.154728392827537	0.0175273031641568	4	0.533479887394604
330	Metropolitan News Enterprise	NA	NA	Los Angeles, California	August 24, 1999	1999	8	236	The average number of people receiving food stam	1	0	1	1	1	METROPOLITAN NEWS ENTERPRISE	FALSE	other_paper	0.0515709052337421	0.327289914324017	0.0215947550100298	0.139916563143572	0.0277388649478354	0.106362883001238	0.182790853118117	0.142735261221449	2	0.327289914324017
331	The New York Times	Editorial	Section 4	NA	May 13, 2007	2007	5	137	If you think people do not go hungry in America,	1	0	1	1	1	NEW YORK TIMES	TRUE	major_paper	0.0124003176293872	0.544109944936158	0.00200832032847342	0.25088606009512	0.00197998213547901	0.0485758844409002	0.120948870652671	0.0190906197818106	2	0.544109944936158
332	Dayton Daily News	Newspaper	OPINIONS	Ohio	December 18, 2007	2007	12	144	Farm bill must have real reforms One of the mos	1	0	1	1	1	DAYTON DAILY NEWS	FALSE	other_paper	0.0120534344197417	0.195398164912444	0.00551964403113858	0.509222207747793	0.0139261871106985	0.134135035103561	0.117618630148278	0.0121266965263449	4	0.509222207747793
333	Brattleboro Reformer	Newspaper	COLUMNISTS	Vermont	March 6, 2008	2008	3	123	While thousands of Vermonters worry about how th	1	0	1	1	1	BRATTLEBORO REFORMER	FALSE	other_paper	0.0198233187467245	0.521739953128716	0.00577692691433752	0.215418054313873	0.00117775160489759	0.12900247748347	0.0983438332848773	0.00871768452310396	2	0.521739953128716
334	The New York Times	Letter	Section	NA	September 13, 2007	2007	9	141	To the Editor: Re ''Process for Keeping Food St	1	0	1	1	1	NEW YORK TIMES	TRUE	major_paper	0.295087039953343	0.47553330721279	0.0230995122896513	0.0788814951148996	0.0256756426428767	0.026017983235233	0.0405548206364873	0.0351501989147181	2	0.47553330721279
335	St. Petersburg Times	NA	NATIONAL	Florida	June 24, 1998	1998	6	246	DATELINE: WASHINGTON President Clinton sign	1	0	1	1	1	ST PETERSBURG TIMES	FALSE	other_paper	0.0163300568329037	0.356442669312555	0.0255332066833358	0.278485125340964	0.00871155373837218	0.0343885023028992	0.234393110472785	0.0457157753161856	2	0.356442669312555
336	Lincoln Journal Star	Newspaper	B	Nebraska	November 17, 2007	2007	11	143	DATELINE: LINCOLN, NE November in Nebraska is	1	0	1	1	1	LINCOLN JOURNAL STAR	FALSE	other_paper	0.0601495803648571	0.559488184533049	0.0222156940330364	0.130144627807496	0.00333928354874551	0.126807089157757	0.0332881131350886	0.0645674274199696	2	0.559488184533049
337	Bennington Banner	Newspaper	NA	Vermont	March 2, 2009	2009	3	111	Mar. 2--BENNINGTON -- While the many of the effe	1	0	1	1	1	BENNINGTON BANNER	FALSE	other_paper	0.0657781206433539	0.62038824661545	0.0571885439618813	0.188194714112743	0.00361152533584696	0.015835414857923	0.0292624759549098	0.0197409585178926	2	0.62038824661545
338	Brattleboro Reformer	NA	NA	Vermont	April 5, 2006	2006	4	148	DATELINE: WESTMINSTER Local human service offi	1	0	1	1	1	BRATTLEBORO REFORMER	FALSE	other_paper	0.173052368239084	0.563775650241021	0.027150442141584	0.0381866987650754	0.00479099623235185	0.0145540066653317	0.0158499237918911	0.16263991392366	2	0.563775650241021
339	The New York Times	Editorial	Section 1	NA	August 3, 1996	1996	8	272	The Republic has been treated to the spectacle o	1	0	1	1	1	NEW YORK TIMES	TRUE	major_paper	0.058719992160235	0.110228161182425	0.017832451327304	0.338932241687964	0.0133511676118081	0.0319459786907853	0.358802574540559	0.0701874327989194	7	0.358802574540559
340	Telegram & Gazette	NA	LOCAL NEWS	Massachusetts	April 24, 2002	2002	4	196	DATELINE: WORCESTER - The 17th annual Walk	1	0	1	1	1	TELEGRAM GAZETTE	FALSE	other_paper	0.02138832764432	0.354400369065246	0.265036425046108	0.0817081157521936	0.0126980408544079	0.0172410296917567	0.0325316609351245	0.214996031010843	2	0.354400369065246
341	Erie Times-News	NA	NA	Pennsylvania	November 26, 2005	2005	11	167	Months after raiding three Erie convenience s	1	0	1	1	1	ERIE TIMES NEWS	FALSE	other_paper	0.11146164934995	0.0335043385590736	0.029920368922268	0.0342956556535848	0.605465976956069	0.101728672610598	0.0328718508303251	0.0507514871181322	5	0.605465976956069
342	Austin American-Statesman	Newspaper	NEWS	Texas	December 21, 2006	2006	12	156	WASHINGTON - Nearly one-fifth of Hispanics in th	1	0	1	1	1	AUSTIN AMERICAN STATESMAN	FALSE	other_paper	0.035173525407396	0.67754833759379	0.0176083334969001	0.0208844689945525	0.00338988244848578	0.13700122493163	0.08688884045659	0.0215053866706555	2	0.67754833759379
343	The Washington Post	NA		NA	December 6, 2000	2000	12	228	With just seven weeks remaining in President	1	0	1	1	1	WASHINGTON POST	TRUE	major_paper	0.0518177012060486	0.0183444191151437	0.0262171141696154	0.258923107252925	0.113421056385107	0.248614414835241	0.256062917135502	0.0265992699004177	4	0.258923107252925
344	San Gabriel Valley Tribune	Newspaper	NA	California	December 13, 2006	2006	12	156	IT'S bad enough when incompetent bureaucrats was	1	0	1	1	1	SAN GABRIEL VALLEY TRIBUNE	FALSE	other_paper	0.066101860721618	0.287431478689505	0.00748501230091578	0.0789636394940297	0.259861866438697	0.00647461515891977	0.191905233458804	0.101776293737511	2	0.287431478689505
345	St. Louis Post-Dispatch	LETTER	EDITORIAL	Missouri	June 7, 2005	2005	6	162	Remember the hungry: Protect food stamps Today	1	0	1	1	1	ST LOUIS POST DISPATCH	TRUE	major_paper	0.0365259342199854	0.155833964547866	0.101681041703475	0.0817138966024724	0.0754456451869144	0.0261800035879041	0.465813253682897	0.056806260468486	7	0.465813253682897
346	Contra Costa Times	news	A	California	July 19, 2002	2002	7	199	Contra Costa County officials would have trouble	1	0	1	1	1	CONTRA COSTA TIMES	FALSE	other_paper	0.187003598819226	0.391008369367796	0.0175484330292269	0.332457306529533	0.0122342015363831	0.0172527718250671	0.0242268640558485	0.0182684548369186	2	0.391008369367796
347	The Washington Post	NA	STYLE	NA	August 18, 2000	2000	8	224	President Clinton made it witheringly clear i	1	0	1	1	1	WASHINGTON POST	TRUE	major_paper	0.00571521107246584	0.38447473567082	0.0108760717120127	0.11146906177886	0.00309044694208939	0.0202035935118427	0.311966625056263	0.152204254255647	2	0.38447473567082
348	The New York Times	Newspaper	Section A	NA	November 14, 2001	2001	11	215	DATELINE: WASHINGTON, Nov. 13 Five years after	1	0	1	1	1	NEW YORK TIMES	TRUE	major_paper	0.0292454921173533	0.652840690406	0.0261359060356608	0.137559200615282	0.00632539496147174	0.0283185268119544	0.0556817210118458	0.0638930680404321	2	0.652840690406
349	The New York Times	Newspaper		NA	June 23, 2004	2004	6	174	DATELINE: WASHINGTON, June 22 The Bush admini	1	0	1	1	1	NEW YORK TIMES	TRUE	major_paper	0.139226621324706	0.43746664975031	0.0151456868155311	0.0520200597418932	0.0413493912510781	0.094172129507078	0.0533639951486156	0.167255466460788	2	0.43746664975031
350	The Washington Post	Newspaper		NA	October 22, 2007	2007	10	142	This was the year the antiquated and expensive f	1	0	1	1	1	WASHINGTON POST	TRUE	major_paper	0.00632521322495048	0.138982433794686	0.00541561831542055	0.456198321722066	0.0104809882621528	0.154983279585447	0.181975222548387	0.0456389225468895	4	0.456198321722066
351	The Washington Post	NA		NA	February 22, 1997	1997	2	254	Tens of thousands of unemployed adults will	1	0	1	1	1	WASHINGTON POST	TRUE	major_paper	0.0613320942662922	0.508247940419615	0.00699600963658378	0.156246841178	0.0473940543082738	0.0251154024894994	0.0388795374175893	0.155788120284146	2	0.508247940419615
352	South Bend Tribune	NA		Indiana	February 28, 2002	2002	2	194	On Friday, more people in Indiana will qualify f	1	0	1	1	1	SOUTH BEND TRIBUNE	FALSE	other_paper	0.147416353499023	0.480033340551204	0.0183188771207327	0.0196968618178107	0.116140249992389	0.0189512210720011	0.00943844002524554	0.190004655921595	2	0.480033340551204
353	The	Newspaper	EDITORIAL	NA	Augusta Chronicle (Georgia) September 12, 2007	2007	8	140	With Congress back in session, now is the perfec	1	0	1	1	1	THE	FALSE	other_paper	0.0243447088176356	0.559015314755712	0.00633575062950421	0.207217528609701	0.00447392258653858	0.0421416861155937	0.0993852042802322	0.0570858842050826	2	0.559015314755712
354	The Capital Times	Letter	EDITORIAL	Madison, Wisconsin	November 29, 2005	2005	11	167	Dear Editor: The U.S. Department of Agriculture	1	0	1	1	1	CAPITAL TIMES	FALSE	other_paper	0.0205380476911045	0.201167407666118	0.00539456159747074	0.488564986286032	0.00869921699100916	0.0229239109051178	0.197764650729219	0.0549472181339291	4	0.488564986286032
355	San Jose Mercury News	NA	CALIFORNIA NEWS	California	June 29, 2003	2003	6	186	DATELINE: SACRAMENTO The federal government ha	1	0	1	1	1	SAN JOSE MERCURY NEWS	FALSE	other_paper	0.0529707225729398	0.387873476859681	0.00957723026549004	0.289704585183094	0.138172931983009	0.0214479023954223	0.066007215227591	0.0342459355127729	2	0.387873476859681
356	Whittier Daily News	Newspaper	NA	California	July 12, 2009	2009	7	115	Now through July 31 both the Uptown Senior Cente	1	0	1	1	1	WHITTIER DAILY NEWS	FALSE	other_paper	0.104376680329294	0.0165794757729759	0.771094111089065	0.0136290663633204	0.00906958505550847	0.0264015593956114	0.0132245539249068	0.0456249680693187	3	0.771094111089065
357	WALL STREET JOURNAL ABSTRACTS	LETTER	Section A	NA	July 31, 2007	2007	7	139	AFSCME Pres Gerald W McEntee letter takes issue w	1	0	1	1	1	WALL STREET JOURNAL ABSTRACTS	FALSE	other_paper	0.47407185437457	0.15202294198739	0.0363988475602697	0.0995335943517853	0.0601002273479022	0.0325105647051629	0.132958978365649	0.0124029913072697	1	0.47407185437457
358	The Washington Post	NA		NA	April 20, 1999	1999	4	232	The U.S. Department of Agriculture is grappl	1	0	1	1	1	WASHINGTON POST	TRUE	major_paper	0.113499077268507	0.106212724148273	0.00941858427261042	0.0372645867030698	0.226750497286748	0.13762919525211	0.295040617453428	0.0741847176152534	7	0.295040617453428
359	The Register Guard	Newspaper	NA	Eugene, Oregon	October 31, 2008	2008	10	130	Oct. 31--Outside a grocery store in west Eugene,	1	0	1	1	1	REGISTER GUARD	FALSE	other_paper	0.0157999362513747	0.505814430778526	0.0544673746589544	0.0384328505889862	0.00188235228046836	0.0607593204627492	0.00597809494390455	0.316865640035037	2	0.505814430778526
360	The Atlanta Journal and Constitution	NA		NA	August 12, 1996	1996	8	272	DATELINE: Washington Bob Dole is running fo	1	0	1	1	1	ATLANTA JOURNAL AND CONSTITUTION	FALSE	other_paper	0.00229539522364408	0.0242945846979372	0.00410292316489893	0.0852842707783887	0.00718031678963318	0.00453348883261576	0.73986088872758	0.132448131785302	7	0.73986088872758
361	San Jose Mercury News	NA	B	California	February 4, 2003	2003	2	182	DATELINE: NEW YORK Wick Temple, an Associated	1	0	1	1	1	SAN JOSE MERCURY NEWS	FALSE	other_paper	0.023074462323401	0.0462493185141905	0.19676384794601	0.0284196805902347	0.0454851910166334	0.166094225732015	0.361417236182895	0.13249603769462	7	0.361417236182895
362	St. Petersburg Times	Newspaper	HERNANDO TIMES	Florida	April 10, 2005	2005	4	160	Four Florida Department of Children and Families	1	0	1	1	1	ST PETERSBURG TIMES	FALSE	other_paper	0.244728690180346	0.337623052034828	0.0107425638207217	0.00723587140940456	0.257577752558595	0.0183176915575436	0.00512322683068465	0.118651151607876	2	0.337623052034828
363	Contra Costa Times	NA	OPINION	California	September 17, 2000	2000	9	225	JEANETTE THOMPSON is a grandmother and office ma	1	0	1	1	1	CONTRA COSTA TIMES	FALSE	other_paper	0.0903019364346433	0.115818657563284	0.0248840177661748	0.275947972216531	0.214388993310711	0.073786237729835	0.036475479442227	0.168396705536593	4	0.275947972216531
364	St. Louis Post-Dispatch	LETTER	EDITORIAL	Missouri	November 28, 2005	2005	11	167	Food Bank: Pray for survival of food stamps Th	1	0	1	1	1	ST LOUIS POST DISPATCH	TRUE	major_paper	0.0607098528854615	0.166788953842204	0.0223175178821159	0.150163753007224	0.196655478308089	0.0471910741839626	0.251587477619018	0.104585892271925	7	0.251587477619018
365	Las Cruces Sun-News	NA	A SECTION	NA	December 28, 2004	2004	12	180	Sun-News reporter Cindy Nunez is one Las Crucen	1	0	1	1	1	LAS CRUCES SUN NEWS	FALSE	other_paper	0.0300959504579193	0.142248992268601	0.045210978927526	0.384031612857903	0.0151022967441035	0.122026207445139	0.0484889347129412	0.212795026585866	4	0.384031612857903
366	The New York Times	Brief	Section B	NA	September 28, 2007	2007	9	141	The federal government has agreed to change guide	1	0	1	1	1	NEW YORK TIMES	TRUE	major_paper	0.100410697277194	0.617907415752229	0.0050691291438012	0.188047459363391	0.00813201743619942	0.0152614358423481	0.0329335985915488	0.0322382465932889	2	0.617907415752229
367	The Washington Post	Newspaper	EDITORIAL	NA	August 17, 2001	2001	8	212	THE CONGRESSIONAL agriculture committees learned	1	0	1	1	1	WASHINGTON POST	TRUE	major_paper	0.0122249117767843	0.414986249816776	0.00277168830108612	0.420779088144673	0.00233397152020128	0.0345912667636225	0.0888326970052551	0.0234801266716013	4	0.420779088144673
368	Lincoln Journal Star	Newspaper		Nebraska	September 30, 2008	2008	9	129	LOCAL VIEW Nebraskans know how to get things do	1	0	1	1	1	LINCOLN JOURNAL STAR	FALSE	other_paper	0.0191315469832424	0.570993699579047	0.0313102438044543	0.0859964016179502	0.00337323136057233	0.0545004624421359	0.166279793239505	0.0684146209730925	2	0.570993699579047
369	BBC Monitoring Asia Pacific - Political Supplied by BBC Worldwide Monitoring	Transcript	NA	NA	February 17, 2009	2009	2	110	Text of report in English by South Korean news a	1	0	1	1	1	BBC MONITORING ASIA PACIFIC POLITICAL SUPPLIED BY BBC WORLDWIDE MONITORING	FALSE	other_paper	0.0244896001315314	0.0971407868331511	0.0126253387408916	0.504959906889978	0.0170861055861308	0.060046272264956	0.277548901138204	0.00610308841515681	4	0.504959906889978
370	The Daily Record	NA	NEWS LENGTH: 518 words A food stamp formula for determining a disabled person's income applies only to those who receive disability-related benefits, not those who believe they are eligible for them, the state's highest court has held. The decision is a loss for Luella D. Christopher, who fears that going on disability will hurt her chance of getting her job back. "If we accepted Christopher's ar…	Baltimore, MD	May 21, 2004	2004	5	173	A food stamp formula for determining a disabled	1	0	1	1	1	DAILY RECORD	FALSE	other_paper	0.384615476106611	0.184172160241495	0.00636316336605509	0.0575915787864675	0.314301528756013	0.00552284509124444	0.0207195703547597	0.0267136772973537	1	0.384615476106611
371	South Bend Tribune	NA		Indiana	February 28, 2002	2002	2	194	On Friday, more people in Indiana will qualify f	1	0	1	1	1	SOUTH BEND TRIBUNE	FALSE	other_paper	0.11945934978281	0.520272565374796	0.0196925726178408	0.0164047485821801	0.122246804025958	0.0218413824063015	0.00912611354209271	0.17095646366802	2	0.520272565374796
372	Monterey County Herald	Newspaper	NA	California	April 26, 2006	2006	4	148	Legislation touted as a remedy to the complexiti	1	0	1	1	1	MONTEREY COUNTY HERALD	FALSE	other_paper	0.184357871295878	0.157114698853364	0.0254519671802616	0.452780929870435	0.0354835410086747	0.0455658986618679	0.0630127566753136	0.0362323364542039	4	0.452780929870435
373	Investor's Business Daily	NA	A	NA	January 13, 2000	2000	1	217	A study to be released in February by the House	1	0	1	1	1	INVESTOR S BUSINESS DAILY	FALSE	other_paper	0.056752411006793	0.0750591988468419	0.00365208606996145	0.513625641481041	0.0920170106399165	0.0191691786870648	0.160585310212989	0.0791391630553928	4	0.513625641481041
374	Brattleboro Reformer	Newspaper	LOCAL	Vermont	August 24, 2007	2007	8	140	BRATTLEBORO -- Almost half the people who are el	1	0	1	1	1	BRATTLEBORO REFORMER	FALSE	other_paper	0.116715627064557	0.65457446300922	0.0360752461857542	0.103047840680545	0.00227408509116348	0.0591909073720903	0.0160569112862955	0.0120649193103753	2	0.65457446300922
375	The Evening Sun	NA	NA	Hanover, PA	November 3, 2005	2005	11	167	Editor: I was reading the letters in Wednesday'	1	0	1	1	1	EVENING SUN	FALSE	other_paper	0.0104263999864686	0.0372140430620093	0.0174985641898598	0.0859012015591245	0.0178268158642314	0.00938668460986392	0.661686559795508	0.160059730932934	7	0.661686559795508
376	The Washington Post	BIOGRAPHY		NA	August 8, 2001	2001	8	212	As commissioner of the Texas Department of Huma	1	0	1	1	1	WASHINGTON POST	TRUE	major_paper	0.0882101749289577	0.396179467622419	0.0288349354863085	0.0874446612143605	0.0244338953796298	0.0437469581403277	0.148587492386533	0.182562414841464	2	0.396179467622419
377	Charleston Gazette	Newspaper		West Virginia	August 14, 2007	2007	8	140	WASHINGTON - Half of the nation's eligible poor	1	0	1	1	1	CHARLESTON GAZETTE	FALSE	other_paper	0.054523826824583	0.836486085888382	0.00712855010192113	0.0475724348345263	0.0018766513084279	0.0337912616332244	0.00766982546148453	0.0109513639474502	2	0.836486085888382
378	The Bismarck Tribune	Newspaper	DAKOTA WIRE	NA	July 1, 2006	2006	7	151	North Dakota is receiving almost $500,000 for pe	1	0	1	1	1	BISMARCK TRIBUNE	FALSE	other_paper	0.312669184548523	0.427727760658316	0.0117632439270001	0.0791061015067409	0.00638314685713464	0.141429705362603	0.00838317513255981	0.012537682007123	2	0.427727760658316
379	San Jose Mercury News	Newspaper	NA	California	September 19, 2006	2006	9	153	Mayor Gavin Newsom announced Monday that San Fra	1	0	1	1	1	SAN JOSE MERCURY NEWS	FALSE	other_paper	0.432981071890503	0.314628151208437	0.128611484151648	0.0151457175483491	0.0154218917409388	0.042604567808042	0.010480316357348	0.0401267992947351	1	0.432981071890503
380	Contra Costa Times	Newspaper	NEWS	California	August 14, 2007	2007	8	140	WASHINGTON -- Half of the nation's eligible poor	1	0	1	1	1	CONTRA COSTA TIMES	FALSE	other_paper	0.0682427009026487	0.846899391601839	0.00488240302114336	0.0423233480296121	0.0023738344930518	0.0174736617907608	0.00838097916877287	0.00942368099217137	2	0.846899391601839
381	Bangor Daily News	Newspaper	NA	Maine	May 15, 2009	2009	5	113	DATELINE: AUGUSTA As farmers markets begin ope	1	0	1	1	1	BANGOR DAILY NEWS	FALSE	other_paper	0.133588847771986	0.180786326083935	0.0603732640307858	0.0232178852613162	0.0350812770583587	0.354275654083813	0.0181936730914893	0.194483072618316	6	0.354275654083813
382	Pittsburgh Post-Gazette	Newspaper		Pennsylvania	August 14, 2007	2007	8	140	DATELINE: WASHINGTON Half of the nation's elig	1	0	1	1	1	PITTSBURGH POST GAZETTE	FALSE	other_paper	0.0534502418368104	0.86588423720929	0.00319847110779225	0.0416251078004656	0.00265004337266187	0.0163787822869294	0.00699891854064339	0.00981419784540719	2	0.86588423720929
383	Dayton Daily News	Newspaper	OPINION	Ohio	September 16, 2005	2005	9	165	DAYTON'S MEMBERS OF CONGRESS HAVE some key deci	1	0	1	1	1	DAYTON DAILY NEWS	FALSE	other_paper	0.0201440772866081	0.53385238926584	0.0245541699711464	0.21350380560607	0.020721432929924	0.0776750801726943	0.0514307781173234	0.0581182666503937	2	0.53385238926584
384	San Mateo County Times	NA	NA	San Mateo, CA	January 10, 2002	2002	1	193	The Bush administration wants to reverse part of	1	0	1	1	1	SAN MATEO COUNTY TIMES	FALSE	other_paper	0.0783548168397763	0.402357753992376	0.00886454050667921	0.3310533368565	0.0046429650557454	0.0117017926085708	0.144053678396497	0.0189711157438551	2	0.402357753992376
385	Financial Times	Letters	LETTERS TO THE EDITOR	London, England	February 14, 2004	2004	2	170	From Dr Mark S. Stein. Sir, The controversy ove	1	0	1	1	1	FINANCIAL TIMES	FALSE	other_paper	0.0186941240891636	0.154146427374021	0.00582006661173744	0.340085887270714	0.00534358755007255	0.166289403705565	0.287207931639105	0.0224125717596211	4	0.340085887270714
386	The Capital Times	Letter	EDITORIAL	Madison, Wisconsin	June 30, 2007	2007	6	138	Dear Editor: The federal Food Stamp Program (kno	1	0	1	1	1	CAPITAL TIMES	FALSE	other_paper	0.0255049555674684	0.694937152674092	0.00415256795838203	0.136780070525009	0.00449641776465899	0.0173866277380771	0.0947978472713175	0.0219443605009954	2	0.694937152674092
387	The International Herald Tribune	Newspaper	OPINION	NA	May 17, 2007	2007	5	137	If you think people do not go hungry in America,	1	0	1	1	1	INTERNATIONAL HERALD TRIBUNE	FALSE	other_paper	0.0139522108540627	0.501123251860087	0.00202509695864964	0.312987416151258	0.00205944966944098	0.0296978675202718	0.12193778136575	0.0162169256204792	2	0.501123251860087
388	The New York Times	NA		NA	November 6, 1996	1996	11	275	Magazines on the newsstands were not speaking t	1	0	1	1	1	NEW YORK TIMES	TRUE	major_paper	0.0238303536610781	0.219627431908123	0.082049711767574	0.0202270007816736	0.00447269208833937	0.0557427471922097	0.230752916183635	0.363297146417367	8	0.363297146417367
389	The Berkshire Eagle	Newspaper	NEWS	Pittsfield, Massachusetts	September 27, 2007	2007	9	141	BOSTON -- Senators John Kerry and Edward Kennedy	1	0	1	1	1	BERKSHIRE EAGLE	FALSE	other_paper	0.318901813095652	0.394456453624685	0.0311358552952094	0.128875978163457	0.00843886676127176	0.0384408139829367	0.062285728146081	0.0174644909307068	2	0.394456453624685
390	The Washington Post	NA		NA	July 31, 1996	1996	7	271	House and Senate negotiators completed welfa	1	0	1	1	1	WASHINGTON POST	TRUE	major_paper	0.0163303355678313	0.143551886910089	0.00115448179415489	0.630552545975903	0.0239143360269732	0.00270860686113244	0.169997498261279	0.0117903086026366	4	0.630552545975903
391	New Orleans CityBusiness	Government activity	NA	New Orleans, LA	September 22, 2008	2008	9	129	The Louisiana Department of Social Services has c	1	0	1	1	1	NEW ORLEANS CITYBUSINESS	FALSE	other_paper	0.136912948287781	0.387036851821663	0.245763398722714	0.0346565036597666	0.017877779455016	0.0560962379563893	0.0114133147295617	0.110242965367108	2	0.387036851821663
392	St. Louis Post-Dispatch	Newspaper	NEWS	Missouri	May 22, 2007	2007	5	137	DATELINE: WASHINGTON After eating for a week l	1	0	1	1	1	ST LOUIS POST DISPATCH	TRUE	major_paper	0.0211491065084182	0.333683020001075	0.0393107866898168	0.253679244093483	0.00973089534109098	0.102915343565404	0.0336498875767075	0.205881716224004	2	0.333683020001075
393	San Jose Mercury News	NA		California	April 21, 2004	2004	4	172	It doesn't take much, these days, to get people	1	0	1	1	1	SAN JOSE MERCURY NEWS	FALSE	other_paper	0.0641063320847617	0.373111112565518	0.013751389668817	0.158001953418598	0.0118804660176809	0.0485959104464998	0.276242488454325	0.0543103473438001	2	0.373111112565518
394	The Oklahoman	Newspaper		Oklahoma City, OK	August 8, 2009	2009	8	116	For the first time, more than 500,000 Oklahomans	1	0	1	1	1	OKLAHOMAN	FALSE	other_paper	0.153987477274408	0.747151521623912	0.00773307970276082	0.0365212059177983	0.0170018923065441	0.00782132432609848	0.00814994119832995	0.0216335576501484	2	0.747151521623912
395	St. Louis Post-Dispatch	EDITORIAL	EDITORIAL	Missouri	September 26, 2008	2008	9	129	With Wall Street teetering, there is plenty for	1	0	1	1	1	ST LOUIS POST DISPATCH	TRUE	major_paper	0.0246019153719035	0.606307041967545	0.0189221132141074	0.141720857750329	0.0118186379126952	0.0666037264448727	0.049225226285796	0.0808004810527516	2	0.606307041967545
396	Wyoming Tribune-Eagle	Newspaper	LOCAL NEWS	Cheyenne	June 20, 2007	2007	6	138	Hundreds of recipients in Wyoming were without t	1	0	1	1	1	WYOMING TRIBUNE EAGLE	FALSE	other_paper	0.265576567885777	0.302110593741026	0.047476115735199	0.0102011909090411	0.058323577488313	0.0168124295773658	0.0146408766828536	0.284858647980424	2	0.302110593741026
397	St. Petersburg Times	NA	CITY & STATE	Florida	January 23, 2003	2003	1	181	DATELINE: TAMPA The owner of a local grocery s	1	0	1	1	1	ST PETERSBURG TIMES	FALSE	other_paper	0.181470091688407	0.0325139361437927	0.0236574481742581	0.0123777408938478	0.418811486928945	0.155640671979397	0.0108728003507198	0.164655823840633	5	0.418811486928945
398	News & Observer	Newspaper	STATE AND REGIONAL NEWS LENGTH: 633 words Jul. 24--In Durham County, about 1,000 households getting food stamp assistance are within a mile of one of the best sources of fresh fruits and vegetables around: the Durham Farmers Market. But these families haven't been able to take advantage of the market's ripe tomatoes, just-picked blueberries and golden summer squash. The federal food stamp program…	Raleigh, North Carolina	July 24, 2006	2006	7	151	Jul. 24--In Durham County, about 1,000 household	1	0	1	1	1	NEWS OBSERVER	FALSE	other_paper	0.0744458688750981	0.268917244097406	0.106350494160745	0.0106972469867104	0.00363060113163372	0.366421000055716	0.0138940817781475	0.155643462914543	6	0.366421000055716
399	San Jose Mercury News	NA		California	December 23, 2003	2003	12	192	If alleviating hunger weren't reason enough to b	1	0	1	1	1	SAN JOSE MERCURY NEWS	FALSE	other_paper	0.0501147332589082	0.3693958199826	0.0100139652818653	0.297653764714853	0.0381349039223303	0.0147431776171891	0.0636635709592084	0.156280064263045	2	0.3693958199826
400	Deseret Morning News	Newspaper	NA	Salt Lake City	April 22, 2004	2004	4	172	Only 50 percent of eligible Utah households part	1	0	1	1	1	DESERET MORNING NEWS	FALSE	other_paper	0.0210512957805421	0.769442617908781	0.0307700028099122	0.0135797478966075	0.00282004474962076	0.115791234000138	0.0171627019801726	0.0293823548742256	2	0.769442617908781
401	San Jose Mercury News	Newspaper	OPINION LENGTH: 709 words The farm bill, which includes the Food Stamp Program, is up for reauthorization. This past summer, some members of Congress and others took the Food Stamp Challenge, spending only $21 on food for a week to focus attention on the program's inadequacies. It's been more than 10 years since any money has been added to the Food Stamp Program, and it is not indexed for inflati…	California	October 9, 2007	2007	10	142	The farm bill, which includes the Food Stamp Pro	1	0	1	1	1	SAN JOSE MERCURY NEWS	FALSE	other_paper	0.0220675199778704	0.351698509285352	0.0719995609590536	0.0913520381107738	0.00387774383520143	0.231359063474275	0.0257002999425085	0.201945264414965	2	0.351698509285352
402	Palm Beach Post	Newspaper	A SECTION	Florida	April 16, 2009	2009	4	112	DATELINE: TALLAHASSEE After selling real estat	1	0	1	1	1	PALM BEACH POST	FALSE	other_paper	0.144795396235954	0.307647232158898	0.0425853586632371	0.244422886127269	0.00973283380142262	0.0152193983512739	0.0340056841722333	0.201591210489713	2	0.307647232158898
403	San Mateo County Times	NA	NA	San Mateo, CA	April 27, 2002	2002	4	196	California's food stamp error rates are the high	1	0	1	1	1	SAN MATEO COUNTY TIMES	FALSE	other_paper	0.101640229149863	0.643685485032429	0.0130046862251996	0.0680625486671492	0.117241636837675	0.00553234856854948	0.0113941523530714	0.0394389131660629	2	0.643685485032429
404	Austin American-Statesman	Newspaper	MAIN	Texas	December 1, 2009	2009	12	120	Six years after Texas embarked on an ambitious s	1	0	1	1	1	AUSTIN AMERICAN STATESMAN	FALSE	other_paper	0.282719292718289	0.393407505978919	0.00966921382787135	0.181324595422976	0.0113633771277507	0.00884931024530255	0.0661567216969923	0.0465099829818992	2	0.393407505978919
405	USA TODAY	NEWSPAPER		NA	December 14, 2005	2005	12	168	WASHINGTON -- The Bush administration has denied	1	0	1	1	1	USA TODAY	TRUE	major_paper	0.0638082070303996	0.522003254977994	0.00802723815784446	0.241412239638586	0.026743363287512	0.059746430540906	0.0298487729586236	0.0484104934081344	2	0.522003254977994
406	The New York Post	NA		NA	January 13, 1998	1998	1	241	GEORGE Orwell, phone home. Food stamps are being	1	0	1	1	1	NEW YORK POST	TRUE	major_paper	0.11915827972791	0.163499978304188	0.0119541089297208	0.0118206211086058	0.0882367664973624	0.00380884749671595	0.378763525380892	0.222757872554605	7	0.378763525380892
407	Daily News	Newspaper	NEWS	New York	May 29, 2007	2007	5	137	QUEENS CITY Councilman Eric Gioia wants Costco t	1	0	1	1	1	DAILY NEWS	FALSE	other_paper	0.0102703239194589	0.197696260977717	0.0233493053779076	0.138423821427254	0.00762734041464457	0.192667832501896	0.0468873897697465	0.383077725611375	8	0.383077725611375
408	St. Louis Post-Dispatch	LETTERS	EDITORIAL	Missouri	September 17, 1996	1996	9	273	Campaign Reforms Critical To America Congres	1	0	1	1	1	ST LOUIS POST DISPATCH	TRUE	major_paper	0.0675988993619527	0.0659526504282661	0.0132910891839348	0.313206947206006	0.0436404549895326	0.011832059970097	0.456738369577166	0.0277395292830438	7	0.456738369577166
409	Bangor Daily News	Newspaper	NA	Maine	July 28, 2008	2008	7	127	When household budgets are tight, individuals an	1	0	1	1	1	BANGOR DAILY NEWS	FALSE	other_paper	0.258186569826775	0.518212545292232	0.0154557625034042	0.0584789086644297	0.00681207658811457	0.119707252473005	0.00455747053595084	0.0185894141160887	2	0.518212545292232
410	Sentinel & Enterprise	NA	NA	Fitchburg, Massachusetts	July 13, 2005	2005	7	163	DATELINE: FITCHBURG Librarians at the Fitchbur	1	0	1	1	1	SENTINEL ENTERPRISE	FALSE	other_paper	0.0559135899089332	0.0461676963220987	0.156687095464555	0.0371974722425232	0.46469706450261	0.00714107733719822	0.0445963351941561	0.187599669027926	5	0.46469706450261
411	Ottumwa Courier	Newspaper	NA	Iowa	April 29, 2009	2009	4	112	Apr. 29--CENTERVILLE -- The trial of Centerville	1	0	1	1	1	OTTUMWA COURIER	FALSE	other_paper	0.151279666837437	0.13608571123748	0.199921784614815	0.00867147766511057	0.379499248236742	0.031715177042785	0.0159167421530348	0.0769101922125953	5	0.379499248236742
412	San Jose Mercury News	NA	EDITORIAL	California	November 14, 2001	2001	11	215	A moderate Farm Belt senator, with the Bush admi	1	0	1	1	1	SAN JOSE MERCURY NEWS	FALSE	other_paper	0.0192324090009392	0.315993222951074	0.00874271012663858	0.443475597958109	0.0109720970387244	0.0518894382350945	0.0536981551367285	0.0959963695526925	4	0.443475597958109
413	The Forward	Newspaper	News	NA	September 14, 2007	2007	9	141	This month, Jewish communities across the United	1	0	1	1	1	FORWARD	FALSE	other_paper	0.0264901409019374	0.34254630516259	0.057892477714115	0.0107874164211386	0.00387185256197292	0.0765391873725242	0.230311980236877	0.251560639628844	2	0.34254630516259
414	Saint Paul Pioneer Press	NA		Minnesota	January 29, 2003	2003	1	181	WASHINGTON -- U.S. Rep. Betty McCollum, D-St. Pa	1	0	1	1	1	SAINT PAUL PIONEER PRESS	FALSE	other_paper	0.0139478025728717	0.0434432424443945	0.0494288667990287	0.387869040849826	0.00837688848769289	0.0992942833004378	0.254600984334829	0.143038891210919	4	0.387869040849826
415	San Jose Mercury News	NA		California	May 28, 2004	2004	5	173	Reacting to the politically charged issue of job	1	0	1	1	1	SAN JOSE MERCURY NEWS	FALSE	other_paper	0.300482538324914	0.117461363791706	0.0146219112392628	0.408714351845956	0.0189649415263695	0.0192074894758168	0.0809419943662899	0.0396054094296856	4	0.408714351845956
416	Star Beacon	Newspaper	NA	Ashtabula, Ohio	October 5, 2008	2008	10	130	Oct. 5--JEFFERSON -- Ashtabula County commission	1	0	1	1	1	STAR BEACON	FALSE	other_paper	0.193406832567403	0.435189270011468	0.30501505608911	0.0211450187934182	0.00668037806181566	0.011222798886348	0.00384763803137375	0.0234930075590633	2	0.435189270011468
417	Daily News	Newspaper	SUBURBAN	New York	July 28, 2008	2008	7	127	NEARLY 200,000 Queens families will soon be gett	1	0	1	1	1	DAILY NEWS	FALSE	other_paper	0.124286351760354	0.51805552440308	0.111465621507372	0.00966765253660331	0.00819866823217442	0.0134152455930086	0.00926109739767523	0.205649838569733	2	0.51805552440308
418	Lincoln Journal Star	Newspaper	B	Nebraska	April 29, 2005	2005	4	160	DATELINE: Lincoln, NE The owners of two Middle	1	0	1	1	1	LINCOLN JOURNAL STAR	FALSE	other_paper	0.0677312790546771	0.0382535222241534	0.0314617411931151	0.00998644695102798	0.58017206772696	0.110631053054836	0.0106767110361539	0.151087178759076	5	0.58017206772696
419	The Washington Post	NA	A SECTION	NA	July 25, 1996	1996	7	271	The White House remained optimistic yesterday	1	0	1	1	1	WASHINGTON POST	TRUE	major_paper	0.0231551597251756	0.158260507546437	0.00161607297435939	0.646752489529173	0.00343533169128387	0.00612481003427148	0.148907923582414	0.0117477049168868	4	0.646752489529173
420	The State Journal-Register	LOCAL	LOCAL	Springfield, IL	October 19, 2000	2000	10	226	Here are questions about Social Security that we	1	0	1	1	1	STATE JOURNAL REGISTER	FALSE	other_paper	0.0675310858339435	0.502096962026937	0.00337079896484972	0.278721857524644	0.0249399720227097	0.00371268351904026	0.0908937380543489	0.0287329020535263	2	0.502096962026937
421	The Oklahoman	Newspaper	NEWS	Oklahoma City, OK	June 14, 2007	2007	6	138	The Oklahoma Department of Human Services increa	1	0	1	1	1	OKLAHOMAN	FALSE	other_paper	0.233044129789999	0.633319301737605	0.00638327611599284	0.0700158723382483	0.014003682117399	0.00908825033836342	0.0095610117889029	0.0245844757734895	2	0.633319301737605
422	The Australian	Newspaper	FEATURES	Australia	August 8, 2007	2007	8	140	THE campaign to force parents to spend welfare m	1	0	1	1	1	AUSTRALIAN	FALSE	other_paper	0.0203756365537176	0.501776495335193	0.00509847893914244	0.158700990166158	0.0135877936734964	0.0296085189227993	0.180456348749338	0.0903957376601555	2	0.501776495335193
423	Eureka Times Standard	Newspaper	NEWS	California	March 22, 2009	2009	3	111	Humboldt County's food bank, Food for People, i	1	0	1	1	1	EUREKA TIMES STANDARD	FALSE	other_paper	0.0496747400020425	0.58982715479719	0.0079853783108812	0.0445575539107585	0.0014650600463425	0.0381988553834398	0.0131862784413171	0.255104979108028	2	0.58982715479719
424	The Atlanta Journal-Constitution	Newspapers		NA	November 6, 2007	2007	11	143	Late last month, the Senate Agriculture, Nutriti	1	0	1	1	1	ATLANTA JOURNAL CONSTITUTION	FALSE	other_paper	0.00764550104712449	0.380001001333222	0.0171793302295032	0.377585190176945	0.0020231438523024	0.110226782570793	0.0706192129247118	0.0347198378653988	2	0.380001001333222
425	Pittsburgh Post-Gazette	Newspaper	EDITORIAL	Pennsylvania	May 20, 2008	2008	5	125	The majority of the news coverage of the farm bi	1	0	1	1	1	PITTSBURGH POST GAZETTE	FALSE	other_paper	0.0205151915562325	0.41901832251443	0.0612640796123205	0.355136090661893	0.00424442989325259	0.0724583329955815	0.0360236582169206	0.03133989454937	2	0.41901832251443
426	Brattleboro Reformer	Newspaper	LOCAL LENGTH: 1899 words Today BCTV Channel 8: 8 a.m., The Rhema Word No. 189	Vermont	February 20, 2007	2007	2	134	Today BCTV Channel 8: 8 a.m., The Rhema Word	1	0	1	1	1	BRATTLEBORO REFORMER	FALSE	other_paper	0.0228549486410238	0.0062868920139495	0.909547719426373	0.00441476497618555	0.00624380966675409	0.011937411610538	0.014269924940384	0.0244445287247924	3	0.909547719426373
427	Pittsburgh Post-Gazette	Newspaper		Pennsylvania	June 14, 2007	2007	6	138	Neither of us is a farmer. But as one of the new	1	0	1	1	1	PITTSBURGH POST GAZETTE	FALSE	other_paper	0.0110899932777505	0.619594275473501	0.00530304933451201	0.171607092830597	0.00176198025599369	0.118225389706354	0.0549622795731114	0.0174559395481806	2	0.619594275473501
428	Dayton Daily News	Newspaper		Ohio	March 18, 2009	2009	3	111	LEBANON, Warren County - A family with a net wor	1	0	1	1	1	DAYTON DAILY NEWS	FALSE	other_paper	0.163141678708343	0.578086917777474	0.0244879531640484	0.0404913736277084	0.103007884752926	0.00966738242974753	0.0275676590531634	0.0535491504865889	2	0.578086917777474
429	Brattleboro Reformer	Newspaper	NA	Vermont	July 4, 2008	2008	7	127	A total of 10 farmers' markets will be accepting	1	0	1	1	1	BRATTLEBORO REFORMER	FALSE	other_paper	0.0537853622839884	0.177536006264169	0.038378252382131	0.0272262280441806	0.00217973288506515	0.664745451431046	0.0128295958652295	0.0233193708441906	6	0.664745451431046
430	Brattleboro Reformer	Newspaper	NEWS LENGTH: 1579 words Today BCTV Channel 8: 8 a.m., The Rhema Word No. 190	Vermont	February 27, 2007	2007	2	134	Today BCTV Channel 8: 8 a.m., The Rhema Word	1	0	1	1	1	BRATTLEBORO REFORMER	FALSE	other_paper	0.00963303153544015	0.00510125700994374	0.901893238337722	0.00682944176563035	0.0106358752698577	0.00590410806937992	0.0354808261764075	0.0245222218356181	3	0.901893238337722
431	The New York Times	Newspaper	Section ED	NA	April 19, 2009	2009	4	112	Last summer, Casey Hall lost her job as assistan	1	0	1	1	1	NEW YORK TIMES	TRUE	major_paper	0.114535562668955	0.454456994562599	0.0380017795175272	0.0133618783941123	0.0101803946808284	0.0312577591598806	0.0210716609378646	0.317133970078233	2	0.454456994562599
432	The Oklahoman	Newspaper	OPINION	Oklahoma City, OK	October 13, 2009	2009	10	118	The Oklahoma Department of Human Services is cha	1	0	1	1	1	OKLAHOMAN	FALSE	other_paper	0.102046188864958	0.757898531502749	0.005811511923628	0.020515509690278	0.014283506067489	0.00813901212755956	0.022911520412427	0.0683942194109118	2	0.757898531502749
433	Austin American-Statesman	Newspaper	EDITORIAL	Texas	October 7, 2009	2009	10	118	It is scandalous that Texas is letting so many o	1	0	1	1	1	AUSTIN AMERICAN STATESMAN	FALSE	other_paper	0.228740834413143	0.466207109428579	0.0068364496697245	0.102196388671181	0.0284828138588112	0.00592680066795794	0.0871741029559451	0.0744355003346576	2	0.466207109428579
434	Dayton Daily News	Newspaper	OPINION	Ohio	March 23, 2009	2009	3	111	A Warren County situation has exposed a complica	1	0	1	1	1	DAYTON DAILY NEWS	FALSE	other_paper	0.169184831282945	0.367271379417924	0.00772734624612233	0.03231489648727	0.0663197328723013	0.00859560093842649	0.151107075837105	0.197479136917906	2	0.367271379417924
435	San Jose Mercury News	NA	EDITORIAL	California	March 30, 1998	1998	3	243	CONGRESS is on the verge of cancelling one of th	1	0	1	1	1	SAN JOSE MERCURY NEWS	FALSE	other_paper	0.00985196882989666	0.234133059527766	0.00576624303597055	0.446203347467252	0.00481089450532429	0.00940083415590758	0.0743066300346136	0.215527022443269	4	0.446203347467252
436	Palm Beach Post	Newspaper	A SECTION	Florida	April 17, 2009	2009	4	112	DATELINE: TALLAHASSEE The head of the Florida	1	0	1	1	1	PALM BEACH POST	FALSE	other_paper	0.16177318735545	0.147335888191474	0.0559939576492613	0.279188752502097	0.0365555909621286	0.00899839285890727	0.128684154609295	0.181470075871387	4	0.279188752502097
437	USA TODAY	NA	NEWS	NA	May 17, 1996	1996	5	269	As he leaves Capitol Hill to run for president,	1	0	1	1	1	USA TODAY	TRUE	major_paper	0.0016416811508874	0.0124128007455865	0.00575926849795313	0.266491224408353	0.0309105203433431	0.0247461178378534	0.607781301619736	0.050257085396288	7	0.607781301619736
438	The Capital Times	Newspaper	NEWS	Madison, Wisconsin	May 31, 2008	2008	5	125	Participants in Wisconsin's food stamp program a	1	0	1	1	1	CAPITAL TIMES	FALSE	other_paper	0.0305331047661235	0.29366647345501	0.202783363675351	0.0119589462534902	0.00272456671635508	0.426255636735789	0.00829253094710705	0.0237853774507737	6	0.426255636735789
439	Austin American-Statesman	Newspaper	EDITORIAL	Texas	June 7, 2005	2005	6	162	When food banks across the country host gatherin	1	0	1	1	1	AUSTIN AMERICAN STATESMAN	FALSE	other_paper	0.0487902259997886	0.593829962937776	0.0127525368326761	0.226226927545925	0.00376586954590852	0.0185826875083461	0.0623829227831888	0.0336688668463905	2	0.593829962937776
440	Brattleboro Reformer	Newspaper	LOCAL LENGTH: 2729 words Today BCTV Channel 8: 8 a.m., The Rhema Word No. 189	Vermont	February 13, 2007	2007	2	134	Today BCTV Channel 8: 8 a.m., The Rhema Word	1	0	1	1	1	BRATTLEBORO REFORMER	FALSE	other_paper	0.00531950660644725	0.00704261110539882	0.94375501217259	0.00780451020429106	0.00362055398237321	0.00788013618103655	0.0159442461263649	0.00863342362149789	3	0.94375501217259
441	The Santa Fe New Mexican	Newspaper	MAIN	New Mexico	May 28, 2007	2007	5	137	Growing program isn't resolving underlying issu	1	0	1	1	1	SANTA FE NEW MEXICAN	FALSE	other_paper	0.0737366872472728	0.618785328976181	0.0383895051742654	0.0352697668830423	0.00299536523927481	0.161107832332656	0.0483451977889966	0.0213703163583101	2	0.618785328976181
442	New Orleans CityBusiness	General news	NEWS LENGTH: 345 words The Louisiana National Guard's primary missions include security, search and rescue, evacuation of New Orleans, levee repair, debris removal, citizen support (water, food distribution, shelter) and medical and law enforcement support, said Gov. Kathleen Babineaux Blanco. National Guard forces continue arriving in Louisiana at Belle Chasse Naval Station by air and Camp Beaur…	New Orleans, LA	September 9, 2005	2005	9	165	The Louisiana National Guard's primary missions	1	0	1	1	1	NEW ORLEANS CITYBUSINESS	FALSE	other_paper	0.0796320397776542	0.0990081493702445	0.215241434700763	0.0827708607729186	0.165788056651442	0.186365296483599	0.031989539223551	0.139204623019827	3	0.215241434700763
443	The Oklahoman	Newspaper		NA	April 27, 2004	2004	4	172	State lawmakers were surprised to learn Monday t	1	0	1	1	1	OKLAHOMAN	FALSE	other_paper	0.200605146322408	0.356682634396441	0.0297830846747323	0.130742875077589	0.0108371536868634	0.0096010330359349	0.118193016065543	0.143555056740488	2	0.356682634396441
444	USA TODAY	NEWSPAPER		NA	December 12, 2006	2006	12	156	Efforts to reduce the illegal use of food stamp	1	0	1	1	1	USA TODAY	TRUE	major_paper	0.0595376279395676	0.260099689651927	0.00521400665974658	0.119391451261846	0.192397911031486	0.263510064535155	0.0247758704390639	0.0750733784812066	6	0.263510064535155
445	Brattleboro Reformer	Newspaper	NA	Vermont	May 23, 2007	2007	5	137	For all the talk you hear from economists saying	1	0	1	1	1	BRATTLEBORO REFORMER	FALSE	other_paper	0.00707608419917557	0.404025405716644	0.012648187217289	0.153975798895941	0.00188782975569369	0.137330089717269	0.0755092391945145	0.207547365303473	2	0.404025405716644
446	Daily News	Newspaper	SUBURBAN	New York	June 19, 2008	2008	6	126	THOUSANDS OF BRONXITES may be eligible for food	1	0	1	1	1	DAILY NEWS	FALSE	other_paper	0.091565618235732	0.604609376470811	0.0936819397844425	0.0124511573177376	0.00621735799869223	0.0167083412660237	0.0110678793932433	0.163698329533318	2	0.604609376470811
447	Las Cruces Sun-News	NA	A SECTION	NA	December 28, 2004	2004	12	180	both editions Santa Fe bureau chief SANTA FE	1	0	1	1	1	LAS CRUCES SUN NEWS	FALSE	other_paper	0.0198665635758425	0.122370322653617	0.0359537002117416	0.411037118452383	0.00504757284852154	0.114152611883241	0.0224414015567072	0.269130708817946	4	0.411037118452383
448	The Bismarck Tribune	Newspaper	DAKOTA WIRE	NA	December 9, 2009	2009	12	120	Between April Lanser and her husband, they work	1	0	1	1	1	BISMARCK TRIBUNE	FALSE	other_paper	0.129840824891253	0.609803351176494	0.0173810406539308	0.0311282304872829	0.015964088021755	0.0744912129728019	0.0125304812876005	0.108860770508882	2	0.609803351176494
449	San Gabriel Valley Tribune	NA	NA	San Gabriel Valley, CA	May 8, 2002	2002	5	197	food-stamp distribution ONCE again, California	1	0	1	1	1	SAN GABRIEL VALLEY TRIBUNE	FALSE	other_paper	0.159615998372659	0.517459701918186	0.0119509966641712	0.0545287946557562	0.0850406857614442	0.0166420370424778	0.111640822951693	0.0431209626336131	2	0.517459701918186
450	Deming Headlight	Newspaper	NA	New Mexico	May 27, 2007	2007	5	137	It was not that terribly long ago that American	1	0	1	1	1	DEMING HEADLIGHT	FALSE	other_paper	0.0372324080425728	0.545993157671961	0.00819378712176265	0.147020730522673	0.00272280008998643	0.0625328275942662	0.0857794347846004	0.110524854172177	2	0.545993157671961
451	Portland Press Herald	Newspaper		Maine	August 12, 2008	2008	8	128	Keven Gillette shopped the supermarket aisles Mo	1	0	1	1	1	PORTLAND PRESS HERALD	FALSE	other_paper	0.0394837775696683	0.51812489788757	0.0412781986913962	0.0319096194848428	0.00352677397670133	0.107886039284831	0.00913350580495647	0.248657187300034	2	0.51812489788757
452	Brattleboro Reformer	Newspaper	NEWS	Vermont	February 27, 2007	2007	2	134	Despite the help food stamps can offer, Massachu	1	0	1	1	1	BRATTLEBORO REFORMER	FALSE	other_paper	0.472501578662925	0.242442263333627	0.139658302687168	0.014601698144001	0.00555054192268279	0.0577528406918307	0.0092348273300967	0.0582579472276683	1	0.472501578662925
453	Austin American-Statesman	Newspaper	EDITORIAL	Texas	December 10, 2009	2009	12	120	Amid the missteps and system failures that have	1	0	1	1	1	AUSTIN AMERICAN STATESMAN	FALSE	other_paper	0.128021338386685	0.524154835010213	0.00644295007362568	0.0672528821011821	0.00825999559677761	0.00563173726125262	0.0218021013220882	0.238434160248176	2	0.524154835010213
454	The Forward	Newspaper	News	NA	December 26, 2003	2003	12	192	Holocaust survivor Yankel Teytelman left behind	1	0	1	1	1	FORWARD	FALSE	other_paper	0.0775132503238549	0.59451039839676	0.00365713872816026	0.0356301134646132	0.088663722043814	0.0142555933126161	0.165611306242505	0.0201584774876772	2	0.59451039839676
455	Brattleboro Reformer	Newspaper	LOCAL	Vermont	August 4, 2007	2007	8	140	BELLOWS FALLS - Farmers' markets in Bellows Fall	1	0	1	1	1	BRATTLEBORO REFORMER	FALSE	other_paper	0.142396771166594	0.212264146355871	0.0603855678751241	0.0139002730869495	0.00480860934262437	0.366151704856169	0.0157819345160642	0.184310992800603	6	0.366151704856169
456	Deseret Morning News	Newspaper	NA	Salt Lake City	September 4, 2009	2009	9	117	WASHINGTON (AP) ? More Americans than ever befor	1	0	1	1	1	DESERET MORNING NEWS	FALSE	other_paper	0.0236782053096289	0.737021502761283	0.0294358688713362	0.0467071358427211	0.00447252550679211	0.104208812134679	0.0264966887092189	0.0279792608643413	2	0.737021502761283
457	Investor's Business Daily	NA	SECTION ISSUES & INSIGHTS	NA	March 5, 2003	2003	3	183	Eric Bost makes no effort to hide his frustratio	1	0	1	1	1	INVESTOR S BUSINESS DAILY	FALSE	other_paper	0.0355919376733023	0.422074680517899	0.00277966056773353	0.0902899549190993	0.0375563383631512	0.0280549410529882	0.291032113083304	0.0926203738225223	2	0.422074680517899
458	The New York Times	Editorial	Section A	NA	August 9, 2002	2002	8	200	Long hidden by the puffed-up image of abundance,	1	0	1	1	1	NEW YORK TIMES	TRUE	major_paper	0.0268566995315717	0.735892066206294	0.00531963596851644	0.0705931796543983	0.00669360255762565	0.015766788588341	0.0674895507083103	0.0713884767849426	2	0.735892066206294
459	The Daily Southerner	Newspaper	STATE AND REGIONAL NEWS LENGTH: 796 words Oct. 21--At Monday night's Department of Social Services Board meeting, the board was given an update on two of its important programs, day care services and the food stamp program. Edgecombe County DSS Day Care Supervisor Terill Adams first updated the board on how a pilot computer program from the state has worked during the department's first fiscal qu…	Tarboro, North Carolina	October 21, 2008	2008	10	130	Oct. 21--At Monday night's Department of Social	1	0	1	1	1	DAILY SOUTHERNER	FALSE	other_paper	0.0663175523668652	0.37884797025254	0.333390074347197	0.0225522184558606	0.00405403925497496	0.00953033334822501	0.0173537147491452	0.167954097225192	2	0.37884797025254
460	The New York Times	NA	Section 1	NA	December 22, 1996	1996	12	276	DATELINE: WASHINGTON, Dec. 21 Because of a lo	1	0	1	1	1	NEW YORK TIMES	TRUE	major_paper	0.157168043235489	0.56038019952321	0.00372917692195751	0.165815154828187	0.0251584888358911	0.0196102727737796	0.0347103041459261	0.0334283597355593	2	0.56038019952321
461	Lincoln Journal Star	Newspaper	B	Nebraska	June 27, 2007	2007	6	138	The amount of food a family can buy with its foo	1	0	1	1	1	LINCOLN JOURNAL STAR	FALSE	other_paper	0.0308169385802633	0.484076329237114	0.00524292452571523	0.240276168349447	0.0179587806773411	0.17109323280053	0.0314244149013363	0.0191112109282526	2	0.484076329237114
462	Saint Paul Pioneer Press	NA	BUSINESS TWIN CITIES	Minnesota	November 14, 1997	1997	11	263	Nash Finch Co., the food wholesaler that warned	1	0	1	1	1	SAINT PAUL PIONEER PRESS	FALSE	other_paper	0.192338627304207	0.228024480680079	0.111537510854544	0.111604576511533	0.0624330634925747	0.261199532453243	0.011295741571292	0.0215664671325268	6	0.261199532453243
463	Wyoming Tribune-Eagle	Newspaper	LOCAL NEWS	Cheyenne	May 25, 2009	2009	5	113	CHEYENNE High-school graduations continue throu	1	1	1	1	1	WYOMING TRIBUNE EAGLE	FALSE	other_paper	0.0458981602539963	0.068877376528094	0.217906660070523	0.112660822529923	0.261205377573126	0.15811568554383	0.0511261377933742	0.084209779707134	5	0.261205377573126
464	The New York Times	Letter	Section 4	NA	January 13, 2002	2002	1	193	To the Editor: President Bush's proposal to res	1	0	1	1	1	NEW YORK TIMES	TRUE	major_paper	0.0246598014480921	0.406293027412093	0.01056404578617	0.133831322766089	0.0102874868486561	0.0436162861651242	0.192702625613675	0.178045403960101	2	0.406293027412093
465	Daily News	COLUMN	SUBURBAN	New York	August 3, 2008	2008	8	128	NOT HAVING A job is hard enough, but being unemp	1	0	1	1	1	DAILY NEWS	FALSE	other_paper	0.00950717811832921	0.619555295941506	0.00547389669148283	0.0749553573285745	0.00306676817024422	0.0292759972513393	0.0334786502907784	0.224686856207745	2	0.619555295941506
466	The Washington Post	NA	OP-ED	NA	December 18, 1996	1996	12	276	Four weeks ago, one million poor, jobless foo	1	0	1	1	1	WASHINGTON POST	TRUE	major_paper	0.176032811696191	0.506646080170772	0.00432909410611465	0.120679438717543	0.0098368485999948	0.0148442916902258	0.0934607973409976	0.0741706376781605	2	0.506646080170772
467	Charleston Gazette	Newspaper		West Virginia	December 20, 2009	2009	12	120	In the dreary past, a Charleston acquaintance br	1	0	1	1	1	CHARLESTON GAZETTE	FALSE	other_paper	0.0119984791682857	0.268559783060719	0.0155927804279497	0.0866535492716742	0.0246808229170028	0.188842399074936	0.316506738855679	0.0871654472237535	7	0.316506738855679
468	The Bismarck Tribune	Newspaper	DAKOTA WIRE	NA	July 6, 2009	2009	7	115	FARGO (AP) - Fargo police have identified a susp	1	0	1	1	1	BISMARCK TRIBUNE	FALSE	other_paper	0.15455712236232	0.0610286306739427	0.0154984321833826	0.0186952107650694	0.58374857745951	0.0193002242975751	0.019748788344814	0.127423013913386	5	0.58374857745951
469	The New York Times	Newspaper	Section B	NA	September 6, 2007	2007	9	141	The city's cumbersome process for recertifying f	1	0	1	1	1	NEW YORK TIMES	TRUE	major_paper	0.188763198733525	0.598942218969223	0.0293638922463908	0.0107691606207815	0.0143606370530905	0.0112109872184182	0.0091554878185534	0.137434417340017	2	0.598942218969223
470	Contra Costa Times	Newspaper	HEALTH	California	April 5, 2008	2008	4	124	Struggling with rising prices and a stalled econ	1	0	1	1	1	CONTRA COSTA TIMES	FALSE	other_paper	0.0405482437847124	0.827640354562867	0.0395446851538467	0.0316145494291309	0.00230446688290054	0.0112645120138382	0.00666051506726255	0.0404226731054418	2	0.827640354562867
471	St. Louis Post-Dispatch	LETTER	EDITORIAL	Missouri	April 3, 2007	2007	4	136	Challenge: Work together to end abortion in Mis	1	0	1	1	1	ST LOUIS POST DISPATCH	TRUE	major_paper	0.0429358198280895	0.0958603756150442	0.0631846703588623	0.14223850408591	0.092009452261172	0.0292664143017918	0.370070140639158	0.164434622909971	7	0.370070140639158
472	Pasadena Star-News	NA	OPINION LENGTH: 782 words Conventional wisdom, as promoted by most in the media, says it will be virtually impossible for Governor-elect Arnold Schwarzenegger to fix California's huge deficit. The implication is that every dollar spent is essential and cutting any of it will result in death and destruction. Not exactly. Citizens Against Government Waste [ www.cagw.org , in association with the Ho…	Pasadena, CA	October 13, 2003	2003	10	190	Conventional wisdom, as promoted by most in the	1	0	1	1	1	PASADENA STAR NEWS	FALSE	other_paper	0.0734372686418375	0.0647373532734415	0.0605971542434084	0.348562768139872	0.0884059928785609	0.0136853177017409	0.314781308977592	0.035792836143547	4	0.348562768139872
473	Dayton Daily News	Newspaper	LIFE	Ohio	September 13, 2007	2007	9	141	What if you had to survive on $3 worth of food a	1	0	1	1	1	DAYTON DAILY NEWS	FALSE	other_paper	0.0382804733534996	0.359923588685787	0.226761134916138	0.0582331668948675	0.0522157033289454	0.0437732192929178	0.0835440995699956	0.137268613957849	2	0.359923588685787
474	The New York Times	NA		NA	February 7, 1997	1997	2	254	DATELINE: WASHINGTON, Feb. 6 The Clinton Admin	1	0	1	1	1	NEW YORK TIMES	TRUE	major_paper	0.0341153505663057	0.398128626305891	0.00138030638868893	0.378546807378901	0.107119862075587	0.00549962492216187	0.0598521952276179	0.0153572271348472	2	0.398128626305891
475	Wyoming Tribune-Eagle	Newspaper	LOCAL NEWS	Cheyenne	June 9, 2007	2007	6	138	Soldiers come home A3 Blotter Briefs A5 Food	1	0	1	1	1	WYOMING TRIBUNE EAGLE	FALSE	other_paper	0.0130971772939475	0.0246203793216479	0.194351521669929	0.0518473246965278	0.301143606213089	0.132034749803921	0.0730430704564853	0.209862170544453	5	0.301143606213089
476	Contra Costa Times	Newspaper	OPINION	California	November 25, 2006	2006	11	155	Thanksgiving is a time for sharing the bounty of	1	0	1	1	1	CONTRA COSTA TIMES	FALSE	other_paper	0.126256577598897	0.61038463479848	0.0715915209150556	0.03699369257658	0.00389223397916194	0.0434969276846959	0.0703620881400523	0.0370223243070771	2	0.61038463479848
477	Brattleboro Reformer	Newspaper	NA	Vermont	January 31, 2008	2008	1	121	WESTMINSTER -- Local human service officials are	1	0	1	1	1	BRATTLEBORO REFORMER	FALSE	other_paper	0.194806220527713	0.684569947078541	0.0282558797452997	0.0478024208428177	0.00280709485019573	0.0126605482534816	0.00929609321515544	0.0198017954867963	2	0.684569947078541
478	The New York Times	Letter	Section A	NA	August 10, 2001	2001	8	212	To the Editor: You rightly observe that New Yor	1	0	1	1	1	NEW YORK TIMES	TRUE	major_paper	0.0306143567779369	0.671855082516338	0.00976757177746152	0.032095367476194	0.0744475827509251	0.0143429970892251	0.0858936048575095	0.0809834367544102	2	0.671855082516338
479	Independent Record	Newspaper	NA	Helena, Montana	October 25, 2009	2009	10	118	Oct. 25--The Helena Farmers Market was decidedly	1	0	1	1	1	INDEPENDENT RECORD	FALSE	other_paper	0.0361935232714121	0.117897369862388	0.183180684652765	0.00677966295481617	0.00431741732782653	0.236590697354684	0.00426409790776898	0.410776546668339	8	0.410776546668339
480	Hartford Courant	Newspaper		Connecticut	January 23, 2009	2009	1	109	The owner of a New Britain grocery store where f	1	0	1	1	1	HARTFORD COURANT	FALSE	other_paper	0.0380949362140331	0.0434615678865659	0.0315235428016281	0.024474331581112	0.746976064133446	0.0445593792835995	0.0293284319513807	0.0415817461482344	5	0.746976064133446
481	The Washington Post	Newspaper	D.C. Extra	NA	October 7, 2004	2004	10	178	A District high school principal has been recogn	1	0	1	1	1	WASHINGTON POST	TRUE	major_paper	0.249421857734029	0.170687841292139	0.386229843967095	0.0307692089775121	0.0156633003231542	0.0454629587953269	0.0234297575745425	0.0783352313362012	3	0.386229843967095
482	Oroville Mercury Register	NA	LOCAL LENGTH: 841 words http://extras.mnginteractive.com Palermo School's playground was turned into a farm Wednesday when it hosted its first Palermo Ag Day in seven years. Fruit growers, farmers, horse people, fish experts and more, set up booths and demonstrations for Palermo School District students ranging from pre-school to the eighth grade. More than 1,000 students were treated to fruit sa…	California	March 22, 2006	2006	3	147	http://extras.mnginteractive.com Palermo School	1	0	1	1	1	OROVILLE MERCURY REGISTER	FALSE	other_paper	0.00862402074987758	0.0279719010745006	0.435906965505329	0.0090622747884077	0.00449825530399212	0.27330909822561	0.0180188853865362	0.222608598965746	3	0.435906965505329
483	USA TODAY	NA	NEWS	NA	December 23, 2004	2004	12	180	Theresa Parrish tries to avoid the emergency foo	1	0	1	1	1	USA TODAY	TRUE	major_paper	0.0104107752166685	0.427865232187477	0.0475449928228514	0.0587109473912538	0.00442077651581061	0.0202156665946498	0.0421170878791114	0.388714521392178	2	0.427865232187477
484	Saint Paul Pioneer Press	NA	LOCAL	Minnesota	July 18, 2003	2003	7	187	The U.S. Department of Agriculture has approved	1	0	1	1	1	SAINT PAUL PIONEER PRESS	FALSE	other_paper	0.193493384652137	0.269495987837619	0.0106308962438203	0.266524796437791	0.17250982546871	0.0229911048759234	0.0288859913232517	0.0354680131607469	2	0.269495987837619
485	The Bismarck Tribune	Newspaper	DAKOTA WIRE	NA	February 20, 2009	2009	2	110	State officials say about 51,000 low-income North	1	0	1	1	1	BISMARCK TRIBUNE	FALSE	other_paper	0.0201042621007513	0.761149161625552	0.00684840455104249	0.0740930521724113	0.00318577534795246	0.0867966211360613	0.0196000985605703	0.0282226245056587	2	0.761149161625552
486	Pittsburgh Post-Gazette	Newspaper	EDITORIAL	Pennsylvania	January 1, 2009	2009	1	109	It's a surprise to most people, but one out of e	1	0	1	1	1	PITTSBURGH POST GAZETTE	FALSE	other_paper	0.025822398544543	0.748990379018007	0.00846048722068112	0.0684243068782307	0.00504302315626575	0.0114463480327537	0.0213895139367078	0.11042354321281	2	0.748990379018007
487	Bangor Daily News	Newspaper	NA	Maine	July 28, 2008	2008	7	127	The federally funded Women, Infants and Children	1	0	1	1	1	BANGOR DAILY NEWS	FALSE	other_paper	0.0933202442191547	0.496640257358091	0.0222467455819919	0.0193340442634901	0.00546501025720645	0.253265205197246	0.00705494820583947	0.10267354491698	2	0.496640257358091
488	St. Paul Pioneer Press	Newspaper	NA	Minnesota	September 3, 2009	2009	9	117	WASHINGTON -- The number of Americans receiving	1	0	1	1	1	ST PAUL PIONEER PRESS	FALSE	other_paper	0.0120478501167227	0.196824048170397	0.0878064805676546	0.0288950701733821	0.2624989341271	0.077571190024698	0.251454248345986	0.0829021784740591	5	0.2624989341271
489	Bangor Daily News	Letter	NA	Maine	November 7, 2008	2008	11	131	With costs of living increasing, I wonder if othe	1	0	1	1	1	BANGOR DAILY NEWS	FALSE	other_paper	0.121980002858941	0.318104858559917	0.042163882927408	0.0445246929146195	0.0136858581489678	0.211738272624328	0.0593233636683386	0.18847906829748	2	0.318104858559917
490	The New York Times	Newspaper	Section A	NA	May 14, 2002	2002	5	197	DATELINE: WASHINGTON, May 13 Five states could	1	0	1	1	1	NEW YORK TIMES	TRUE	major_paper	0.1423531817042	0.305118566061428	0.00186497565584928	0.483845000779834	0.00958179114567191	0.00853106933830512	0.0389931884791645	0.00971222683554585	4	0.483845000779834
491	The New York Post	Newspaper	All Editions	NA	June 6, 2007	2007	6	138	Just how retrograde are Gov. Spitzer's social po	1	0	1	1	1	NEW YORK POST	TRUE	major_paper	0.0411775111876339	0.432565732962588	0.00879662895572229	0.0529723588305448	0.0149391490820713	0.0153704220287269	0.208428182960826	0.225750013991887	2	0.432565732962588
492	St. Charles County Business Record	Government activity	NEWS LENGTH: 610 words Outsourcing jobs to workers in other countries isn't just a private-sector issue anymore. It's also a governmental concern. State Rep. Mark Abel, D-District 103, wants all state service contracts to require all contractor employees or subcontractor employees be citizens of the United States or persons authorized to work in this country. Within the past month, Abel sponsored…	St. Charles, MO	March 24, 2004	2004	3	171	Outsourcing jobs to workers in other countries i	1	0	1	1	1	ST CHARLES COUNTY BUSINESS RECORD	FALSE	other_paper	0.195888538092536	0.233229619787265	0.00637045422476429	0.337377572405739	0.0297572262180072	0.00690797460594803	0.134102556725178	0.0563660579405618	4	0.337377572405739
493	The New York Times	Newspaper		NA	July 22, 2005	2005	7	163	Mayor Michael R. Bloomberg vetoed two City Counc	1	0	1	1	1	NEW YORK TIMES	TRUE	major_paper	0.176138046060917	0.286278255276039	0.0148965646998939	0.218266262204085	0.0708993857929929	0.0383981866439004	0.0541128039208641	0.141010495401307	2	0.286278255276039
494	The New York Sun	Newspaper	NEW YORK	NA	April 18, 2006	2006	4	148	In a rare display of internal disagreement at Ci	1	0	1	1	1	NEW YORK SUN	FALSE	other_paper	0.155258205390191	0.358286898200241	0.0274454672032004	0.0625798202882636	0.0584854702889125	0.00799350624150439	0.132088060108328	0.19786257227936	2	0.358286898200241
495	Bangor Daily News	Newspaper	NA	Maine	July 2, 2009	2009	7	115	Like a "spare tire" of unwanted belly fat, the r	1	1	1	1	1	BANGOR DAILY NEWS	FALSE	other_paper	0.0108767946305248	0.483233229035946	0.0445673323190095	0.0176040332615669	0.00635918241822543	0.302271379110686	0.075747131279441	0.0593409179446008	2	0.483233229035946
496	Hartford Courant	Newspaper		Connecticut	October 16, 2008	2008	10	130	The owner of a New Britain grocery store where f	1	0	1	1	1	HARTFORD COURANT	FALSE	other_paper	0.0414677301985185	0.0517592771863219	0.0258319297635038	0.0393924229734082	0.717448204886379	0.0510100219130503	0.0357089137269362	0.0373814993518814	5	0.717448204886379
497	TELEGRAM & GAZETTE	NA		Massachusetts	January 11, 2005	2005	1	157	DATELINE: WORCESTER When Michaela O. Young, 36	1	0	1	1	1	TELEGRAM GAZETTE	FALSE	other_paper	0.149879663253805	0.550639296482917	0.142429701877873	0.030610340062439	0.00394066751399435	0.0326430666610513	0.044670180801788	0.045187083346132	2	0.550639296482917
498	Bangor Daily News	Letter	NA	Maine	December 17, 2007	2007	12	144	The U.S. government's food stamp program distrib	1	0	1	1	1	BANGOR DAILY NEWS	FALSE	other_paper	0.0885906121368062	0.646915584359826	0.0161830277601545	0.043481154761147	0.0121881162295094	0.0839391720099494	0.0235114388077629	0.085190893934845	2	0.646915584359826
499	The Evening Sun	NA	NA	Hanover, PA	August 21, 2002	2002	8	200	Until recently, food stamps were paper coupons p	1	0	1	1	1	EVENING SUN	FALSE	other_paper	0.235838905892866	0.496096142442453	0.00833979986259073	0.0902788189430754	0.0137954023863518	0.0300150538393663	0.0315233502851399	0.0941125263481567	2	0.496096142442453
500	Inland Valley Daily Bulletin	Newspaper	NA	Ontario, CA	May 21, 2009	2009	5	113	As food banks report the region's worst hunger c	1	0	1	1	1	INLAND VALLEY DAILY BULLETIN	FALSE	other_paper	0.0331623169493803	0.582988615522211	0.088207944861687	0.0776498564690407	0.00571886030742194	0.0312267849396247	0.0926650556152658	0.0883805653353688	2	0.582988615522211
501	Brattleboro Reformer	Newspaper	NA	Vermont	August 4, 2009	2009	8	116	WASHINGTON -- The Senate on Tuesday passed a $12	1	0	1	1	1	BRATTLEBORO REFORMER	FALSE	other_paper	0.0132622912898652	0.110731886740284	0.00737426638963625	0.577841409909566	0.0135316853617726	0.139729361466525	0.129725921489746	0.00780317735260356	4	0.577841409909566
502	The New York Times	Newspaper	Section B	NA	November 24, 2003	2003	11	191	New York City is still not making food stamps as	1	0	1	1	1	NEW YORK TIMES	TRUE	major_paper	0.310792004201697	0.468954380190281	0.00857071627625059	0.0521941083990475	0.047797842747874	0.0273243163430911	0.0252191623754471	0.059147469466312	2	0.468954380190281
503	The New York Times	Letter	Section A	NA	August 19, 2005	2005	8	164	To the Editor: I agree that Congress should ma	1	0	1	1	1	NEW YORK TIMES	TRUE	major_paper	0.0152752980808881	0.182019655211221	0.0418311172430228	0.282509393165934	0.00436916116727559	0.345139675996022	0.0966852621176355	0.0321704370180018	6	0.345139675996022
504	Vallejo Times Herald	Newspaper	NA	California	November 18, 2006	2006	11	155	California ranked dead last among states in food	1	0	1	1	1	VALLEJO TIMES HERALD	FALSE	other_paper	0.0215170476858853	0.844879964876344	0.0288301358169994	0.0136172699946714	0.00382565054814985	0.00379441813775693	0.0322930004091164	0.0512425125310764	2	0.844879964876344
505	The New York Times	NA	Section A	NA	July 18, 1996	1996	7	271	DATELINE: WASHINGTON, July 17 On the eve of a	1	0	1	1	1	NEW YORK TIMES	TRUE	major_paper	0.0337189271981779	0.240536153582148	0.00838010525772208	0.57245954419276	0.00506793065452318	0.00964997612101965	0.107890236943656	0.0222971260499922	4	0.57245954419276
506	Inside Bay Area	Newspaper	NA	California	March 30, 2008	2008	3	123	FREMONT -- Only 40 percent of Californians who a	1	0	1	1	1	INSIDE BAY AREA	FALSE	other_paper	0.120377128885819	0.610700873354733	0.110768264537305	0.0134203507844305	0.00738830484379058	0.021211046081188	0.00981351860793685	0.106320512904798	2	0.610700873354733
507	The Telegraph	Newspaper	NA	Alton, Illinios	July 9, 2008	2008	7	127	Jul. 9--More roads reopened Tuesday in parts of	1	0	1	1	1	TELEGRAPH	FALSE	other_paper	0.0587280589395632	0.233050291022388	0.428685237179992	0.0259642886546952	0.012883986289952	0.181042522865963	0.0122046301907974	0.0474409848566503	3	0.428685237179992
508	The Oklahoman	Newspaper		Oklahoma City, OK	March 17, 2009	2009	3	111	The number of Oklahomans receiving food stamps r	1	0	1	1	1	OKLAHOMAN	FALSE	other_paper	0.102380313962481	0.553669816475276	0.00658969861779468	0.228620845901107	0.0100186836867434	0.00667867855453543	0.0144523950923957	0.0775895677096663	2	0.553669816475276
509	Farmington Daily Times	Newspaper	BREAKING	New Mexico	March 25, 2009	2009	3	111	The Associated Press SANTA FE, N.M. (AP) The st	1	0	1	1	1	FARMINGTON DAILY TIMES	FALSE	other_paper	0.199029848841339	0.693818805102778	0.0124196622308891	0.0526371409992158	0.00392467110418782	0.0117217600023679	0.0105669905542605	0.0158811211649622	2	0.693818805102778
510	TELEGRAM & GAZETTE	Newspaper	LOCAL NEWS	Massachusetts	February 27, 2007	2007	2	134	DATELINE: RUTLAND Rutland targets Nov. for adm	1	0	1	1	1	TELEGRAM GAZETTE	FALSE	other_paper	0.467458767958919	0.190711972705874	0.242830659993315	0.0139582099636303	0.0176015593433762	0.0112797283700586	0.00668990562665613	0.0494691960381705	1	0.467458767958919
511	Whittier Daily News	Newspaper	NA	California	August 11, 2007	2007	8	140	Seniors can apply for food stamps WHITTIER - A	1	0	1	1	1	WHITTIER DAILY NEWS	FALSE	other_paper	0.163117200140998	0.0196086587021587	0.68327837983148	0.00194279342551231	0.023151060364225	0.00812211377837307	0.00347439757318829	0.0973053961840639	3	0.68327837983148
512	Lincoln Journal Star	Newspaper	B	Nebraska	February 28, 2007	2007	2	134	DATELINE: Lincoln, NE Sen. Ernie Chambers brea	1	0	1	1	1	LINCOLN JOURNAL STAR	FALSE	other_paper	0.0680961153961927	0.196579980324944	0.00907101496325461	0.521782832332976	0.00967982364071549	0.0129823597265889	0.0835048101252471	0.0983030634900811	4	0.521782832332976
513	American Banker	Newspaper	CARDS	NA	February 25, 2005	2005	2	158	Once again, cost has been cited as the main culp	1	0	1	1	1	AMERICAN BANKER	FALSE	other_paper	0.338478347661978	0.314138783316312	0.00567896883671064	0.0381956266884761	0.0123999462776577	0.134571873585998	0.0802767478548017	0.0762597057780662	1	0.338478347661978
514	Brattleboro Reformer	Newspaper	NA	Vermont	July 3, 2008	2008	7	127	Fuel Assistance applications are available starti	1	0	1	1	1	BRATTLEBORO REFORMER	FALSE	other_paper	0.219300008805816	0.273079802024279	0.213303761959306	0.0933923905502316	0.00900174531950086	0.112164142818193	0.0271356658747961	0.0526224826478771	2	0.273079802024279
515	The Bismarck Tribune	Newspaper	NA	NA	May 2, 1996	1996	5	269	WASHINGTON (AP) -- Food stamp investigators in t	1	0	1	1	1	BISMARCK TRIBUNE	FALSE	other_paper	0.0317308775740827	0.0218405027793501	0.0177093242878185	0.290638825266022	0.339248689889612	0.0853895234445724	0.0752019397931988	0.138240316965343	5	0.339248689889612
516	Brattleboro Reformer	Newspaper	NA	Vermont	April 5, 2006	2006	4	148	WESTMINSTER -- Local human service officials are	1	0	1	1	1	BRATTLEBORO REFORMER	FALSE	other_paper	0.1699638690892	0.565690793562466	0.0276877015410201	0.0378522698890278	0.00477747879455026	0.0146977559749347	0.0160146553502634	0.163315475798538	2	0.565690793562466
517	The Washington Post	Newspaper	EDITORIAL	NA	April 12, 2002	2002	4	196	PRESIDENT BUSH had the right idea when he propos	1	0	1	1	1	WASHINGTON POST	TRUE	major_paper	0.0483910011574741	0.186520100230439	0.00235223017210676	0.560594295786682	0.0052270038136771	0.0108272603232716	0.176463692388684	0.00962441612766509	4	0.560594295786682
518	The York Dispatch	Newspaper	NA	Pennsylvania	May 17, 2007	2007	5	137	Your heart bleeds for the poor, the homeless ...	1	0	1	1	1	YORK DISPATCH	FALSE	other_paper	0.0171023080462077	0.249659253714956	0.319073800173147	0.0109189686994771	0.0175783566310556	0.053394012563643	0.102302913756765	0.229970386414749	3	0.319073800173147
519	The Washington Post	Newspaper	Editorial	NA	July 25, 2005	2005	7	163	THE BUSH administration took a commendable step	1	0	1	1	1	WASHINGTON POST	TRUE	major_paper	0.00960286319490848	0.129880352060726	0.00512968597541241	0.60741432824688	0.00902437967706903	0.0264550111746186	0.141091931983508	0.0714014476868775	4	0.60741432824688
520	Contra Costa Times	NA	NEWS	NA	February 26, 2005	2005	2	158	Contra Costa County Fair Queen contest applicat	1	0	1	1	1	CONTRA COSTA TIMES	FALSE	other_paper	0.211012120446878	0.108943103416545	0.545422944209954	0.0646732487978365	0.00832156269478511	0.0142920273550904	0.0179251082343984	0.0294098848445114	3	0.545422944209954
521	St. Louis Post-Dispatch	COMMENTARY	EDITORIAL	Missouri	November 24, 2005	2005	11	167	The week of November 13-19 was National Homeless	1	0	1	1	1	ST LOUIS POST DISPATCH	TRUE	major_paper	0.0111484682693417	0.393788623063969	0.010561020412903	0.234415042789119	0.00756342625713043	0.0111170867778169	0.108205157411814	0.223201175017905	2	0.393788623063969
522	Whittier Daily News	Newspaper	NA	California	September 13, 2009	2009	9	117	The Jolly Sunshine Senior Club is hosting a trip	1	0	1	1	1	WHITTIER DAILY NEWS	FALSE	other_paper	0.0674407044486947	0.0142209607571475	0.862786904592914	0.00102178479734728	0.0106017225373344	0.00587464663860708	0.00180130848759716	0.0362519677403576	3	0.862786904592914
523	Daily News	COLUMN	SUBURBAN	New York	July 13, 2008	2008	7	127	THE ECONOMY IS GOING down the drain, the cost of	1	0	1	1	1	DAILY NEWS	FALSE	other_paper	0.0248462288234716	0.401354824523395	0.0493548557414579	0.0107570940056739	0.0177839246730475	0.0204103803694411	0.139144525924178	0.336348165939336	2	0.401354824523395
524	The Clover Herald	Newspaper	STATE AND REGIONAL NEWS LENGTH: 706 words Apr. 20--By Seth Rosen | 978-7245 For Claudette Greene, the days of buying brand-name food at the grocery store are over. Prices have escalated so sharply in recent months that Greene has been forced to curtail her shopping habits and to use ingredients more sparingly. She's become skilled in the art of bargain shopping, traveling from store to store alon…	South Carolina	April 20, 2008	2008	4	124	Apr. 20--By Seth Rosen | 978-7245 For Claudett	1	0	1	1	1	CLOVER HERALD	FALSE	other_paper	0.00918338428772755	0.443610505985649	0.0581069116500647	0.0822640460130908	0.00187422789893125	0.182636628244351	0.00937425724122141	0.212950038678964	2	0.443610505985649
525	The Atlanta Journal-Constitution	Newspapers		NA	October 19, 2005	2005	10	166	Washington --- Under pressure from religious ser	1	0	1	1	1	ATLANTA JOURNAL CONSTITUTION	FALSE	other_paper	0.0140486793550142	0.114365868876951	0.014645503392097	0.587223794628351	0.00941784184569665	0.0109799045706031	0.203846951697075	0.0454714556342117	4	0.587223794628351
526	Portland Press Herald	Newspaper		Maine	July 15, 2007	2007	7	139	Lea Kendall is responsible for 677 families who	1	0	1	1	1	PORTLAND PRESS HERALD	FALSE	other_paper	0.20547396540465	0.502994757673613	0.00448710846881094	0.0631051537069401	0.0181181002345158	0.00577313104825746	0.0167185223934539	0.183329261069758	2	0.502994757673613
527	South Bend Tribune	Newspaper	NEWS	Indiana	August 11, 2008	2008	8	128	Circumstances that could be especially hurtful t	1	0	1	1	1	SOUTH BEND TRIBUNE	FALSE	other_paper	0.160583964357692	0.399593175240936	0.071849933745238	0.0527410551598204	0.0453857483171163	0.0792337056919987	0.0303595097536777	0.160252907733521	2	0.399593175240936
528	Inside Bay Area	Newspaper	NA	California	April 5, 2007	2007	4	136	Hunger is a growing problem for families in our	1	0	1	1	1	INSIDE BAY AREA	FALSE	other_paper	0.17966663647127	0.443724876966729	0.053254333266512	0.0341194819732516	0.00485192915400734	0.0432651689746493	0.173114322243719	0.0680032509498627	2	0.443724876966729
529	News-Journal	NA	NEIGHBORS	Daytona Beach, Florida	January 11, 2008	2008	1	121	A longtime administrator for the state Departmen	1	0	1	1	1	NEWS JOURNAL	FALSE	other_paper	0.319247339501135	0.40232268890288	0.0323299841408343	0.0520205553967793	0.0771292053708357	0.0289771546312065	0.0225123474902628	0.0654607245660658	2	0.40232268890288
530	Appeal-Democrat	Newspaper	STATE AND REGIONAL NEWS LENGTH: 632 words Dec. 23--Even in a severe economic downturn, federal food stamp programs are enrolling far fewer people than are eligible, both in Mid-Valley counties and California as a whole, according to a report released today by the California Budget Project. Based on 2007 numbers, the most recent available, more than 2 million state residents qualify for food stamp…	Marysville, California	December 23, 2009	2009	12	120	Dec. 23--Even in a severe economic downturn, fed	1	0	1	1	1	APPEAL DEMOCRAT	FALSE	other_paper	0.155725713842971	0.604413434497932	0.0415725507720892	0.0699938640383004	0.0502609283898067	0.012729118052804	0.0153459597632923	0.0499584306428039	2	0.604413434497932
531	Brattleboro Reformer	Newspaper	NA	Vermont	October 8, 2009	2009	10	118	WASHINGTON -- Dairy farmers suffering from low m	1	0	1	1	1	BRATTLEBORO REFORMER	FALSE	other_paper	0.0203361424566729	0.0896831319784448	0.0122710093898561	0.534808978961446	0.00199311455480754	0.239663627161826	0.0773851673712191	0.0238588281257271	4	0.534808978961446
532	Wisconsin State Journal	Newspaper		Madison, Wisconsin	October 20, 2005	2005	10	166	Today's issue As disasters mount and calls for	1	0	1	1	1	WISCONSIN STATE JOURNAL	FALSE	other_paper	0.0101865762203845	0.398908759424736	0.00718918287482163	0.291910788504736	0.00397881653239344	0.0761796429387512	0.103332024126976	0.108314209377201	2	0.398908759424736
533	The Taos News	Newspaper	VECINOS/PEOPLE	New Mexico	February 12, 2009	2009	2	110	The New Mexico Human Services Department can ass	1	0	1	1	1	TAOS NEWS	FALSE	other_paper	0.103398913523675	0.776276506895846	0.0398895134444256	0.0158455614997468	0.00109771001735933	0.0446060857124354	0.00408557796488685	0.0148001309416249	2	0.776276506895846
534	Lincoln Journal Star	Newspaper	B	Nebraska	November 29, 2005	2005	11	167	DATELINE: Lincoln, NE The Nebraska Health and	1	0	1	1	1	LINCOLN JOURNAL STAR	FALSE	other_paper	0.626044863311931	0.024058300325254	0.100822627408915	0.015866267489214	0.118020396974071	0.0144187392339983	0.00711221831966113	0.0936565869369555	1	0.626044863311931
535	Charleston Daily Mail	Newspaper		West Virginia	March 13, 2009	2009	3	111	ALTHOUGH Congress changed the name to Supplement	1	1	1	1	1	CHARLESTON DAILY MAIL	FALSE	other_paper	0.1587530144187	0.218307864464998	0.0104352922674979	0.104161360088947	0.131029996731628	0.0176182186309525	0.0520000159607433	0.307694237436533	8	0.307694237436533
536	Chico Enterprise-Record	NA	NA	NA	September 21, 2005	2005	9	165	http://extras.mnginteractive.com Eating fruits	1	0	1	1	1	CHICO ENTERPRISE RECORD	FALSE	other_paper	0.00594086789931153	0.109017536484739	0.222067017062835	0.00478096814860512	0.00307856282227817	0.2266251792797	0.0230134797654529	0.405476388537077	8	0.405476388537077
537	News-Journal	NA	NEIGHBORS	Daytona Beach, Florida	January 16, 2008	2008	1	121	A longtime administrator for the state Departmen	1	0	1	1	1	NEWS JOURNAL	FALSE	other_paper	0.265814955101376	0.419809303780279	0.0455656441291962	0.0412680981992246	0.0877646999894679	0.044563833458311	0.0307742260118276	0.0644392393303178	2	0.419809303780279
538	Daily News	Newspaper	NEWS	New York	April 15, 2007	2007	4	136	THE CITY COUNCIL, a group of nonprofits and 11 s	1	0	1	1	1	DAILY NEWS	FALSE	other_paper	0.0343263236124279	0.29828287488771	0.102250094031553	0.0202471750642436	0.00927705511485964	0.173564506523194	0.0421604468866052	0.319891523879407	8	0.319891523879407
539	Lincoln Journal Star	Newspaper	B	Nebraska	March 2, 2007	2007	3	135	DATELINE: LINCOLN, NE NOTES AND NEWS FROM THUR	1	0	1	1	1	LINCOLN JOURNAL STAR	FALSE	other_paper	0.148267797706977	0.0333814059873954	0.173139769184014	0.380912316227605	0.122857670072038	0.0126756276598732	0.0621427974012494	0.0666226157608484	4	0.380912316227605
540	The Washington Post	Newspaper		NA	April 14, 2006	2006	4	148	The young Alexandrian was a big help to friends	1	0	1	1	1	WASHINGTON POST	TRUE	major_paper	0.0736283392741483	0.290314702113424	0.013460433769067	0.0453303736381032	0.00887388820553559	0.0854821217375251	0.197072552914059	0.285837588348137	2	0.290314702113424
541	Austin American-Statesman	Newspaper	NEWS	Texas	March 6, 2006	2006	3	147	South Austin resident Sandra Vinson, 61, applied	1	0	1	1	1	AUSTIN AMERICAN STATESMAN	FALSE	other_paper	0.162189563554999	0.59518777638599	0.0181108566326955	0.0451165001759222	0.0320223984815285	0.00568454456805916	0.0160895416013049	0.125598818599501	2	0.59518777638599
542	Journal Record Legislative Report	Government activity	NA	Oklahoma City, OK	September 23, 2009	2009	9	117	The Oklahoma Department of Human Services will re	1	0	1	1	1	JOURNAL RECORD LEGISLATIVE REPORT	FALSE	other_paper	0.651133187737621	0.247577584461261	0.0075769498998769	0.056646571624154	0.0110741114276018	0.00782385419972165	0.00810855730996918	0.010059183339795	1	0.651133187737621
543	Daily News	Newspaper	NEWS	New York	November 21, 2004	2004	11	179	THE BLOOMBERG administration isn't doing enough	1	0	1	1	1	DAILY NEWS	FALSE	other_paper	0.140418422570467	0.463971191032563	0.0568077556484559	0.0589396896754347	0.0870995133201462	0.00905912622097366	0.0295679116525664	0.154136389879393	2	0.463971191032563
544	The Oklahoman	Newspaper	FAMILIES	NA	June 14, 2004	2004	6	174	OKLAHOMA advocates for the elderly should be awa	1	0	1	1	1	OKLAHOMAN	FALSE	other_paper	0.271660747354322	0.474240494415165	0.00426918070478954	0.142258153849055	0.0478954981111313	0.00471422733101834	0.0248601643216073	0.0301015339129118	2	0.474240494415165
545	Public Opinion	NA	LOCAL	Chambersburg, PA	March 23, 2002	2002	3	195	By EMILY PHELPS Staff writer The Hispanic Amer	1	0	1	1	1	PUBLIC OPINION	FALSE	other_paper	0.0145669989094437	0.41386559454104	0.337075272715679	0.00457830702693127	0.00328291882745347	0.036950663671965	0.0070709515883466	0.182609292719141	2	0.41386559454104
546	Daily News	Newspaper	NEWS	New York	April 15, 2007	2007	4	136	THE CITY COUNCIL, a group of nonprofits and 11 s	1	0	1	1	1	DAILY NEWS	FALSE	other_paper	0.0863036725066516	0.24446769049958	0.100870078603589	0.0264793857292497	0.0140364672462881	0.160988308336715	0.0387741839567723	0.328080213121154	8	0.328080213121154
547	Sarasota Herald-Tribune	EDITORIAL	A SECTION	Florida	November 7, 2005	2005	11	167	My dear Congress, It has come to my attention t	1	0	1	1	1	SARASOTA HERALD TRIBUNE	FALSE	other_paper	0.0179245963211064	0.132711005219314	0.0118198520147216	0.31448980197491	0.0115490018019246	0.0291108705618279	0.362826692670767	0.119568179435429	7	0.362826692670767
548	The Daily Item	Newspaper	NA	Sunbury, Pennsylvania	March 31, 2008	2008	3	123	Mar. 31--SELINSGROVE -- Betty Keister has more s	1	0	1	1	1	DAILY ITEM	FALSE	other_paper	0.0103773264045503	0.224746553888237	0.294159611062071	0.00885499150683148	0.00381867641010908	0.0429380049236501	0.00841789393404686	0.406686941870504	8	0.406686941870504
549	The New York Times	Newspaper	Section A	NA	October 19, 2005	2005	10	166	DATELINE: WASHINGTON, Oct. 18 Fearing a backla	1	0	1	1	1	NEW YORK TIMES	TRUE	major_paper	0.0218135718670519	0.0568323394359643	0.00201246791299798	0.798636941876656	0.0064008902972826	0.00922085726338044	0.0753360884690559	0.0297468428776107	4	0.798636941876656
550	Pasadena Star-News	Newspaper	NA	California	December 10, 2006	2006	12	156	Los Angeles County's welfare system is the targe	1	0	1	1	1	PASADENA STAR NEWS	FALSE	other_paper	0.123700017170007	0.468532476425698	0.00845278490898914	0.0498677996461247	0.302075673459141	0.00331768935162404	0.0186454452731593	0.0254081137652566	2	0.468532476425698
551	St. Paul Pioneer Press	Newspaper	NA	Minnesota	November 21, 2007	2007	11	143	MANCHESTER, N.H. - Republican presidential nomin	1	0	1	1	1	ST PAUL PIONEER PRESS	FALSE	other_paper	0.0165357048678851	0.0912665171224721	0.0896930844281858	0.257640117418333	0.0378718451153628	0.011852045626841	0.439722632008978	0.0554180534119426	7	0.439722632008978
552	USA TODAY	NA	NEWS	NA	October 6, 1997	1997	10	262	Welfare recipients are going to work. As a resul	1	0	1	1	1	USA TODAY	TRUE	major_paper	0.0330270281181263	0.756855456429826	0.00385185494921497	0.0753917920278833	0.0469062587248136	0.01056616231863	0.0396709926018533	0.0337304548296521	2	0.756855456429826
553	Palm Beach Post	Newspaper	LOCAL	Florida	October 14, 2007	2007	10	142	Tens of thousands of people in Palm Beach County	1	0	1	1	1	PALM BEACH POST	FALSE	other_paper	0.0190369495951864	0.637169982667395	0.042592370215019	0.0154850333712127	0.0053414363145717	0.0945835166041329	0.0326804694354964	0.153110241796986	2	0.637169982667395
554	Silver City Sun-News	Newspaper	NA	New Mexico	August 29, 2007	2007	8	140	SILVER CITY -- Beginning this weekend, the Silve	1	0	1	1	1	SILVER CITY SUN NEWS	FALSE	other_paper	0.0991041031846446	0.288481883599099	0.140737414200455	0.0125831010295422	0.00302443862246544	0.41290918706838	0.00685148300741323	0.0363083892879998	6	0.41290918706838
555	Hartford Courant	Newspaper		Connecticut	November 21, 2008	2008	11	131	The former manager of a Homestead Avenue grocery	1	0	1	1	1	HARTFORD COURANT	FALSE	other_paper	0.0318686424551056	0.144153425313246	0.0598985695501781	0.0188780815273874	0.58085062139267	0.115592415517466	0.0129330154970532	0.0358252287468936	5	0.58085062139267
556	News-Journal	NA	SECTION A	Daytona Beach, Florida	January 30, 2008	2008	1	121	A longtime administrator for the state Departmen	1	0	1	1	1	NEWS JOURNAL	FALSE	other_paper	0.257968793011339	0.407937911040801	0.0522967908132069	0.0370158408172735	0.0845391485957267	0.0420701229025888	0.0245117199378154	0.0936596728812489	2	0.407937911040801
557	San Gabriel Valley Tribune	NA	NA	San Gabriel Valley, CA	May 8, 2002	2002	5	197	a slap to free market THE next time the preside	1	0	1	1	1	SAN GABRIEL VALLEY TRIBUNE	FALSE	other_paper	0.0053385903089855	0.0454616829966189	0.0121606761990957	0.425253322162223	0.00704028467850212	0.187277125297292	0.304098094330145	0.0133702240271383	4	0.425253322162223
558	Brattleboro Reformer	Newspaper	NA	Vermont	March 30, 2007	2007	3	135	WESTMINSTER -- Local human service officials are	1	0	1	1	1	BRATTLEBORO REFORMER	FALSE	other_paper	0.183484825428906	0.633797703780608	0.0156904433808833	0.0301991961576853	0.00329080352662689	0.012761851247213	0.00925553509699258	0.111519641381085	2	0.633797703780608
559	Daily News	Newspaper	NEWS	New York	November 17, 2008	2008	11	131	HOPING TO HELP more struggling New Yorkers get f	1	0	1	1	1	DAILY NEWS	FALSE	other_paper	0.0344850410514476	0.645124277346882	0.099214024334822	0.00897120717310001	0.0172402285187596	0.022050681405224	0.00928451442385154	0.163630025745914	2	0.645124277346882
560	San Gabriel Valley Tribune	NA	NA	San Gabriel Valley, CA	March 30, 2003	2003	3	183	It could spell disaster, and more children could	1	0	1	1	1	SAN GABRIEL VALLEY TRIBUNE	FALSE	other_paper	0.0118024960136656	0.492703721040114	0.016516389012422	0.361639905958458	0.00220997341321547	0.0834291398768163	0.0157244364839256	0.015973938201384	2	0.492703721040114
561	Saint Paul Pioneer Press	NA	LOCAL	Minnesota	March 12, 2004	2004	3	171	More than a year after Gov. Tim Pawlenty first p	1	0	1	1	1	SAINT PAUL PIONEER PRESS	FALSE	other_paper	0.0418991233897145	0.231705073640339	0.0124509606164053	0.222009739978623	0.0234240427808528	0.287736156320167	0.0515685953333026	0.129206307940595	6	0.287736156320167
562	Edmonton Journal	Crime	City	Alberta	November 29, 2001	2001	11	215	DATELINE: Edmonton Three Middle Eastern men on	1	0	1	1	1	EDMONTON JOURNAL	FALSE	other_paper	0.014751464477895	0.0180943424359196	0.0126799532457217	0.0217084586033396	0.580686251532859	0.0621219062163445	0.191501385361862	0.0984562381260589	5	0.580686251532859
563	New Orleans CityBusiness	Government activity	NA	New Orleans, LA	September 11, 2008	2008	9	129	The Louisiana Department of Social Services said	1	0	1	1	1	NEW ORLEANS CITYBUSINESS	FALSE	other_paper	0.0642687432625332	0.130258018679927	0.650361880656005	0.00950852507822098	0.0114067312737046	0.0476336213932771	0.00422667177711564	0.0823358078792161	3	0.650361880656005
564	WALL STREET JOURNAL ABSTRACTS	Abstract	Section A	NA	September 1, 2006	2006	9	153	Correction of June 1 editorial, A Beautiful Sunse	1	0	1	1	1	WALL STREET JOURNAL ABSTRACTS	FALSE	other_paper	0.121801340654241	0.184722578842742	0.0803458273220655	0.115987338894352	0.22735559312272	0.0472181647609322	0.188251584238131	0.0343175721648158	5	0.22735559312272
565	Spokesman Review	COLUMN: CLOSE TO HOME	B	Spokane, WA	June 16, 2004	2004	6	174	HUNGER WAS OUT of Paul Donnolo's experience. "I	1	0	1	1	1	SPOKESMAN REVIEW	FALSE	other_paper	0.00963579624580609	0.439678799625099	0.133233966511232	0.00909422724013262	0.00403846607105179	0.0540299754709262	0.0219994320387045	0.328289336797048	2	0.439678799625099
566	San Jose Mercury News	NA		California	March 10, 2004	2004	3	171	DATELINE: SACRAMENTO As many as 13 bills are p	1	0	1	1	1	SAN JOSE MERCURY NEWS	FALSE	other_paper	0.287877245075765	0.185624469697653	0.011341519542091	0.224369127703285	0.067400870219634	0.0187395510082603	0.188322732292933	0.0163244844603789	1	0.287877245075765
567	Bangor Daily News	Letter	NA	Maine	November 15, 2008	2008	11	131	In reference to a letter by Cynthia Wind and a fo	1	0	1	1	1	BANGOR DAILY NEWS	FALSE	other_paper	0.0885868338367865	0.0676001712954065	0.0810929200721347	0.0416126593639998	0.0218578542560706	0.309275695504838	0.16906511538455	0.220908750286214	6	0.309275695504838
568	Brattleboro Reformer	Newspaper	NEWS	Vermont	May 12, 2008	2008	5	125	BRATTLEBORO -- In just one year, the number of p	1	0	1	1	1	BRATTLEBORO REFORMER	FALSE	other_paper	0.067348460260289	0.508896046047382	0.050477041404707	0.0219662959115846	0.0155057127881555	0.0401042622933398	0.00982411687979666	0.285878064414745	2	0.508896046047382
569	San Gabriel Valley Tribune	Newspaper	NA	California	November 11, 2007	2007	11	143	THE federal farm bill needs fixing, and Californ	1	0	1	1	1	SAN GABRIEL VALLEY TRIBUNE	FALSE	other_paper	0.00869309338093308	0.305827754409593	0.00409726062397253	0.281505834833272	0.00152093567298949	0.261802527853934	0.121480045406781	0.0150725478185238	2	0.305827754409593
570	WALL STREET JOURNAL ABSTRACTS	LETTER	Section A	NA	August 6, 2007	2007	8	140	Christopher Koschnitzky letter takes issue with G	1	0	1	1	1	WALL STREET JOURNAL ABSTRACTS	FALSE	other_paper	0.0651801701923993	0.112685141800551	0.0331827641229195	0.116981864902272	0.271713380003387	0.0333266936993038	0.343991031498183	0.0229389537809851	7	0.343991031498183
571	The Tampa Tribune	Newspaper	NATION/WORLD	Florida	July 19, 2008	2008	7	127	Aid Level Is Adequate Regarding "Expand Food St	1	0	1	1	1	TAMPA TRIBUNE	FALSE	other_paper	0.0325252450113574	0.377765195871573	0.0792086881208809	0.0488907994661327	0.0328003174503723	0.153169791114403	0.107824838161775	0.167815124803506	2	0.377765195871573
572	Austin American-Statesman	Newspaper	MAIN	Texas	October 3, 2009	2009	10	118	A state board on Friday approved the hiring of s	1	0	1	1	1	AUSTIN AMERICAN STATESMAN	FALSE	other_paper	0.335820925589732	0.246863014907472	0.00747197657014047	0.256948275829656	0.0140668023269563	0.00414979740457081	0.0416733053720087	0.0930059019994636	1	0.335820925589732
573	The New York Times	Newspaper		NA	November 18, 2001	2001	11	215	Four years after welfare reform reduced the gover	1	0	1	1	1	NEW YORK TIMES	TRUE	major_paper	0.0156795917539236	0.67615049735593	0.00233817412015682	0.217663128355202	0.0032630613750719	0.0105671931455458	0.0477774707267271	0.0265608831674421	2	0.67615049735593
574	Star Tribune	Newspaper		Minneapolis, MN	March 28, 2009	2009	3	111	A bailout it's not. But the first major federal	1	0	1	1	1	STAR TRIBUNE	FALSE	other_paper	0.0123162108886383	0.460506117617104	0.00937895143746709	0.178597918894004	0.002798781445793	0.173464126022765	0.0127525945334597	0.150185299160769	2	0.460506117617104
575	American Banker	Newspaper	CARDS	NA	June 9, 2005	2005	6	162	Food and Nutrition Services, the Agriculture Dep	1	0	1	1	1	AMERICAN BANKER	FALSE	other_paper	0.563148825989156	0.0556613100358094	0.0151537294004554	0.0405778242119347	0.0274660259679462	0.170395476749401	0.0124830871677289	0.115113720477568	1	0.563148825989156
576	St. Paul Pioneer Press	Newspaper	NA	Minnesota	August 13, 2007	2007	8	140	WASHINGTON - Half of the nation's eligible poor	1	0	1	1	1	ST PAUL PIONEER PRESS	FALSE	other_paper	0.0577057412841251	0.832839825904238	0.00725705888633991	0.0486770405835184	0.00231499788958079	0.0314639509011406	0.00765274130732098	0.0120886432437363	2	0.832839825904238
577	Telegraph Herald	NA	NA	Dubuque, IA	March 13, 2001	2001	3	207	WASHINGTON (AP) - One of every three childles	1	0	1	1	1	TELEGRAPH HERALD	FALSE	other_paper	0.0524724192981547	0.766666173081757	0.0160959554713209	0.11430019504399	0.00344170538490844	0.0190601014578739	0.0108140371534299	0.0171494131085652	2	0.766666173081757
578	The Oklahoman	Newspaper		Oklahoma City, OK	March 21, 2009	2009	3	111	Oklahomans have a history of giving generously i	1	0	1	1	1	OKLAHOMAN	FALSE	other_paper	0.0149842919716937	0.428488664441798	0.095074973782792	0.0209308921254673	0.00807331519160414	0.0849721536043013	0.15952434263788	0.187951366244464	2	0.428488664441798
579	Grand Forks Herald	Newspaper	STATE AND REGIONAL NEWS LENGTH: 1453 words Sep. 18--NORTHWOOD, N.D. The U.S. Department of Agriculture has approved North Dakota's application for the Disaster Food Stamp Program for Northwood residents. This allows North Dakota to waive most food stamp eligibility requirements for people impacted by the Aug. 26 tornado and speeds up the application process. The program will provide one month of …	North Dakota	September 18, 2007	2007	9	141	Sep. 18--NORTHWOOD, N.D. The U.S. Department of	1	0	1	1	1	GRAND FORKS HERALD	FALSE	other_paper	0.217094376287267	0.0649278865922906	0.547385417405219	0.00518963196985269	0.00511718474723071	0.0787504297041297	0.0017552872085012	0.0797797860855088	3	0.547385417405219
580	The Washington Post	LETTER	EDITORIAL	NA	September 11, 2001	2001	9	213	Additional funding for the food stamp program is	1	0	1	1	1	WASHINGTON POST	TRUE	major_paper	0.247180030134166	0.313591942947989	0.0206779868239923	0.035867020396957	0.0342084240981722	0.0254796065479005	0.174506105556821	0.148488883494002	2	0.313591942947989
581	The Bismarck Tribune	Newspaper	NA	NA	June 29, 1996	1996	6	270	North Dakota's electronic food stamp program is e	1	0	1	1	1	BISMARCK TRIBUNE	FALSE	other_paper	0.197835681466644	0.299107894413204	0.0923003351781209	0.056504839690928	0.107983434753193	0.155029385723129	0.01844298951565	0.0727954392591319	2	0.299107894413204
582	Saint Paul Pioneer Press	NA		Minnesota	March 13, 1998	1998	3	243	The Second Harvest study of hunger in America, r	1	0	1	1	1	SAINT PAUL PIONEER PRESS	FALSE	other_paper	0.0328069764144535	0.646969584306985	0.0573067996137447	0.0677986993245206	0.0212773324744557	0.0672801055271105	0.0550720250991459	0.0514884772395845	2	0.646969584306985
583	Portland Press Herald	Newspaper		Maine	May 11, 2009	2009	5	113	As the number of Maine families receiving food s	1	0	1	1	1	PORTLAND PRESS HERALD	FALSE	other_paper	0.0807644659076108	0.275751617706021	0.00968646088903096	0.0331868001539737	0.00436614658196828	0.350680631836992	0.0177427801507436	0.227821096773659	6	0.350680631836992
584	Contra Costa Times	Newspaper	NEWS LENGTH: 726 words As the economy continues to unravel, an announcement from the San Mateo County Human Services Agency takes on new import. Starting Wednesday county residents who did not qualify for food stamps in the past may now qualify. The Federal Food Stamp Program, first established in 1964, allots money to households based on income and assets to purchase a portion of their monthly f…	California	September 28, 2008	2008	9	129	As the economy continues to unravel, an announce	1	0	1	1	1	CONTRA COSTA TIMES	FALSE	other_paper	0.380254987924093	0.301324925427855	0.183540401964815	0.00534035031981504	0.00850532164273476	0.0218447272005475	0.00727028033798119	0.091919005182159	1	0.380254987924093
585	San Gabriel Valley Tribune	Newspaper	NEWS LENGTH: 610 words BALDWIN PARK - West Covina resident Salome Arehiga struggles to feed herself and her three children with the $190 worth of food stamps she receives from the government every month. "A lot of the time what they give me isn't enough," said Arehiga while shopping at the Vallarta supermarket in Baldwin Park Friday. "If they gave me less, it would be even harder." Arehiga's bene…	California	May 26, 2007	2007	5	137	BALDWIN PARK - West Covina resident Salome Arehi	1	0	1	1	1	SAN GABRIEL VALLEY TRIBUNE	FALSE	other_paper	0.0238545163646432	0.517908079576171	0.0470813192864717	0.23503665735542	0.00362115058814468	0.0589938994642738	0.0202221274153319	0.0932822499495445	2	0.517908079576171
586	Brattleboro Reformer	Newspaper	LOCAL	Vermont	November 28, 2007	2007	11	143	Food insecure households simply cannot afford to	1	0	1	1	1	BRATTLEBORO REFORMER	FALSE	other_paper	0.449224014683233	0.296138213286461	0.0792665554782018	0.00925395848225991	0.00288651148362087	0.118838419224296	0.011410101111144	0.0329822262507833	1	0.449224014683233
587	The New York Times	Editorial	Section 14	NA	January 22, 2006	2006	1	145	What if, before your next meal, you first had to	1	0	1	1	1	NEW YORK TIMES	TRUE	major_paper	0.112613833393851	0.499188668559715	0.0170960047209441	0.0229137710754521	0.0178184434020741	0.0101639501866362	0.0346367824878084	0.285568546173519	2	0.499188668559715
588	The Pantagraph	Newspaper		Bloomington, Illinois	May 16, 2008	2008	5	125	By Kartikay Mehrotra kartikay.mehrotra@lee.net	1	0	1	1	1	PANTAGRAPH	FALSE	other_paper	0.0270016642749822	0.786436446687081	0.0168564795579337	0.0832220950756037	0.00292829522904891	0.0265256266744238	0.0141897213263934	0.0428396711745334	2	0.786436446687081
589	Business World	Newspaper	NA	Digest	June 4, 2009	2009	6	114	HIGHLIGHT: One in nine Americans are using fede	1	0	1	1	1	BUSINESS WORLD	FALSE	other_paper	0.00965841637331183	0.680925452253165	0.00258064218619301	0.251421894445325	0.00248607192490342	0.0215899030423998	0.0197015927265835	0.0116360270481189	2	0.680925452253165
590	Korea Times	Newspaper	NA	NA	February 18, 2009	2009	2	110	Staff Reporter Direct support to households suc	1	0	1	1	1	KOREA TIMES	FALSE	other_paper	0.0446141395087532	0.227689943503956	0.021013695636076	0.370072998963154	0.00490774410708486	0.133010352312279	0.179503959984975	0.019187165983723	4	0.370072998963154
591	San Gabriel Valley Tribune	NA	NA	San Gabriel Valley, CA	May 7, 2002	2002	5	197	THE next time the president or some Congressiona	1	0	1	1	1	SAN GABRIEL VALLEY TRIBUNE	FALSE	other_paper	0.00528472860670287	0.0454170684566749	0.0102940065819001	0.432553951582264	0.00722108573426161	0.181862638815951	0.304143977905776	0.01322254231647	4	0.432553951582264
592	St. Petersburg Times	Newspaper	CLEARWATER TIMES	Florida	July 11, 2009	2009	7	115	DATELINE: TAMPA HIGHLIGHT: He gets 21 months	1	0	1	1	1	ST PETERSBURG TIMES	FALSE	other_paper	0.133408582740366	0.0841547609304527	0.0223383259735841	0.0525099788873956	0.316621185311132	0.0112730864507512	0.12287178241349	0.256822297292829	5	0.316621185311132
593	The Bismarck Tribune	Newspaper	NA	NA	December 23, 1996	1996	12	276	WASHINGTON (AP) -- Thanks to Congress, thousands	1	0	1	1	1	BISMARCK TRIBUNE	FALSE	other_paper	0.142316979318833	0.451859644213956	0.0132740685721927	0.169508176224029	0.0498264307800598	0.0658809730391554	0.0301733010317667	0.0771604268200082	2	0.451859644213956
594	The Washington Post	NA		NA	July 20, 1996	1996	7	271	The Senate yesterday defeated two Democratic	1	0	1	1	1	WASHINGTON POST	TRUE	major_paper	0.051015018584105	0.212985309783682	0.00218844293347701	0.484982954535724	0.00904022245947568	0.0061487921769145	0.218991953309791	0.0146473062168307	4	0.484982954535724
595	The Patriot Ledger	Newspaper	News	Quincy, MA	January 11, 2007	2007	1	133	SCHOLARSHIP APPLICATIONS AVAILABLE UNTIL MARCH 3	1	0	1	1	1	PATRIOT LEDGER	FALSE	other_paper	0.211236661941184	0.0991809375190812	0.645617232045318	0.00484105374356501	0.00500124479182726	0.00715996054275506	0.0028946710887723	0.0240682383274966	3	0.645617232045318
596	The New York Sun	Newspaper	NEW YORK	NA	June 17, 2008	2008	6	126	A city initiative to enroll eligible residents i	1	0	1	1	1	NEW YORK SUN	FALSE	other_paper	0.264142744727332	0.560588071146949	0.015172869247844	0.0623258471848883	0.0140913806171329	0.0283823833512468	0.0248322603314694	0.0304644433931378	2	0.560588071146949
597	Pasadena Star-News	Newspaper	NA	California	May 26, 2007	2007	5	137	PASADENA - A Pasadena man who owned several mark	1	0	1	1	1	PASADENA STAR NEWS	FALSE	other_paper	0.0253941573897436	0.0482010612258832	0.435947445319468	0.013679038413007	0.334735688041538	0.0795139550686078	0.0160708288472186	0.0464578256945336	3	0.435947445319468
598	Lawyers Weekly USA	NA	NA	NA	April 7, 2008	2008	4	124	Monthly payments of $500 from a divorced wife's	1	0	1	1	1	LAWYERS WEEKLY USA	FALSE	other_paper	0.536924265269993	0.106279080221911	0.00607564617112389	0.0118882691070524	0.25341992452378	0.00463738767444764	0.00718309325588358	0.0735923337758084	1	0.536924265269993
599	Dayton Daily News	Newspaper		Ohio	July 21, 2006	2006	7	151	COLUMBUS - The state agency that administers the	1	0	1	1	1	DAYTON DAILY NEWS	FALSE	other_paper	0.0366511493978133	0.80032398845913	0.00557025084264116	0.0347283710446728	0.0732209308873303	0.0183754981207938	0.0101495119347076	0.0209802993129115	2	0.80032398845913
600	The Clover Herald	Newspaper	NA	South Carolina	February 7, 2009	2009	2	110	Feb. 7--Middle-income families are increasingly	1	0	1	1	1	CLOVER HERALD	FALSE	other_paper	0.0550235885188965	0.717013022238283	0.0895769756305084	0.00472486057529443	0.0152470872774273	0.0155371600949256	0.00201519195886122	0.100862113705804	2	0.717013022238283
601	St. Joseph News-Press	Newspaper	NA	Missouri	April 15, 2009	2009	4	112	Apr. 15--About 19,000 poor residents in Buchanan	1	0	1	1	1	ST JOSEPH NEWS PRESS	FALSE	other_paper	0.0479463060879887	0.664189996738038	0.125111146955717	0.0593640659549201	0.00562928029418323	0.0561473362822171	0.00780028069038877	0.0338115869965465	2	0.664189996738038
602	The New York Times	Editorial	Section A	NA	December 5, 2003	2003	12	192	It's a fact of life for many in the city: even a	1	0	1	1	1	NEW YORK TIMES	TRUE	major_paper	0.0683996858019924	0.597753870755494	0.00701809067713145	0.0130215509878849	0.0300210103464443	0.0101955000675335	0.0214531836232409	0.252137107740278	2	0.597753870755494
603	The Salt Lake Tribune	Newspaper	OPINION	NA	November 27, 2005	2005	11	167	Before the Senate adjourned for its Thanksgiving	1	0	1	1	1	SALT LAKE TRIBUNE	FALSE	other_paper	0.00845565146124671	0.396461359852507	0.00297180595609597	0.451666429160406	0.00443836053922025	0.0110338475168767	0.0575274051213824	0.0674451403922647	4	0.451666429160406
604	Times-News	Newspaper	STATE AND REGIONAL NEWS LENGTH: 630 words Jul. 18--TWIN FALLS -- Glenda Dwight feels good about her region's food stamps program. Specifically, she said, it has improved from the days when errors were too common and now serves the people of the eight-county Region 5 well. "We have had our times, just like the state has in the past, where we've struggled with that," said Dwight, a self-reliance su…	Twin Falls, Idaho	July 18, 2007	2007	7	139	Jul. 18--TWIN FALLS -- Glenda Dwight feels good	1	0	1	1	1	TIMES NEWS	FALSE	other_paper	0.122051952465564	0.641115928392377	0.0484842595820805	0.00755834294782445	0.0111355673370376	0.0174129951849798	0.0051456975290972	0.147095256561039	2	0.641115928392377
605	St. Louis Post-Dispatch	Newspaper	NEWSWATCH	Missouri	August 7, 2005	2005	8	164	DATELINE: WASHINGTON Missouri rice grower Son	1	0	1	1	1	ST LOUIS POST DISPATCH	TRUE	major_paper	0.00749926281903855	0.0835107233583999	0.0052638586172166	0.345529240791109	0.0447228469421178	0.199286812118341	0.271490678679397	0.0426965766743805	4	0.345529240791109
606	Facts on File World News Digest	Newspaper		NA	January 29, 2004	2004	1	169	The omnibus spending bill appropriated $80.6 bil	1	0	1	1	1	FACTS ON FILE WORLD NEWS DIGEST	FALSE	other_paper	0.0739998085728547	0.0161959153035785	0.00171838164689675	0.676549923664016	0.00679226193026175	0.215558397761326	0.00744129236160901	0.00174401875945652	4	0.676549923664016
607	Lincoln Journal Star	Newspaper	B	Nebraska	March 18, 1999	1999	3	231	DATELINE: LINCOLN, NE WELL-FED RECIPIENTS Re	1	0	1	1	1	LINCOLN JOURNAL STAR	FALSE	other_paper	0.0239974953035522	0.0404556010542247	0.0719252398142596	0.0543092193211202	0.0549529041599011	0.037047964266705	0.0859217364925472	0.63138983958769	8	0.63138983958769
608	The Oklahoman	Newspaper	OPINION	Oklahoma City, OK	November 30, 2009	2009	11	119	If all Oklahomans who are eligible for food assi	1	1	1	1	1	OKLAHOMAN	FALSE	other_paper	0.0846105019410802	0.725451721145632	0.0136178812262047	0.0160250211716715	0.0134316205350207	0.0339385573741368	0.0115880785604491	0.101336618045805	2	0.725451721145632
609	The Washington Post	Newspaper		NA	May 17, 2002	2002	5	197	A polarized House, voting to alter the 1996 law	1	0	1	1	1	WASHINGTON POST	TRUE	major_paper	0.0244834461091337	0.266488166908696	0.000882524305330296	0.477753256270378	0.00349170113774667	0.00325522821179797	0.217140746843826	0.00650493021309128	4	0.477753256270378
610	The Register-Herald	Newspaper	NA	Beckley, West Virginia	May 17, 2008	2008	5	125	May 17--All but 16 percent of the farm bill appr	1	0	1	1	1	REGISTER HERALD	FALSE	other_paper	0.0191149540243216	0.355319250355991	0.0834198284397466	0.242450276951514	0.0112998839482929	0.0745787440704344	0.0992775642976981	0.114539497912002	2	0.355319250355991
611	The Legal Ledger	General news	NA	St. Paul, MN	July 13, 2009	2009	7	115	More than 200,000 children were served by Minnes	1	0	1	1	1	LEGAL LEDGER	FALSE	other_paper	0.221632096422866	0.694044234460765	0.0160156910451125	0.0209651905025575	0.0064763780611848	0.0104337955625656	0.0109920954461001	0.0194405184988485	2	0.694044234460765
612	Whittier Daily News	Newspaper	NA	California	November 8, 2009	2009	11	119	A representative from the Department of Public S	1	0	1	1	1	WHITTIER DAILY NEWS	FALSE	other_paper	0.0947503349193999	0.0153313032708085	0.826609589913799	0.00128181661287623	0.00996939724898097	0.00459895144304116	0.00243031531331309	0.0450282912777817	3	0.826609589913799
613	St. Louis Post-Dispatch	NA		Missouri	November 19, 1998	1998	11	251	DATELINE: WASHINGTON< Whitewater prosecu	0	0	0	1	1	ST LOUIS POST DISPATCH	TRUE	major_paper	0.0824566386804218	0.00894951227790622	0.00687482028148648	0.172227197789852	0.409441929256617	0.00249380150705699	0.28986822334879	0.027687876857869	5	0.409441929256617
614	The Taos News	Newspaper	NEWS	New Mexico	September 6, 2007	2007	9	141	Until now, all the rave about the health and eco	1	0	1	1	1	TAOS NEWS	FALSE	other_paper	0.24421116701529	0.102035751244966	0.113339568970397	0.0115916032156778	0.00404998065866706	0.408856279092944	0.00633264380336775	0.10958300599869	6	0.408856279092944
615	Whittier Daily News	Newspaper	NA	California	April 5, 2009	2009	4	112	WHITTIER - The Whittier Hearing Center will be p	1	0	1	1	1	WHITTIER DAILY NEWS	FALSE	other_paper	0.0569863910541204	0.019403628370047	0.867744645625144	0.00209502042889218	0.00613642259694737	0.00539127751897933	0.00329821446573711	0.0389443999401326	3	0.867744645625144
616	The Washington Post	NA		NA	May 16, 1997	1997	5	257	A coalition of advocates for the poor staged	1	0	1	1	1	WASHINGTON POST	TRUE	major_paper	0.13752441256493	0.328170230407395	0.0215979630418865	0.232364050782413	0.065996845579745	0.0107576272786144	0.0323753625571485	0.171213507787869	2	0.328170230407395
617	Contra Costa Times	Newspaper	OPINION LENGTH: 520 words WHAT IF you could invite every Bay Area adult who has struggled to put food on the table to join you for Thanksgiving dinner? You'd need 350,000 place settings, 43,750 pumpkin pies and 23,333 turkeys. But it wouldn't end there. While you're at it, you'd invite their entire household because when adults go without food, it's likely the children in their lives are doing th…	California	November 20, 2009	2009	11	119	WHAT IF you could invite every Bay Area adult wh	1	0	1	1	1	CONTRA COSTA TIMES	FALSE	other_paper	0.0166916137164794	0.421581560057792	0.0475659706373575	0.0927572103070416	0.00379341947848815	0.0762492146436922	0.176311009614142	0.165050001545007	2	0.421581560057792
618	Inland Valley Daily Bulletin	Newspaper	NA	Ontario, CA	December 10, 2006	2006	12	156	Los Angeles County's welfare system is the targe	1	0	1	1	1	INLAND VALLEY DAILY BULLETIN	FALSE	other_paper	0.166185006847776	0.467713237098789	0.00986742178892762	0.0192262632324178	0.27324989017973	0.00387384591474351	0.0264648896985555	0.0334194452390602	2	0.467713237098789
619	The Gazette	Obituary	News	Montreal, Quebec	May 17, 2003	2003	5	185	DATELINE: LOS ANGELES John H. Rousselot, the c	1	0	1	1	1	GAZETTE	FALSE	other_paper	0.0162186199882898	0.0324586952648953	0.0616297435129113	0.253516508098907	0.097735779554525	0.023953370904215	0.399846990371046	0.114640292305211	7	0.399846990371046
620	Americus Times Recorder	Newspaper	NA	Georgia	May 6, 2009	2009	5	113	May 6--AMERICUS -- Angel Food Ministries is a no	1	0	1	1	1	AMERICUS TIMES RECORDER	FALSE	other_paper	0.145126825568901	0.0878967356148671	0.519296986388383	0.00345129399662017	0.00673660903008501	0.121864399399333	0.00179100091970599	0.113836149082105	3	0.519296986388383
621	The Journal-Register	Newspaper	NA	Medina, New York	May 7, 2008	2008	5	125	May 7--ALBION -- Tiffany Grabowski understands.	1	0	1	1	1	JOURNAL REGISTER	FALSE	other_paper	0.186044217018085	0.320448790179422	0.158285690758319	0.00563381187323923	0.00584089519869475	0.0285843217434088	0.00228286602393513	0.292879407204897	2	0.320448790179422
622	Enterprise Record	NA	LOCAL LENGTH: 607 words Here are some brief notices about happenings at Chico State University and Butte College: Honors Chico State University student Nicole DeMartini was named Student Advocate of the Year by the California State Student Association. DeMartini is the Associated Students director of legislative affairs and the financial aid officer for the CSSA. AS President Adam Dondro said DeM…	Chico, California	February 16, 2005	2005	2	158	Here are some brief notices about happenings at	1	0	1	1	1	ENTERPRISE RECORD	FALSE	other_paper	0.0775784688815829	0.201297070774341	0.503805381187916	0.0782756581578681	0.00417505473152737	0.0886477395809283	0.0322653460541903	0.0139552806316457	3	0.503805381187916
623	Daily News	Newspaper	NEWS	New York	May 10, 2007	2007	5	137	NO MORE COSTLY cappuccinos for one Queens counci	1	0	1	1	1	DAILY NEWS	FALSE	other_paper	0.0103154629196846	0.360798572513622	0.0421686707668841	0.0859811312957373	0.00456393276922424	0.183799753167253	0.0313642690041849	0.28100820756341	2	0.360798572513622
624	Appeal-Democrat	Newspaper	NA	Marysville, California	December 22, 2009	2009	12	120	Dec. 22--Even in a severe economic downturn, fed	1	0	1	1	1	APPEAL DEMOCRAT	FALSE	other_paper	0.145999285164847	0.666535467367657	0.0791007402347735	0.0537619130689226	0.00733169820885139	0.0125655859685921	0.0112723037304103	0.0234330062559471	2	0.666535467367657
625	The Washington Post	NA		NA	December 28, 1997	1997	12	264	It was the first Monday of the month, and a	1	0	1	1	1	WASHINGTON POST	TRUE	major_paper	0.0721947721441642	0.0868788288880077	0.0100846394319472	0.0442297876669709	0.306690303657149	0.10825005248188	0.0481935042566345	0.323478111473247	8	0.323478111473247
626	San Jose Mercury News	NA		California	January 10, 2002	2002	1	193	DATELINE: WASHINGTON President Bush intends to	1	0	1	1	1	SAN JOSE MERCURY NEWS	FALSE	other_paper	0.043800980855315	0.33423116247956	0.00349904332633023	0.311042661482166	0.00733055095172817	0.00901795267537192	0.281184598904699	0.00989304932482943	2	0.33423116247956
627	The New York Times	Newspaper	Section 1	NA	November 21, 2004	2004	11	179	City Council leaders yesterday criticized the Bl	1	0	1	1	1	NEW YORK TIMES	TRUE	major_paper	0.216568378429539	0.493257981577858	0.0590151965443333	0.0712482709454147	0.0168563366291622	0.0143307176823568	0.0211026266778386	0.107620491513498	2	0.493257981577858
628	The Lebanon Daily News	Newspaper	NA	Pennsylvania	February 4, 2009	2009	2	110	It seems a day doesn't go by without news of ano	1	0	1	1	1	LEBANON DAILY NEWS	FALSE	other_paper	0.141849283303074	0.500723533120757	0.090142027569829	0.0164079147359162	0.0425936283398557	0.0428414711913393	0.02080508527656	0.144637056462668	2	0.500723533120757
629	The New York Times	Editorial	Section A	NA	December 7, 2007	2007	12	144	It is a travesty that the fates of some 35 milli	1	0	1	1	1	NEW YORK TIMES	TRUE	major_paper	0.0115529434008455	0.30197665172585	0.00288897881778291	0.45284656443212	0.00284070505513584	0.052347152990211	0.12632057388011	0.0492264296979444	4	0.45284656443212
630	Florida Times-Union	Newspaper		Jacksonville	April 11, 2007	2007	4	136	ATLANTA - Online access, more nutritious food an	1	0	1	1	1	FLORIDA TIMES UNION	FALSE	other_paper	0.163930953472968	0.351669885207136	0.0179312961347518	0.2372862450752	0.0141790498102806	0.0429551645765688	0.0207135761308213	0.151333829592273	2	0.351669885207136
631	Deseret Morning News	Newspaper	NA	Salt Lake City	August 26, 2009	2009	8	116	In last year's sour economy, Utah's schools serv	1	0	1	1	1	DESERET MORNING NEWS	FALSE	other_paper	0.0348684630107461	0.547176208657112	0.160499222179186	0.00750704476215938	0.00949994695036558	0.12115874535666	0.0232515127068139	0.0960388563769564	2	0.547176208657112
632	Times-News	Newspaper	COMMENTARY LENGTH: 740 words Aug. 15--Remember the Welfare Mother, one of the villains of the 1980s? She's just about gone. Clinton-era welfare reform, a bipartisan endeavor, trimmed public assistance benefits to the bone. By the late 1990s, America still had plenty of poor people	Twin Falls, Idaho	August 15, 2007	2007	8	140	Aug. 15--Remember the Welfare Mother, one of the	1	0	1	1	1	TIMES NEWS	FALSE	other_paper	0.0678740569061716	0.704495351458775	0.055358300336641	0.0415777195254149	0.00527715519036118	0.0156290020772084	0.0157836334070571	0.0940047810983712	2	0.704495351458775
633	Lincoln Journal Star	Newspaper		Nebraska	September 12, 2008	2008	9	129	The Cornhusker Regional Chapter of the American	1	0	1	1	1	LINCOLN JOURNAL STAR	FALSE	other_paper	0.099704964201111	0.345098033150271	0.311946965132099	0.0153854785048731	0.00741666404131797	0.10793245572323	0.00950718926249515	0.103008249984602	2	0.345098033150271
634	The Oklahoman	Newspaper	OPINION	Oklahoma City, OK	August 23, 2006	2006	8	152	We will not run out of petroleum. The greenhouse	1	0	1	1	1	OKLAHOMAN	FALSE	other_paper	0.0057956755211594	0.0322367253550635	0.0589766613646418	0.027956657906574	0.0602279207122312	0.0790870972313881	0.570104024804395	0.165615237104547	7	0.570104024804395
635	The State Journal-Register	LOCAL	LOCAL	Springfield, IL	May 29, 2008	2008	5	125	Although other restrictions apply, to qualify fo	1	0	1	1	1	STATE JOURNAL REGISTER	FALSE	other_paper	0.157550480502185	0.687786977581054	0.0851777118941422	0.0115971819164512	0.00528253974888669	0.0106355663767371	0.00586461790952593	0.0361049240710171	2	0.687786977581054
636	The Atlanta Journal-Constitution	Newspapers		NA	December 12, 2008	2008	12	132	A skyrocketing number of Georgia families are co	1	0	1	1	1	ATLANTA JOURNAL CONSTITUTION	FALSE	other_paper	0.0739751565718957	0.557423356075807	0.036595170950919	0.0640469982439402	0.00886005183673855	0.0212348342480481	0.0178604182381646	0.220004013834487	2	0.557423356075807
637	Eureka Times Standard	Newspaper	NA	California	March 18, 2009	2009	3	111	It seems as though every time we turn around, pr	1	0	1	1	1	EUREKA TIMES STANDARD	FALSE	other_paper	0.0171954576119914	0.23622717315375	0.0272202460769696	0.00779993324026386	0.000935653500895785	0.451213480095013	0.00640670950546193	0.253001346815655	6	0.451213480095013
638	Lincoln Journal Star	Newspaper	B	Nebraska	June 7, 2005	2005	6	162	DATELINE: Lincoln, NE Today marks the fourth a	1	0	1	1	1	LINCOLN JOURNAL STAR	FALSE	other_paper	0.0209302643892954	0.519566188887547	0.16761645530027	0.0171212672356191	0.00917762188055646	0.0301563159206489	0.136051802103289	0.0993800842827747	2	0.519566188887547
639	St. Louis Post-Dispatch	Newspaper	NEWS	Missouri	May 15, 2007	2007	5	137	DATELINE: WASHINGTON Rep. Jo Ann Emerson did h	1	0	1	1	1	ST LOUIS POST DISPATCH	TRUE	major_paper	0.0137576944523617	0.13781704107875	0.0386426910827255	0.220970158265922	0.00923950365104195	0.135584671825237	0.0449242678321237	0.399063971811838	8	0.399063971811838
640	The Washington Post	Newspaper	D.C. Extra	NA	September 23, 2004	2004	9	177	Repair work has begun on the Wisconsin Avenue Br	1	0	1	1	1	WASHINGTON POST	TRUE	major_paper	0.19823687272461	0.112084962363745	0.523329118450597	0.037227018763752	0.0231497304159017	0.0183567391842457	0.0180705826157816	0.0695449754813672	3	0.523329118450597
641	Bangor Daily News	Letter	NA	Maine	April 6, 2009	2009	4	112	In response to the March 27 article, "Legislatur	1	0	1	1	1	BANGOR DAILY NEWS	FALSE	other_paper	0.0348647868863376	0.0925026152736435	0.0107899961019196	0.165204001326243	0.0247109480053286	0.557247464953572	0.0667624132871256	0.0479177741658301	6	0.557247464953572
642	The	Newspaper	METRO	NA	Augusta Chronicle (Georgia) May 22, 2007	2007	8	140	A former Augusta grocer who took nearly half a m	1	0	1	1	1	THE	FALSE	other_paper	0.0541334089868694	0.122857968251535	0.02549794113458	0.035032664051035	0.622027583602392	0.0401797580113815	0.0261112911657962	0.0741593847964106	5	0.622027583602392
643	Spokesman Review	Newspaper	B	Spokane, WA	January 19, 2005	2005	1	157	DATELINE: BOISE Idaho's welfare programs are i	1	0	1	1	1	SPOKESMAN REVIEW	FALSE	other_paper	0.0983330235502942	0.595351924278107	0.00396233548773147	0.149728638686422	0.0484409212874776	0.00543181036145747	0.018045069928794	0.0807062764197163	2	0.595351924278107
644	The Oklahoman	Newspaper	NEWS	Oklahoma City, OK	June 24, 2007	2007	6	138	Living on food stamp benefits was more difficult	1	0	1	1	1	OKLAHOMAN	FALSE	other_paper	0.0180614242266161	0.422977443015018	0.0710147181948823	0.0207147638570572	0.00462267959438342	0.0350502304540606	0.0152922593715284	0.412266481286454	2	0.422977443015018
645	The Washington Post	Newspaper		NA	September 27, 2003	2003	9	189	THE DISTRICT District regulators yesterday ord	1	0	1	1	1	WASHINGTON POST	TRUE	major_paper	0.0958967744824962	0.0979569907466383	0.176634512163744	0.155590015966925	0.187047132651972	0.0439536234105041	0.0591272398488541	0.183793710728867	5	0.187047132651972
646	Contra Costa Times	Newspaper	LOCAL	California	June 13, 2007	2007	6	138	She ate grits and toast for breakfast, lunched	1	0	1	1	1	CONTRA COSTA TIMES	FALSE	other_paper	0.0197827293333083	0.410591496698427	0.0462913980769877	0.0698442285188663	0.0110951935631876	0.127992327705348	0.0126364515889704	0.301766174514905	2	0.410591496698427
647	Pittsburgh Post-Gazette	Newspaper		Pennsylvania	July 23, 2008	2008	7	127	Forty years ago, the CBS documentary "Hunger in	1	0	1	1	1	PITTSBURGH POST GAZETTE	FALSE	other_paper	0.0935085446613025	0.541902405165085	0.0145572939456454	0.103347467005064	0.00459724386624101	0.0812501364390743	0.138814503272194	0.0220224056453933	2	0.541902405165085
648	Whittier Daily News	Newspaper	NA	California	December 10, 2006	2006	12	156	Los Angeles County's welfare system is the targ	1	0	1	1	1	WHITTIER DAILY NEWS	FALSE	other_paper	0.125895904939655	0.48345332181751	0.00658049334057987	0.058694702048385	0.278837302971549	0.00349613056183979	0.0178780867789548	0.0251640575415269	2	0.48345332181751
649	Brattleboro Reformer	Newspaper	NA	Vermont	June 22, 2007	2007	6	138	WESTMINSTER -- Local human service officials are	1	0	1	1	1	BRATTLEBORO REFORMER	FALSE	other_paper	0.0945612737735582	0.516082088992837	0.155638316737417	0.0218968115079419	0.00171066128296682	0.181952296246488	0.00666027273236471	0.0214982787264263	2	0.516082088992837
650	The Bismarck Tribune	Newspaper	NA	NA	February 7, 1996	1996	2	266	Burleigh County's experimental ""plastic'' food	1	0	1	1	1	BISMARCK TRIBUNE	FALSE	other_paper	0.154544473561404	0.110971788650995	0.0982140462511603	0.0211758152307388	0.0570388491436698	0.131695630113771	0.0269339590877718	0.39942543796049	8	0.39942543796049
651	St. Paul Pioneer Press	Newspaper	BREAKING	Minnesota	December 5, 2009	2009	12	120	Off carefully planned streets and behind manicu	1	0	1	1	1	ST PAUL PIONEER PRESS	FALSE	other_paper	0.00508385291604098	0.610494633034569	0.00466427088612926	0.0169009015586114	0.0017482146590601	0.0225816867419851	0.0160974087637687	0.322429031439835	2	0.610494633034569
652	Inland Valley Daily Bulletin	Newspaper	NA	Ontario, CA	December 12, 2006	2006	12	156	A report examining California's Community Colleg	1	0	1	1	1	INLAND VALLEY DAILY BULLETIN	FALSE	other_paper	0.160455562588612	0.477885600905971	0.0618124015656683	0.02558133843916	0.0627871875144759	0.00847997288555781	0.105679601232871	0.0973183348676846	2	0.477885600905971
653	Daily News	Newspaper	SUBURBAN	New York	November 25, 2005	2005	11	167	IN THIS, the week in which the nation celebrates	1	0	1	1	1	DAILY NEWS	FALSE	other_paper	0.0127183044341783	0.640922347342569	0.0594378752077896	0.0888790987191826	0.00534417268740856	0.021305574695812	0.0275519610707676	0.143840665842292	2	0.640922347342569
654	The Washington Post	NA	EDITORIAL	NA	November 29, 1996	1996	11	275	THE WHITE House has let it be known that the	1	0	1	1	1	WASHINGTON POST	TRUE	major_paper	0.0122197358870547	0.185345050539037	0.00160664505245618	0.386659862391498	0.0174314174730791	0.00564883165360303	0.375978750632488	0.0151097063707851	4	0.386659862391498
655	Charleston Gazette	Newspaper	NEWS	West Virginia	November 25, 2009	2009	11	119	WASHINGTON - With more Americans going hungry th	1	0	1	1	1	CHARLESTON GAZETTE	FALSE	other_paper	0.292938472210483	0.335928051440913	0.0622111144189349	0.0930806995894549	0.0179726338552371	0.065150492984745	0.0773689562448254	0.0553495792554068	2	0.335928051440913
656	Inside Bay Area	Newspaper	SAN MATEO LENGTH: 480 words Rep. Barbara Lee, D-Oakland, walked into a Washington, D.C., McDonald's on Tuesday, ordered a McChicken sandwich, and reportedly was mocked from behind the counter as she asked for ketchup, mustard -- and strawberry jam. But for Lee this week -- as it is for millions of Americans every week -- getting every possible crumb of food for her buck was no laughing matter. Tu…	California	June 6, 2007	2007	6	138	Rep. Barbara Lee, D-Oakland, walked into a Washi	1	0	1	1	1	INSIDE BAY AREA	FALSE	other_paper	0.011379301726277	0.255019291481387	0.0793428691133658	0.175623775554381	0.00357849713931281	0.120501599459156	0.0356416186596651	0.318913046866455	8	0.318913046866455
657	Inside Bay Area	Newspaper	ARGUS LENGTH: 428 words Rep. Barbara Lee, D-Oakland, walked into a Washington, D.C., McDonald's on Tuesday, ordered a McChicken sandwich, and reportedly was mocked from behind the counter as she asked for ketchup, mustard -- and strawberry jam. But for Lee this week -- as it is for millions of Americans every week -- getting every possible crumb of food for her buck was no laughing matter. Tuesda…	California	June 6, 2007	2007	6	138	Rep. Barbara Lee, D-Oakland, walked into a Washi	1	0	1	1	1	INSIDE BAY AREA	FALSE	other_paper	0.0124063507101662	0.287188555166373	0.0690753578400913	0.197905705928059	0.00364340797063421	0.117091336760783	0.0273925238056034	0.285296761818291	2	0.287188555166373
658	The New York Times	Editorial	Section A	NA	August 17, 2005	2005	8	164	Congress must soon decide on the details of a $3	1	0	1	1	1	NEW YORK TIMES	TRUE	major_paper	0.0148396756723758	0.184519050553919	0.00426485887804667	0.562564602940177	0.0171027074248927	0.0505597047997429	0.127529032252506	0.0386203674783404	4	0.562564602940177
659	Hickory Daily Record	Newspaper	NA	North Carolina	April 4, 2009	2009	4	112	Apr. 4--Some key elements of the federal economi	1	0	1	1	1	HICKORY DAILY RECORD	FALSE	other_paper	0.0241987082828173	0.652048320899742	0.0583574105735832	0.185138912468219	0.00166326913813435	0.0582307490068101	0.00658525312202732	0.0137773765086672	2	0.652048320899742
660	The Washington Post	Newspaper	EDITORIAL COPY	NA	June 1, 2007	2007	6	138	So Tom Wolfe, an owner of a natural foods store,	1	0	1	1	1	WASHINGTON POST	TRUE	major_paper	0.0183343432757061	0.214848349461256	0.0287727938358975	0.0388953555025994	0.0252084071135481	0.298845238986053	0.105861689472278	0.269233822352662	6	0.298845238986053
661	News-Journal	NA	SECTION A	Daytona Beach, Florida	October 15, 2004	2004	10	178	Marlene Lofton is looking for a little help. Dur	1	0	1	1	1	NEWS JOURNAL	FALSE	other_paper	0.325936720783072	0.202866128703754	0.038805760421069	0.0114804282221638	0.00825714116255165	0.0283502145868491	0.00616841992952672	0.378135186191014	8	0.378135186191014
662	TELEGRAM & GAZETTE	Newspaper		Massachusetts	March 28, 2008	2008	3	123	DATELINE: BOSTON U.S. Rep. James P. McGovern c	1	0	1	1	1	TELEGRAM GAZETTE	FALSE	other_paper	0.019006342980846	0.557939978896439	0.0663051622558995	0.0294152540777797	0.00705535946801162	0.0225559632171347	0.0861094349558604	0.211612504148029	2	0.557939978896439
663	South Bend Tribune	Newspaper	NATION	Indiana	January 6, 2007	2007	1	133	Ending welfare would save lots of cash Regardin	1	0	1	1	1	SOUTH BEND TRIBUNE	FALSE	other_paper	0.0377560123158249	0.0301366708642902	0.0665073568724433	0.0122049205639188	0.0622600476053406	0.00624213471588581	0.422599301686957	0.36229355537534	7	0.422599301686957
664	The Santa Fe New Mexican	Newspaper	LA VOZ	New Mexico	October 24, 2008	2008	10	130	Má S ESTAMPILLAS DE COMIDA Un reporte concluye	1	0	1	1	1	SANTA FE NEW MEXICAN	FALSE	other_paper	0.017903511533586	0.0246707344693294	0.564049638214983	0.0298050520474996	0.0201630448762336	0.0175119626668041	0.29357464311067	0.0323214130808947	3	0.564049638214983
665	The Times-Tribune	Newspaper	NA	Scranton, Pennsylvania	April 9, 2008	2008	4	124	Apr. 9--Glenn Luscher sat among sleeping babies,	1	0	1	1	1	TIMES TRIBUNE	FALSE	other_paper	0.0591528587382353	0.616700014385454	0.0612087929268054	0.0183240199273356	0.00557906425603811	0.100917800494092	0.00549485377443079	0.132622595497609	2	0.616700014385454
666	St. Paul Pioneer Press	Newspaper	NA	Minnesota	November 3, 2009	2009	11	119	Socked by tens of thousands of childless adults	1	0	1	1	1	ST PAUL PIONEER PRESS	FALSE	other_paper	0.246782828298777	0.467213367681748	0.0282007301606279	0.031477807091597	0.0143516414424915	0.0106688651430637	0.00940407084388823	0.191900689337807	2	0.467213367681748
667	USA TODAY	A BETTER LIFE		NA	November 3, 2009	2009	11	119	Half of American children will live in household	1	0	1	1	1	USA TODAY	TRUE	major_paper	0.00892756264806791	0.71349610211967	0.0241085206548652	0.0354358289045092	0.00452370718445253	0.0647825336815203	0.0265148200774155	0.1222109247295	2	0.71349610211967
668	The Daily Record of Rochester	NA	NEWS LENGTH: 1218 words Was the USDA justified in permanently disqualifying plaintiffs' mini market from accepting federal food stamps based on a series of violations? Did the USDA satisfy its burden under Fed. R. Civ. P. 56 by demonstrating that no material issue of fact remains for trial? In Daifah Kassem and Seneca Street Mini Mart v. U.S. Dept. of Agriculture, U.S. District Court Judge John T…	Rochester, NY	May 12, 2003	2003	5	185	Was the USDA justified in permanently disqualif	1	0	1	1	1	DAILY RECORD OF ROCHESTER	FALSE	other_paper	0.305634739964234	0.00631763803115726	0.00479295118985679	0.00602540250046192	0.529272971076086	0.132652847187837	0.0100325775386179	0.00527087251174914	5	0.529272971076086
669	San Jose Mercury News	Newspaper	COMMUNITIES	California	May 13, 2009	2009	5	113	When times are hard, and the unemployment rate h	1	0	1	1	1	SAN JOSE MERCURY NEWS	FALSE	other_paper	0.171242299857905	0.422937961263579	0.0465897623403239	0.0496187435568327	0.010805850134755	0.0847465932704193	0.0616772905943194	0.152381498981865	2	0.422937961263579
670	The New York Times	NA	Section B	NA	December 25, 1998	1998	12	252	Advocates for the poor, who had hoped to force N	1	0	1	1	1	NEW YORK TIMES	TRUE	major_paper	0.082509959439229	0.369879842647376	0.00233520868167681	0.0327351618001237	0.350914941692262	0.00304221445140005	0.138187778394116	0.020394892893816	2	0.369879842647376
671	Brattleboro Reformer	Newspaper	NEWS	Vermont	November 25, 2008	2008	11	131	Project Bread Awards $22,500 to Community Actio	1	0	1	1	1	BRATTLEBORO REFORMER	FALSE	other_paper	0.0733565071205958	0.0692264024252189	0.681820225381532	0.00554102514965207	0.00617540895597694	0.0277152537087347	0.0173841376096857	0.118781039648604	3	0.681820225381532
672	Wisconsin State Journal	Letter	OPINION	Madison, Wisconsin	May 29, 2007	2007	5	137	Food pantries continue to be ineffective with po	1	0	1	1	1	WISCONSIN STATE JOURNAL	FALSE	other_paper	0.167848734336645	0.495728901828354	0.0266432454731779	0.0860167033086533	0.011088234702949	0.133361402326726	0.0434321931116872	0.0358805849118077	2	0.495728901828354
673	Facts on File World News Digest	Newspaper		NA	December 20, 2007	2007	12	144	The Senate December 14 approved, 79-14, a $286 b	1	0	1	1	1	FACTS ON FILE WORLD NEWS DIGEST	FALSE	other_paper	0.0277454013782485	0.0470487764516368	0.0015744602405046	0.732687070763563	0.00407024620022843	0.168701306011852	0.0151877032244577	0.00298503572950851	4	0.732687070763563
674	Wilkes Barre Times Leader	Newspaper	A	Pennsylvania	May 5, 2007	2007	5	137	HUNLOCK CREEK: Oakdale United Methodist Church h	1	0	1	1	1	WILKES BARRE TIMES LEADER	FALSE	other_paper	0.0934026924798241	0.138154775669203	0.410900189958894	0.00862935718726547	0.00700460287741417	0.286929302421392	0.00743253085370091	0.0475465485523068	3	0.410900189958894
675	The Washington Post	Newspaper		NA	November 1, 2007	2007	11	143	President Bush yesterday nominated Edward T. Sch	1	0	1	1	1	WASHINGTON POST	TRUE	major_paper	0.0103094502764154	0.040827171361176	0.0126724561632139	0.435363507599586	0.00527730729622272	0.213977996700757	0.224388535152147	0.0571835754504825	4	0.435363507599586
676	Contra Costa Times	NA	OPINION	California	April 23, 2001	2001	4	208	SOMETIMES A PAYCHECK just doesn't go far enough.	1	0	1	1	1	CONTRA COSTA TIMES	FALSE	other_paper	0.0619133369598008	0.635366709623074	0.0144332286975103	0.0345964278053047	0.00758143403130096	0.0195054663376168	0.0924113546878702	0.134192041857522	2	0.635366709623074
677	Virginia Lawyers Weekly	NA	NEWS LENGTH: 2708 words Administrative Food Stamp Disqualification - Cash Register Tapes Where a supermarket owner/operator had no explanation for his store's occasional collection of more in food stamp reimbursements than he reported in total sales, a suspicious pattern detected by the Food and Nutrition Service of the U.S. Department of Agriculture, the district court did not err in granting su…	NA	March 15, 2004	2004	3	171	Administrative Food Stamp Disqualification - C	1	0	1	1	1	VIRGINIA LAWYERS WEEKLY	FALSE	other_paper	0.235673359114537	0.00547131472278702	0.00127657071210943	0.0101749606751053	0.578612741877829	0.0518962642877272	0.109500184021206	0.00739460458869909	5	0.578612741877829
678	The Santa Fe New Mexican	Newspaper	EDITORIALS	New Mexico	July 29, 2008	2008	7	127	The past 100 years From The Santa Fe New Mexica	1	0	1	1	1	SANTA FE NEW MEXICAN	FALSE	other_paper	0.0294669486352895	0.0392812394023438	0.212284438789944	0.247615961087556	0.135096221478815	0.120114732291136	0.134088853790086	0.0820516045248299	4	0.247615961087556
679	The Salt Lake Tribune	Newspaper	OPINION	NA	May 16, 2007	2007	5	137	This is a tale of two state lawmakers on food st	1	0	1	1	1	SALT LAKE TRIBUNE	FALSE	other_paper	0.0136625097269634	0.317485681968405	0.0768544684241891	0.0650081071307415	0.0203827799235071	0.103754544876236	0.0714406737410347	0.331411234208923	8	0.331411234208923
680	South Carolina Lawyers Weekly	NA	NEWS LENGTH: 2802 words Administrative Food Stamp Disqualification - Cash Register Tapes Where a supermarket owner/operator had no explanation for his store's occasional collection of more in food stamp reimbursements than he reported in total sales, a suspicious pattern detected by the Food and Nutrition Service of the U.S. Department of Agriculture, the District Court did not err in granting su…	NA	March 15, 2004	2004	3	171	Administrative Food Stamp Disqualification - C	1	0	1	1	1	SOUTH CAROLINA LAWYERS WEEKLY	FALSE	other_paper	0.218166650942573	0.00603977480630628	0.00234597686832511	0.011964740300945	0.603268150269858	0.0488257393983624	0.101715201608201	0.00767376580542876	5	0.603268150269858
681	The Oklahoman	Newspaper		Oklahoma City, OK	December 30, 2007	2007	12	144	HOWARD Hendrick has certainly had better years d	1	0	1	1	1	OKLAHOMAN	FALSE	other_paper	0.23246864925832	0.259750399734293	0.0155408512056868	0.0144856264281139	0.0829504878649582	0.0183848056567709	0.0560512717253913	0.320367908126466	8	0.320367908126466
682	News & Observer	Newspaper	NA	Raleigh, North Carolina	September 15, 2006	2006	9	153	Sep. 15--HILLSBOROUGH -- This year's economic pi	1	0	1	1	1	NEWS OBSERVER	FALSE	other_paper	0.148308662630427	0.635685517488074	0.0976574128763722	0.0132754664191324	0.00554516430063293	0.0269538030531318	0.00633870986013435	0.066235263372095	2	0.635685517488074
683	Pittsburgh Post-Gazette	Newspaper	STATE	Pennsylvania	June 10, 2006	2006	6	150	EAST Westmoreland county Homicide trial ordere	1	0	1	1	1	PITTSBURGH POST GAZETTE	FALSE	other_paper	0.194552098443834	0.221390763633479	0.0731646677354221	0.00836282450219969	0.421430973205866	0.00665036367235151	0.00886936379003853	0.0655789450168097	5	0.421430973205866
684	The Berkshire Eagle	NA	COMMUNITY LENGTH: 539 words Monday, March 20 Pittsfield: St. Joseph's senior receives award Christopher Bernard, a senior at St. Joseph's High School, has been honored with a President's Volunteer Service Award for his exemplary volunteer service. The award, which recognizes Americans of all ages who have volunteered significant amounts of time to serve their communities and their country, was pr…	Pittsfield, Massachusetts	March 20, 2006	2006	3	147	Monday, March 20 Pittsfield: St. Joseph's seni	1	0	1	1	1	BERKSHIRE EAGLE	FALSE	other_paper	0.210720630504946	0.0742937772904001	0.651308138798428	0.0201152950007481	0.00387202705219694	0.0172786022749923	0.0129031398452189	0.00950838923306867	3	0.651308138798428
685	Monterey County Herald	Newspaper	NA	California	August 14, 2007	2007	8	140	Half of the nation's eligible poor aren't gettin	1	0	1	1	1	MONTEREY COUNTY HERALD	FALSE	other_paper	0.0470529586595917	0.747212717511297	0.014748946718058	0.023581900836177	0.00513857211698188	0.0971283553962027	0.0130426009771064	0.0520939477845852	2	0.747212717511297
686	Deseret Morning News	Newspaper	NA	Salt Lake City	May 7, 2004	2004	5	173	Lee Siegel, one of the plaintiffs in the Main St	1	0	1	1	1	DESERET MORNING NEWS	FALSE	other_paper	0.0168339751046497	0.0932782165597432	0.122238687891293	0.0203219692613753	0.103235575955853	0.099010068128852	0.237533352754717	0.307548154343516	8	0.307548154343516
687	The Balochistan Times	Newspaper	NA	AsiaNet	July 29, 2008	2008	7	127	MUZAFFARGARH: Punjab government will extend finan	1	0	1	1	1	BALOCHISTAN TIMES	FALSE	other_paper	0.108768545464857	0.373493388664018	0.00673948396460963	0.128740063840279	0.0171450414442967	0.0261966765441751	0.320743338923418	0.0181734611543466	2	0.373493388664018
688	The Oklahoman	Newspaper		Oklahoma City, OK	August 13, 2009	2009	8	116	As the number of Oklahomans receiving food stamp	1	1	1	1	1	OKLAHOMAN	FALSE	other_paper	0.143948901964724	0.182474649194983	0.0212348875794811	0.0118740860058838	0.0152941389325197	0.531949420020192	0.00504655840496092	0.0881773578972556	6	0.531949420020192
689	Brattleboro Reformer	Newspaper	LOCAL LENGTH: 2757 words Today BCTV Channel 8: 8 a.m., The Rhema Word No. 188	Vermont	February 6, 2007	2007	2	134	Today BCTV Channel 8: 8 a.m., The Rhema Word	1	0	1	1	1	BRATTLEBORO REFORMER	FALSE	other_paper	0.0168103352151634	0.00343894949129056	0.924170494581596	0.00239224088853655	0.00775105563437403	0.00585314990701944	0.0261869384332969	0.0133968358487238	3	0.924170494581596
690	St. Louis Post-Dispatch	LETTER	EDITORIAL	Missouri	July 29, 2006	2006	7	151	Stem cell initiative: Ethics v. economics Miss	1	0	1	1	1	ST LOUIS POST DISPATCH	TRUE	major_paper	0.0475346105764303	0.0442581395209503	0.0981227895918472	0.066341678867231	0.109449105979855	0.0998226492976725	0.339176047315808	0.195294978850206	7	0.339176047315808
691	Facts on File World News Digest	Newspaper		NA	November 10, 2005	2005	11	167	The Senate November 3 voted, 81-18, to clear a $	1	0	1	1	1	FACTS ON FILE WORLD NEWS DIGEST	FALSE	other_paper	0.0778209336972516	0.0105547557512513	0.00163119057926715	0.772652962016721	0.0201605044780236	0.0991509524010239	0.0160514252917681	0.00197727578469319	4	0.772652962016721
692	Carlsbad Current-Argus	Newspaper	NA	New Mexico	July 9, 2009	2009	7	115	CARLSBAD -- Eat healthy, be healthy and stay hea	1	0	1	1	1	CARLSBAD CURRENT ARGUS	FALSE	other_paper	0.037535792435778	0.179836837441598	0.165680182521316	0.0126345028602229	0.00344541013072574	0.324942810285801	0.0159771541884882	0.25994731013607	6	0.324942810285801
693	Bangor Daily News	Letter	NA	Maine	August 30, 2004	2004	8	176	Earl G. Sherwood's letter, "GOP leadership lacki	1	0	1	1	1	BANGOR DAILY NEWS	FALSE	other_paper	0.036141325228487	0.120448424798461	0.00653012305108072	0.46679576723075	0.0229020171624049	0.0184430119720655	0.301314349678892	0.0274249808778594	4	0.46679576723075
694	The Oklahoman	Newspaper		Oklahoma City, OK	June 3, 2007	2007	6	138	As food prices continue to rise, a group of stat	1	0	1	1	1	OKLAHOMAN	FALSE	other_paper	0.0219223066905899	0.684789269663096	0.00694925851475437	0.0387652941018518	0.00265045512559386	0.189462540015706	0.0156834997486935	0.0397773761397145	2	0.684789269663096
695	Muskogee Phoenix	Newspaper	NA	Oklahoma	August 20, 2009	2009	8	116	Aug. 20--Katey Trussell gently squeezed peaches	1	0	1	1	1	MUSKOGEE PHOENIX	FALSE	other_paper	0.0789081559099586	0.120406082921738	0.153690399894524	0.0107217260643706	0.00533597323101274	0.232569564342453	0.00389820330937096	0.394469894326573	8	0.394469894326573
696	Lincoln Journal Star	Newspaper	B	Nebraska	February 22, 2007	2007	2	134	DATELINE: LINCOLN, NE NOTES AND NEWS FROM WEDN	1	0	1	1	1	LINCOLN JOURNAL STAR	FALSE	other_paper	0.204713512260841	0.0806698011501061	0.0179652752718102	0.395196934812655	0.0867775085086771	0.00591210401190586	0.114828393467495	0.0939364705165104	4	0.395196934812655
697	Contra Costa Times	Newspaper	NA	California	September 29, 2008	2008	9	129	ON WEDNESDAY, the U.S. Department of Agriculture	1	1	1	1	1	CONTRA COSTA TIMES	FALSE	other_paper	0.137389079189018	0.492060805181638	0.021314192789392	0.131133140678883	0.0551602314913574	0.104660279866631	0.0291441418388108	0.0291381289642682	2	0.492060805181638
698	Charleston Daily Mail	Newspaper	NEWS	West Virginia	October 9, 2009	2009	10	118	Doctor arrested for 'cancer cure' LOS ANGELES	1	0	1	1	1	CHARLESTON DAILY MAIL	FALSE	other_paper	0.0126745324373959	0.0521102432763471	0.0337189525621487	0.252549789695056	0.331630341768495	0.0404005767011619	0.185273441623086	0.0916421219363093	5	0.331630341768495
699	Windsor Star	News; Crime	NEWS	Ontario	November 5, 2009	2009	11	119	NORTH AMERICA BLOOMBERG WINS THIRD TERM Micha	1	0	1	1	1	WINDSOR STAR	FALSE	other_paper	0.0107152811283324	0.075820393118562	0.113122541156967	0.0277251040900697	0.146193337657797	0.0576184692296922	0.383390406116279	0.185414467502301	7	0.383390406116279
700	USA TODAY	NEWSPAPER		NA	June 4, 2009	2009	6	114	The recession is driving the safety net of gover	1	0	1	1	1	USA TODAY	TRUE	major_paper	0.00916195240742831	0.595668530022938	0.00335054318328254	0.264555934531311	0.0193218424730036	0.00719426080074592	0.0812740791419004	0.0194728574393907	2	0.595668530022938
701	The Capital	Newspaper		Annapolis, MD	November 26, 2006	2006	11	155	drianne Saba started dreaming about food. When	1	0	1	1	1	CAPITAL	FALSE	other_paper	0.00864313193617549	0.224056448067361	0.11744918893559	0.0181451537047056	0.00187644932312769	0.0671773980773972	0.00893203827729014	0.553720191678353	8	0.553720191678353
702	Charleston Daily Mail	Newspaper	NEWS	West Virginia	December 3, 2009	2009	12	120	I'm really glad that deer season is in. Maybe it	1	0	1	1	1	CHARLESTON DAILY MAIL	FALSE	other_paper	0.0116494958927328	0.0547478214554157	0.131980173639128	0.019827769549982	0.0866364194810181	0.00738602821484337	0.271663003874919	0.416109287891961	8	0.416109287891961
703	The New York Times	Newspaper	Section	NA	February 27, 2009	2009	2	110	DATELINE: WASHINGTON The president's budget as	1	1	1	1	1	NEW YORK TIMES	TRUE	major_paper	0.132137604757138	0.250373060274268	0.0056431199735357	0.45547481413479	0.0216155255158241	0.10290416158425	0.0191619570939896	0.012689756666204	4	0.45547481413479
704	Daily News	EXCLUSIVE	NEWS	New York	June 5, 2007	2007	6	138	GOV. SPITZER will announce an overhaul of the st	1	0	1	1	1	DAILY NEWS	FALSE	other_paper	0.128371037497481	0.438292155033291	0.0127927282308481	0.267496454714148	0.0202787361601433	0.014149928334868	0.0400853173651972	0.078533642664023	2	0.438292155033291
705	Financial Times	NA	WORLD NEWS: US & CANADA	London,England	February 11, 2000	2000	2	218	DATELINE: WASHINGTON The "working poor" in the	1	0	1	1	1	FINANCIAL TIMES	FALSE	other_paper	0.00970319235363324	0.740065346624146	0.00146942637652694	0.0840865670995999	0.00166062367811856	0.0210951801510473	0.130007339350566	0.0119123243663627	2	0.740065346624146
706	Victoria Advocate	Newspaper	NA	Texas	February 13, 2008	2008	2	122	Feb. 13--Theresa Calderon sees hope in the faces	1	0	1	1	1	VICTORIA ADVOCATE	FALSE	other_paper	0.141729213856766	0.515398894397689	0.119616141587975	0.00699562654761409	0.00301291078363333	0.0521997636391473	0.00483145099915934	0.156215998188015	2	0.515398894397689
707	The Capital	Newspaper	FRONT	Annapolis, MD	December 8, 2008	2008	12	132	A record high number of Marylanders are on food	1	0	1	1	1	CAPITAL	FALSE	other_paper	0.175249694929103	0.722842141037039	0.0291859596052205	0.016663654533568	0.00601959452543602	0.0160102117555955	0.00571252978657616	0.0283162138274615	2	0.722842141037039
708	Post-Bulletin	Newspaper	NA	Rochester, Minnesota	December 19, 2009	2009	12	120	Dec. 19--They don't call it food stamps anymore.	1	0	1	1	1	POST BULLETIN	FALSE	other_paper	0.0510092540111122	0.398159319256345	0.231896685871386	0.00473225603586944	0.0146963723911295	0.016913555671875	0.00412338149418821	0.278469175268095	2	0.398159319256345
709	The York Dispatch	Newspaper	NA	Pennsylvania	February 3, 2009	2009	2	110	ECONOMY Center offers assistance It seems a day	1	0	1	1	1	YORK DISPATCH	FALSE	other_paper	0.143831483004287	0.493480237218476	0.0940731547361688	0.0270998689372634	0.0226751334943234	0.0420176582165519	0.0420742563753211	0.134748208017609	2	0.493480237218476
710	The New York Times	Letter	Section A	NA	November 12, 2007	2007	11	143	To the Editor: In ''Weed It and Reap'' (Op-Ed,	1	0	1	1	1	NEW YORK TIMES	TRUE	major_paper	0.0137386362824622	0.180011407566549	0.0450138855385989	0.200144003752433	0.010826119777446	0.0509730207432787	0.373599790424121	0.125693135915111	7	0.373599790424121
711	Facts on File World News Digest	Newspaper		NA	February 8, 2007	2007	2	134	Following are highlights of President Bush's fis	1	0	1	1	1	FACTS ON FILE WORLD NEWS DIGEST	FALSE	other_paper	0.0559525801495343	0.0438958369035377	0.00134928878271081	0.749041201615842	0.00425776824752623	0.135076522933657	0.00865788893601133	0.00176891243118066	4	0.749041201615842
712	Pittsburgh Tribune Review	Newspaper	NA	NA	September 28, 2004	2004	9	177	Sheriff's sales delayed The sheriff's sale of p	1	0	1	1	1	PITTSBURGH TRIBUNE REVIEW	FALSE	other_paper	0.0906238148892609	0.0770869635597126	0.420107506902306	0.0194091216037037	0.105514739061907	0.146069264330674	0.0229267736228003	0.118261816029635	3	0.420107506902306
713	Roll Call	Newspaper	NA	NA	June 12, 2007	2007	6	138	Recently, I, along with Reps. Jo Ann Emerson (R-	1	0	1	1	1	ROLL CALL	FALSE	other_paper	0.0235314230149924	0.428823777681194	0.0182613765201684	0.177941646618719	0.00243992975568138	0.0755748444216011	0.162104477930569	0.111322524057075	2	0.428823777681194
714	Wisconsin State Journal	Newspaper	TASTE	Madison, Wisconsin	April 23, 2008	2008	4	124	Stand: Brantmeier Family Farm of Monroe Operato	1	0	1	1	1	WISCONSIN STATE JOURNAL	FALSE	other_paper	0.010337293198473	0.0328037555840688	0.374521373309672	0.0168781560763474	0.00751839886713175	0.346029637659417	0.020323181800676	0.191588203504215	3	0.374521373309672
715	Inside Bay Area	Newspaper	REVIEW LENGTH: 428 words HAYWARD -- The California Nutrition Network celebrated its 10-year anniversary this month with a meeting last week in Sacramento, where it showcased the Hayward Nutritional Learning Community Project as a successful program that encourages youth to eat more fresh fruits and vegetables. The CNN funds programs such as 5 a Day Power Play! and the Bay Area Nutrition Network (…	California	August 15, 2006	2006	8	152	HAYWARD -- The California Nutrition Network cele	1	0	1	1	1	INSIDE BAY AREA	FALSE	other_paper	0.0115504365075713	0.230844121037828	0.17367922812445	0.00919356214870482	0.00170600130750434	0.340315806285724	0.0100028534807352	0.222707991107483	6	0.340315806285724
716	Daily Camera	Newspaper		Boulder, Colorado	July 24, 2009	2009	7	115	A fter the quiet shift in food stamps from paper	1	0	1	1	1	DAILY CAMERA	FALSE	other_paper	0.029057721358609	0.39826326905515	0.011840194402124	0.0551607378783026	0.00360467052892207	0.366523775549773	0.0296134435432808	0.105936187683838	2	0.39826326905515
717	The New York Times	Op-Ed	Section A	NA	October 5, 2007	2007	10	142	In 1960, John F. Kennedy, who had been shocked b	1	0	1	1	1	NEW YORK TIMES	TRUE	major_paper	0.00790286992820886	0.120757793863528	0.00728177455617402	0.0901607343838093	0.0134471468667615	0.0182739241841015	0.610097520805431	0.132078235411986	7	0.610097520805431
718	Chicago Daily Herald	Newspaper		NA	September 23, 2005	2005	9	165	The glazed look on the man's face caught the eye	1	0	1	1	1	CHICAGO DAILY HERALD	FALSE	other_paper	0.0316489498137069	0.089693110365834	0.0378314473523843	0.0136124309131793	0.0695805318848659	0.0212958017279075	0.0833233384507848	0.653014389491337	8	0.653014389491337
719	Education Week	Newspaper	NA	NA	November 2, 2005	2005	11	167	A plan close to final passage in Congress would	1	0	1	1	1	EDUCATION WEEK	FALSE	other_paper	0.0590517091831646	0.501749661167184	0.0611320858204557	0.290405803553856	0.00162671311414949	0.0626752116717767	0.0117213468113098	0.011637468678104	2	0.501749661167184
720	The Oklahoman	Newspaper		NA	October 27, 2004	2004	10	178	Nearly all of Oklahoma's 7,500 Department of Hum	1	0	1	1	1	OKLAHOMAN	FALSE	other_paper	0.299132791202304	0.395891763296321	0.0174348836218265	0.0790098109698733	0.0141129515696417	0.00731588096647388	0.020743881065667	0.166358037307893	2	0.395891763296321
721	The Bismarck Tribune	Newspaper	WIRE	NA	October 9, 2009	2009	10	118	WASHINGTON (AP) - Dairy farmers suffering from l	1	0	1	1	1	BISMARCK TRIBUNE	FALSE	other_paper	0.00999149606747892	0.190480967094538	0.00525597152291789	0.53500543491292	0.00196899836135157	0.216104949929628	0.0305475982089338	0.0106445839022324	4	0.53500543491292
722	Wisconsin State Journal	Newspaper		Madison, Wisconsin	July 24, 2009	2009	7	115	For as little as $10 - $4 in some cases - shopp	1	0	1	1	1	WISCONSIN STATE JOURNAL	FALSE	other_paper	0.0950192816817787	0.0827546928633916	0.174003427664213	0.0233148844454879	0.00721717866051601	0.342273649530844	0.0176184977790716	0.257798387374698	6	0.342273649530844
723	Bangor Daily News	Editorial	NA	Maine	April 30, 2005	2005	4	160	When Maine's Department of Human Services was ov	1	0	1	1	1	BANGOR DAILY NEWS	FALSE	other_paper	0.150525584025302	0.246782573759942	0.00593465249545629	0.23516614053591	0.100318315461214	0.0141508437987348	0.190548588773244	0.0565733011501969	2	0.246782573759942
724	Brattleboro Reformer	Newspaper	LIFESTYLE	Vermont	October 18, 2008	2008	10	130	BRATTLEBORO -- Angel Food Ministries, dedicated	1	0	1	1	1	BRATTLEBORO REFORMER	FALSE	other_paper	0.111578694720122	0.136531600698667	0.437944713952563	0.00881472611891189	0.00326839363907632	0.266526652165986	0.0064486097177362	0.0288866089869367	3	0.437944713952563
725	The New York Sun	Newspaper	NEW YORK	NA	April 19, 2006	2006	4	148	Mayor Bloomberg claims he's not running for pres	1	0	1	1	1	NEW YORK SUN	FALSE	other_paper	0.024751815797417	0.21112283435941	0.00978389906587017	0.0593704250566483	0.11214820172001	0.00646353205531892	0.515936085703941	0.0604232062413842	7	0.515936085703941
726	Spokesman Review	Newspaper		Spokane, WA	October 21, 2005	2005	10	166	Spokane-area citizens who want to offer their th	1	0	1	1	1	SPOKESMAN REVIEW	FALSE	other_paper	0.0253148968225017	0.0931776099234553	0.294548974139494	0.106381658691553	0.0194240250223811	0.181813174330372	0.208304752809562	0.0710349082606818	3	0.294548974139494
727	The Oklahoman	Newspaper		Oklahoma City, OK	October 24, 2009	2009	10	118	At the U2 concert on Sunday night, Bono did more	1	0	1	1	1	OKLAHOMAN	FALSE	other_paper	0.0134829201020087	0.430889957067426	0.10745423068272	0.0129887492222939	0.00993097525668254	0.0218408094812429	0.14751168988282	0.255900668304806	2	0.430889957067426
728	Inside Bay Area	Newspaper	TIMES-STAR	California	August 16, 2006	2006	8	152	HAYWARD -- The California Nutrition Network cele	1	0	1	1	1	INSIDE BAY AREA	FALSE	other_paper	0.00983266053850278	0.230934254847734	0.18263546165756	0.00858275608167473	0.00142701892034243	0.36315424976726	0.00867285376708765	0.194760744419838	6	0.36315424976726
729	The Daily Record of Rochester	General news	NEWS LENGTH: 749 words Public Market shoppers eat healthier A system that allows the use of public assistance benefits at the Rochester Public Market is helping residents to eat healthier, according to a statement from Mayor Robert J. Duffy. Citizens enrolled in New York's Supplemental Nutrition Assistance Program - formerly known as food stamps - can use an Electronic Benefits Transfer card at s…	Rochester, NY	August 18, 2009	2009	8	116	Public Market shoppers eat healthier A system t	1	0	1	1	1	DAILY RECORD OF ROCHESTER	FALSE	other_paper	0.191589922325484	0.0771757714168706	0.12551949421891	0.0280798661060326	0.222848842240344	0.284281588390305	0.054264484187197	0.0162400311148569	6	0.284281588390305
730	Erie Times-News	Newspaper	NA	Pennsylvania	April 26, 2009	2009	4	112	Apr. 26--Tens of thousands of regional residents	1	1	1	1	1	ERIE TIMES NEWS	FALSE	other_paper	0.0583016530530623	0.66623887933496	0.089117165185894	0.0529433510575204	0.00401268896029001	0.0931724330811273	0.00675042620087034	0.0294634031262756	2	0.66623887933496
731	San Jose Mercury News	Newspaper	LOCAL	California	October 9, 2007	2007	10	142	Think about how easy it is to spend $21 for a me	1	0	1	1	1	SAN JOSE MERCURY NEWS	FALSE	other_paper	0.00643302025654663	0.369015567864354	0.10795575787734	0.0468241757071574	0.0025972762481092	0.081986988755001	0.198546139207374	0.186641074084118	2	0.369015567864354
732	The Santa Fe New Mexican	Newspaper	LETTERS TO THE EDITOR	New Mexico	April 24, 2008	2008	4	124	POLITICS STALL HEALTH-CARE REFORM The governor	1	0	1	1	1	SANTA FE NEW MEXICAN	FALSE	other_paper	0.0587922949822713	0.203421761414454	0.0436008873205805	0.133842912812353	0.0536457376004241	0.200909755828251	0.213385811698033	0.0924008383436329	7	0.213385811698033
733	Lincoln Journal Star	Newspaper	A	Nebraska	September 2, 2000	2000	9	225	WASHINGTON -- Welfare rolls are still growing on	1	0	1	1	1	LINCOLN JOURNAL STAR	FALSE	other_paper	0.0767137558364355	0.245326367638475	0.0965852383314735	0.274164912066465	0.00823253409662701	0.185648740962212	0.0397021776692115	0.0736262733991002	4	0.274164912066465
734	Star Tribune	Newspaper		Minneapolis, MN	April 7, 2008	2008	4	124	Q - Our lot abuts a wetland. Every spring the ba	1	0	1	1	1	STAR TRIBUNE	FALSE	other_paper	0.0362313833747163	0.089487236589265	0.196700284315552	0.00963046206541961	0.0115828528192433	0.463545605231839	0.00807234475535435	0.184749830848611	6	0.463545605231839
735	The Washington Post	Newspaper	EXTRAS	NA	April 16, 2009	2009	4	112	This is the meeting schedule for the D.C. Counc	1	1	1	1	1	WASHINGTON POST	TRUE	major_paper	0.46599419966322	0.028507143945719	0.232512366259179	0.0834116047693937	0.14366217242458	0.0291047059255742	0.00758933558735136	0.00921847142498374	1	0.46599419966322
736	The Atlanta Journal-Constitution	Newspapers	GWINNETT NEWS	NA	March 11, 2007	2007	3	135	Lilburn establishments that serve alcohol are no	1	0	1	1	1	ATLANTA JOURNAL CONSTITUTION	FALSE	other_paper	0.00693853193324522	0.0160669332458927	0.0705727942260184	0.00778383488473805	0.0910578151168931	0.0122522010720843	0.269910663048189	0.52541722647294	8	0.52541722647294
737	Spokesman Review	Newspaper		Spokane, WA	July 4, 2004	2004	7	175	DATELINE: SAN FRANCISCO A sign in the window o	1	0	1	1	1	SPOKESMAN REVIEW	FALSE	other_paper	0.0953002376780805	0.397427708067353	0.0635401032290553	0.0163613921442448	0.0060630593131812	0.11395488755975	0.0102658580725291	0.297086753935807	2	0.397427708067353
738	The Philadelphia Inquirer	Newspaper		NA	January 9, 2006	2006	1	145	The various feeding programs under the auspices	1	0	1	1	1	PHILADELPHIA INQUIRER	TRUE	major_paper	0.00696926350300385	0.365299637134226	0.0217549114076656	0.0253572857031393	0.00194218918075576	0.504852670185578	0.0311928787301162	0.0426311641555157	6	0.504852670185578
739	Bangor Daily News	Editorial	NA	Maine	October 14, 2006	2006	10	154	Before recently released food stamp rates in Mai	1	0	1	1	1	BANGOR DAILY NEWS	FALSE	other_paper	0.0675310960013345	0.704083083610459	0.0110267273679266	0.045548241072804	0.0187387277399891	0.0757949349688615	0.0423601978275468	0.034916991411079	2	0.704083083610459
740	The New York Times	Letter	Section WK	NA	December 6, 2009	2009	12	120	To the Editor: Re ''Food Stamp Use Soars Across	1	0	1	1	1	NEW YORK TIMES	TRUE	major_paper	0.0399587361637576	0.533006541573603	0.0418999798000458	0.0297361742746757	0.0127534492139547	0.0803419581594613	0.206096461248567	0.0562066995659346	2	0.533006541573603
741	Saint Paul Pioneer Press	HEALTH//MEDICAL RESEARCH		Minnesota	April 15, 1998	1998	4	244	Asking patients whether they have enough food to	1	0	1	1	1	SAINT PAUL PIONEER PRESS	FALSE	other_paper	0.0180139496186538	0.446973764932291	0.0149088251450354	0.0584763141326651	0.0225037446544579	0.0859714173936666	0.0360514580149916	0.317100526108239	2	0.446973764932291
742	The Salt Lake Tribune	Newspaper	OPINION	NA	November 28, 2009	2009	11	119	The Salt Lake Chamber of Commerce recently propo	1	0	1	1	1	SALT LAKE TRIBUNE	FALSE	other_paper	0.0178108723569267	0.236411247847088	0.00917917639957623	0.466733957636521	0.00904742148815806	0.151845751636183	0.0590265262776161	0.0499450463579305	4	0.466733957636521
743	St. Joseph News-Press	Newspaper	NA	Missouri	June 2, 2008	2008	6	126	Jun. 2--Relief is on the way for those hungry no	1	0	1	1	1	ST JOSEPH NEWS PRESS	FALSE	other_paper	0.0381160211929743	0.435781982279204	0.191024091131388	0.203057202513587	0.00395253009819214	0.0709308524130307	0.0156141415956709	0.0415231787759524	2	0.435781982279204
744	The Irish Times	NA	Finance	NA	August 20, 2004	2004	8	176	Wired on Friday: All 50 states and the US ter	1	0	1	1	1	IRISH TIMES	FALSE	other_paper	0.431780079309172	0.257961699459312	0.00921801977758385	0.0903510209935336	0.0258322905269433	0.0920458546713678	0.0403983491062803	0.0524126861558063	1	0.431780079309172
745	The Daily Independent	Newspaper	NA	Ashland, Kentucky	February 29, 2008	2008	2	122	Feb. 29--HANGING ROCK, Ohio -- Southeastern Ohio	1	0	1	1	1	DAILY INDEPENDENT	FALSE	other_paper	0.0692435308276523	0.356706879072134	0.0681862209459105	0.132937407209918	0.00409868951432974	0.0174403781743387	0.147691243811763	0.203695650443954	2	0.356706879072134
746	Daily News	Newspaper	NEWS	New York	May 18, 2007	2007	5	137	WASHINGTON - A comfort-food splurge ended Eric G	1	0	1	1	1	DAILY NEWS	FALSE	other_paper	0.00736164113281525	0.0900883127251409	0.072615423189759	0.222349269381781	0.00821213881563241	0.0718154610841817	0.114086017106536	0.413471736564154	8	0.413471736564154
747	Pittsburgh Tribune Review	Newspaper	NA	NA	December 26, 2009	2009	12	120	Crystal Turner learned quickly that two boys can	1	1	1	1	1	PITTSBURGH TRIBUNE REVIEW	FALSE	other_paper	0.00799918349430062	0.67863412466806	0.0060764880657104	0.00519456181647901	0.00425476714638931	0.00713378318149032	0.0107912114319639	0.279915880195606	2	0.67863412466806
748	Daily News	EXCLUSIVE	NEWS	New York	June 5, 2007	2007	6	138	GOV. SPITZER will announce an overhaul of the st	1	0	1	1	1	DAILY NEWS	FALSE	other_paper	0.0933828711889015	0.475276584435049	0.0127892567145151	0.236921140573863	0.0193182327634944	0.0136033787004627	0.0439585098396062	0.104750025784108	2	0.475276584435049
749	The Pantagraph	Newspaper		Bloomington, Illinois	August 31, 2009	2009	8	116	LeROY - A new program starting in September will	1	0	1	1	1	PANTAGRAPH	FALSE	other_paper	0.174782680474309	0.222207024947324	0.434787709247904	0.0226766186876871	0.00850084242658825	0.0965501345426336	0.00851685160556655	0.0319781380679882	3	0.434787709247904
750	Roll Call	Newspaper	NA	NA	September 27, 2007	2007	9	141	The Senate tonight passed a bill allowing contin	1	0	1	1	1	ROLL CALL	FALSE	other_paper	0.0355878975617731	0.0349034830187833	0.0485911450918455	0.756650712898962	0.0164893980358878	0.0186360830043042	0.054919122463312	0.0342221579251323	4	0.756650712898962
751	The New York Times	Newspaper	Section B	NA	August 26, 2003	2003	8	188	Hundreds of people lined up yesterday on the Low	1	0	1	1	1	NEW YORK TIMES	TRUE	major_paper	0.227792979666098	0.204580313335167	0.160461130654478	0.00925670965930379	0.0230433638764047	0.0113748839137622	0.0112016007673115	0.352289018127475	8	0.352289018127475
752	San Jose Mercury News	Newspaper	OPINION	California	September 11, 2007	2007	9	141	More smoke comes from cooking fires When I'm i	1	0	1	1	1	SAN JOSE MERCURY NEWS	FALSE	other_paper	0.0268094244191773	0.0930084769540295	0.133329251787848	0.0744637593017275	0.0438024791372134	0.0689720985223108	0.369685855101294	0.189928654776399	7	0.369685855101294
753	San Jose Mercury News	Newspaper	HEALTH	California	August 7, 2008	2008	8	128	A slow squeeze on state funding for county-provi	1	0	1	1	1	SAN JOSE MERCURY NEWS	FALSE	other_paper	0.189422419916726	0.518061062136848	0.0224342423148455	0.172134511095613	0.0105023673771709	0.024634012847046	0.0168450120030584	0.0459663723086926	2	0.518061062136848
754	The Washington Post	OBITUARY		NA	February 4, 2003	2003	2	182	Richard Edmund Lyng, 84, who had been a Californ	1	0	1	1	1	WASHINGTON POST	TRUE	major_paper	0.11935774338563	0.0513989592242886	0.0200328256432737	0.0544328371534213	0.102627335059779	0.133018652440413	0.479348044099328	0.0397836029938664	7	0.479348044099328
755	Vallejo Times Herald	Newspaper	NA	California	May 23, 2008	2008	5	125	Congress has passed another ugly and wasteful fa	1	0	1	1	1	VALLEJO TIMES HERALD	FALSE	other_paper	0.00482052676526277	0.0484738081649792	0.0159962030489754	0.508633463045607	0.0100272533797089	0.210740344433984	0.18613862889679	0.0151697722646929	4	0.508633463045607
756	Palm Beach Post	SERIES	A SECTION	Florida	May 1, 2006	2006	5	149	State officials are working on sweeping reforms	1	0	1	1	1	PALM BEACH POST	FALSE	other_paper	0.308110012884689	0.234109022390797	0.0102185354679334	0.00863283045921778	0.124713066073567	0.0533146070298102	0.00650985736571107	0.254392068328275	1	0.308110012884689
757	The Washington Post	Newspaper	EDITORIAL	NA	January 11, 2002	2002	1	193	PRESIDENT BUSH proposes to make food stamps avai	1	0	1	1	1	WASHINGTON POST	TRUE	major_paper	0.013004260826803	0.533208877448409	0.00168619583388831	0.311905765800065	0.00242598836011146	0.0106205958493808	0.116031531063748	0.0111167848175956	2	0.533208877448409
758	The Oklahoman	Newspaper	MY NORMAN/MY METRO VI	Oklahoma City, OK	June 6, 2007	2007	6	138	DATELINE: NORMAN NORMAN - Thankfully, I don't	1	0	1	1	1	OKLAHOMAN	FALSE	other_paper	0.0156012322261418	0.42506595520316	0.0848745158010987	0.0134751687944497	0.00371416096139761	0.0912247857314812	0.00906246536947855	0.356981715912792	2	0.42506595520316
759	Saint Paul Pioneer Press	NA		Minnesota	December 12, 2000	2000	12	228	Blame it on a stronger economy, fallout from wel	1	0	1	1	1	SAINT PAUL PIONEER PRESS	FALSE	other_paper	0.0990829631192219	0.713181665962118	0.0261454528027447	0.010610306344686	0.00903165201318753	0.0571307023089353	0.0112665048791551	0.0735507525699514	2	0.713181665962118
760	The Daily Independent	Newspaper	NA	Ashland, Kentucky	February 29, 2008	2008	2	122	Feb. 29--HANGING ROCK -- Southeastern Ohio has f	1	0	1	1	1	DAILY INDEPENDENT	FALSE	other_paper	0.0677096041683516	0.354079003839077	0.0730701769847224	0.135510502834257	0.00406105906050181	0.0175487870143552	0.145132139606737	0.202888726491998	2	0.354079003839077
761	The New York Times	Obituary (Obit); Biography	Section C	NA	March 10, 2006	2006	3	147	DATELINE: WASHINGTON, March 9 John T. Kramer,	1	0	1	1	1	NEW YORK TIMES	TRUE	major_paper	0.0312004591356419	0.217549130702428	0.0867755781358391	0.217246662460084	0.113181292412706	0.0236857973935989	0.143347209256004	0.167013870503698	2	0.217549130702428
762	The New York Times	Newspaper	Section A	NA	May 28, 2009	2009	5	113	COSTCO PLANS TRIAL Of Food Stamps Citing the r	1	0	1	1	1	NEW YORK TIMES	TRUE	major_paper	0.061284798831077	0.177844429415541	0.0837345168440396	0.103018333937637	0.100610563086374	0.227782818877418	0.0671342215045095	0.178590317503405	6	0.227782818877418
763	Brattleboro Reformer	Newspaper	NEWS	Vermont	February 7, 2008	2008	2	122	People around southern Vermont are feeling the p	1	0	1	1	1	BRATTLEBORO REFORMER	FALSE	other_paper	0.180515861136459	0.597419111984379	0.0169125127724459	0.0323618924315658	0.00315451176318871	0.031721635131295	0.0120157927714256	0.125898682009241	2	0.597419111984379
764	Deseret Morning News	Newspaper	NA	Salt Lake City	December 15, 2004	2004	12	180	WASHINGTON -- Hunger is a growing problem in Sal	1	0	1	1	1	DESERET MORNING NEWS	FALSE	other_paper	0.0465830149655997	0.7492797382989	0.0523311359997518	0.0123534616843722	0.00841128079383163	0.104237785132195	0.0113920032012315	0.0154115799241181	2	0.7492797382989
765	Dayton Daily News	Newspaper	OPINION	Ohio	November 21, 2004	2004	11	179	HOW BETTER TO BEGIN THANKSGIVING WEEK than to pu	1	0	1	1	1	DAYTON DAILY NEWS	FALSE	other_paper	0.0103440370954083	0.60437220380382	0.0569768790441637	0.0113462862000656	0.00385062225119602	0.125301170413444	0.0166187497023332	0.171190051489569	2	0.60437220380382
766	Palm Beach Post	LETTER	OPINION	Florida	October 7, 2007	2007	10	142	The political process in this country is getting	1	0	1	1	1	PALM BEACH POST	FALSE	other_paper	0.00840182671758799	0.0450963464174468	0.0336011488720172	0.0631993578507599	0.0308679449103977	0.0120108224544856	0.68088106523217	0.125941487545135	7	0.68088106523217
767	The Washington Post	OBITUARY	METRO	NA	September 1, 2002	2002	9	201	Carlton Parks Sr., 90, a retired government work	1	0	1	1	1	WASHINGTON POST	TRUE	major_paper	0.0343985566975722	0.0802527775178018	0.309275065766724	0.0727121263561952	0.0254857122408954	0.0368431064969132	0.147836783192419	0.293195871731479	3	0.309275065766724
768	The Washington Post	Obituary	Metro	NA	July 25, 2005	2005	7	163	Haywood Weldon Taylor Jr., 85, an analyst with t	1	0	1	1	1	WASHINGTON POST	TRUE	major_paper	0.0275153080482014	0.0968452337276558	0.334856563207935	0.0549405132057132	0.044285957155585	0.0874130384028787	0.161831398341963	0.192311987910067	3	0.334856563207935
769	The Philadelphia Inquirer	NA		NA	January 10, 2002	2002	1	193	DATELINE: WASHINGTON President Bush intends to	1	0	1	1	1	PHILADELPHIA INQUIRER	TRUE	major_paper	0.00785952704236458	0.282269194440758	0.00197296250970655	0.489813179897368	0.00325493753161311	0.0160169507442423	0.186083117525414	0.0127301303085347	4	0.489813179897368
770	Arizona Capitol Times	Government activity	NA	NA	February 27, 2009	2009	2	110	Before the state can receive much of its portion	1	1	1	1	1	ARIZONA CAPITOL TIMES	FALSE	other_paper	0.288235898647964	0.258191011577421	0.00218932072099907	0.417576225675724	0.00710802593200796	0.00867185689291149	0.0121803045923819	0.00584735596058938	4	0.417576225675724
771	Dayton Daily News	Newspaper	OPINION	Ohio	November 4, 2005	2005	11	167	THE RELATIONSHIP IS HARD NOT TO SEE: TAX cuts fo	1	0	1	1	1	DAYTON DAILY NEWS	FALSE	other_paper	0.0165727931870312	0.219535794385271	0.00787584213659947	0.518699558906685	0.0200590132938206	0.0143291120156451	0.125824386823707	0.077103499251241	4	0.518699558906685
772	Portland Press Herald	Newspaper		Maine	November 21, 2007	2007	11	143	Emily Edwards, a third grader at Burchard A. Dun	1	0	1	1	1	PORTLAND PRESS HERALD	FALSE	other_paper	0.00920704066454618	0.103384946842159	0.29438367950967	0.00874775268209793	0.00354657556730924	0.0241318116858741	0.0108726220122749	0.545725571036069	8	0.545725571036069
773	St. Louis Post-Dispatch	BRIEF	HEALTH & FITNESS	Missouri	February 14, 2005	2005	2	158	Easy access to good food is critical for healthy	1	0	1	1	1	ST LOUIS POST DISPATCH	TRUE	major_paper	0.00688922953306581	0.241383633966229	0.0203272751325321	0.0126790306379124	0.0550362472952216	0.287755395224082	0.08593007446429	0.289999113746667	8	0.289999113746667
774	Wisconsin State Journal	Newspaper		Madison, Wisconsin	November 3, 2009	2009	11	119	Socked by tens of thousands of childless adults	1	0	1	1	1	WISCONSIN STATE JOURNAL	FALSE	other_paper	0.267362896496312	0.438719888068749	0.065768643825182	0.0327234797607925	0.0126573630869764	0.00887462797913789	0.00792255909490371	0.165970541687947	2	0.438719888068749
775	The New York Times	List	Section 1A	NA	October 7, 2001	2001	10	214	Tally Last Week in Connecticut, New Jersey and N	1	0	1	1	1	NEW YORK TIMES	TRUE	major_paper	0.00925787655795891	0.04830898312456	0.00498123693499374	0.731674364810288	0.00385512982734011	0.152366723874603	0.0337472551230943	0.0158084297471611	4	0.731674364810288
776	St. Louis Post-Dispatch	NA	NA	Missouri	December 4, 1998	1998	12	252	Clemency for spy will be determined next mon	1	0	1	1	1	ST LOUIS POST DISPATCH	TRUE	major_paper	0.0138674125288082	0.0893994613684202	0.045388087448548	0.137378958602469	0.374908725639847	0.0293967725581494	0.271518822140263	0.0381417597134943	5	0.374908725639847
777	Daily News	STAND ALONE PHOTO	SUBURBAN	New York	November 20, 2008	2008	11	131	THE ECONOMY is in shambles, unemployment is soar	1	0	1	1	1	DAILY NEWS	FALSE	other_paper	0.0237876769006185	0.524965241471358	0.0284716124208748	0.0418578486992283	0.0240235674122188	0.075720148609609	0.0338861338202006	0.247287770665892	2	0.524965241471358
778	The Philadelphia Inquirer	Newspaper		NA	November 6, 2009	2009	11	119	The owner and two employees of a Westville conve	1	0	1	1	1	PHILADELPHIA INQUIRER	TRUE	major_paper	0.0726905077747831	0.040747001305077	0.0143058657893773	0.00727027278085175	0.658199789903839	0.112688764161314	0.00893481337044273	0.0851629849143154	5	0.658199789903839
779	The New York Times	Letter	Section A	NA	July 4, 2009	2009	7	115	To the Editor: As illustrated in ''Insured but	1	0	1	1	1	NEW YORK TIMES	TRUE	major_paper	0.0180082666919618	0.284877214852788	0.00465200713939612	0.151556507454495	0.0298771479803068	0.0108524043419298	0.453960286049579	0.0462161654895434	7	0.453960286049579
780	The New York Times	Newspaper	Section A	NA	February 27, 2009	2009	2	110	The president's budget assumes that some America	1	0	1	1	1	NEW YORK TIMES	TRUE	major_paper	0.110530110170161	0.358821965847216	0.00841051819417423	0.359968160960322	0.0197939648921417	0.097732861377367	0.0191436636312642	0.0255987549273543	4	0.359968160960322
781	Austin American-Statesman	Newspaper	BUSINESS	Texas	April 10, 2009	2009	4	112	No longer insulated by its diversified economy,	1	0	1	1	1	AUSTIN AMERICAN STATESMAN	FALSE	other_paper	0.0435464294593298	0.345628850671672	0.0109606032058727	0.434817123834519	0.00672318512666294	0.0464231929163927	0.0303654396452628	0.0815351751402878	4	0.434817123834519
782	Watertown Daily Times	Newspaper	NA	New York	October 26, 2007	2007	10	142	Oct. 26--WASHINGTON -- The Senate Agriculture Co	1	0	1	1	1	WATERTOWN DAILY TIMES	FALSE	other_paper	0.0188067634378337	0.0872756143921252	0.0558318748800916	0.521257135320202	0.001368018037164	0.271977301111877	0.0298315384848272	0.0136517543358789	4	0.521257135320202
783	Star-News	Newspaper	Pg. 6A LENGTH: 460 words Safety net Basic help for basic needs | Many families in crisis turn to food stamps for help No need is more basic than food. Without it, humans can't survive long. The United States and other developed countries are among the fortunate few nations where outright starvation is not a significant worry. Yet with an abundance of low-wage jobs and rising unemployment, many fa…	Wilmington, NC	December 3, 2009	2009	12	120	Safety net Basic help for basic needs | Many fa	1	0	1	1	1	STAR NEWS	FALSE	other_paper	0.0133408557855848	0.695156200338833	0.00964113657678599	0.0309746874050816	0.0035760971343591	0.0472268403694502	0.111827732021456	0.0882564503684494	2	0.695156200338833
784	Pasadena Star-News	NA	NEWS LENGTH: 498 words DATELINE: Assemblywoman Judy Chu, D More than 60 percent of Californians eligible for food stamps don't use them, but a local legislator wants to change that. Monterey Park, has introduced Assembly Bill 696, which she said would bring more federal money into the state and remove barriers faced by eligible families such as return trips to the food stamp office, fingerprintin…	Pasadena, CA	March 30, 2005	2005	3	159	DATELINE: Assemblywoman Judy Chu, D More than	1	0	1	1	1	PASADENA STAR NEWS	FALSE	other_paper	0.101613671642145	0.42497359354129	0.032985161864195	0.140777809809076	0.057375176542664	0.0277509587668845	0.0322364677880777	0.182287160045668	2	0.42497359354129
785	Inside Bay Area	Newspaper	NA	California	June 15, 2007	2007	6	138	She ate grits and toast for breakfast, lunched o	1	0	1	1	1	INSIDE BAY AREA	FALSE	other_paper	0.00840472782793085	0.357340077150082	0.0342705274675664	0.0802255305559824	0.00612469361620903	0.150935175615586	0.011601901485122	0.351097366281521	2	0.357340077150082
786	The Irish Times	Newspaper	WORLD	NA	November 27, 2008	2008	11	131	FUELLED BY rising unemployment and food prices,	1	1	1	1	1	IRISH TIMES	FALSE	other_paper	0.0164645489686981	0.622250319218533	0.00746321549510519	0.150609956662083	0.00215862945561956	0.109027288601538	0.070280095392549	0.0217459462058744	2	0.622250319218533
787	The Atlanta Journal and Constitution	NA		NA	July 24, 1999	1999	7	235	Food stamp cases in Gwinnett are riddled with e	1	0	1	1	1	ATLANTA JOURNAL AND CONSTITUTION	FALSE	other_paper	0.142839753764868	0.521960111159419	0.00533180072656983	0.00722804692551987	0.115804456766565	0.0147243958054071	0.0306433838457867	0.161468051005864	2	0.521960111159419
788	The New York Times	Op-Ed		NA	November 19, 2001	2001	11	215	The U.S. unemployment rate rose sharply in Octob	1	0	1	1	1	NEW YORK TIMES	TRUE	major_paper	0.00770173139469834	0.592145330264475	0.00499492665345615	0.118409184139363	0.00270538859452943	0.035582553663645	0.18935321629778	0.049107668992052	2	0.592145330264475
789	San Gabriel Valley Tribune	Newspaper	OPINION LENGTH: 1037 words Programs for poor Re the article about Village Academy High School: The writer's personal experience was touching and the plight of many of those students, multiplied by the millions of other students whose families are experiencing economic free-fall is sobering. I wonder if these young people will escape the scar of shame that you so eloquently described? I can only p…	California	March 2, 2009	2009	3	111	Programs for poor Re the article about Village	1	0	1	1	1	SAN GABRIEL VALLEY TRIBUNE	FALSE	other_paper	0.148905767006602	0.166721526614911	0.0531338439342426	0.069245089606156	0.137885568238107	0.00856769176041438	0.269422086772219	0.146118426067347	7	0.269422086772219
790	Daily News	COLUMN	SUBURBAN	New York	July 24, 2005	2005	7	163	'THE BEST is yet to come!" "Lo mejor está por ve	1	0	1	1	1	DAILY NEWS	FALSE	other_paper	0.0821373067205491	0.48922818885952	0.0312342683896927	0.127090830719867	0.0350079793744778	0.00839822003762494	0.144422447533045	0.0824807583652233	2	0.48922818885952
791	Lincoln Journal Star	Newspaper		Nebraska	December 14, 2008	2008	12	132	HAGEL'S RECORD LAUDABLE A week ago Friday, Sen.	1	0	1	1	1	LINCOLN JOURNAL STAR	FALSE	other_paper	0.02128377224196	0.111753549010926	0.0317897988260558	0.202770781448932	0.0172340566541077	0.0615793480430897	0.534930481678613	0.0186582120963158	7	0.534930481678613
792	Star Tribune	Newspaper		Minneapolis, MN	March 3, 2008	2008	3	123	If the Legislature does nothing about Minnesota'	1	0	1	1	1	STAR TRIBUNE	FALSE	other_paper	0.022293325057676	0.547511332158806	0.0125682136962903	0.179440710563316	0.0245338845267452	0.0285211663738034	0.12065834340147	0.0644730242218935	2	0.547511332158806
793	The Forward	Newspaper	Forward Forum	NA	January 23, 2004	2004	1	169	This week's State of the Union speech provided a	1	0	1	1	1	FORWARD	FALSE	other_paper	0.019414499816059	0.472391459186865	0.00635026701885883	0.0723595009406035	0.00375686746091752	0.016047943424417	0.39473863188379	0.014940830268488	2	0.472391459186865
794	Lincoln Journal Star	Newspaper	C	Nebraska	August 5, 2007	2007	8	140	DATELINE: LINCOLN, NE NEBRASKA HAS IT ALL Le	1	0	1	1	1	LINCOLN JOURNAL STAR	FALSE	other_paper	0.0776981515834458	0.163801794475322	0.183775693851141	0.139522223274734	0.0481993067479756	0.0658661087160734	0.0946781855705459	0.226458535780763	8	0.226458535780763
795	Star News	NA	Local/State	Wilmington NC	September 29, 2005	2005	9	165	The New Hanover County Department of Social S	1	0	1	1	1	STAR NEWS	FALSE	other_paper	0.0653733080197537	0.736233496379581	0.0311268876613176	0.0327914769683647	0.00489726330361758	0.0169462823181174	0.0112511450113009	0.101380140337947	2	0.736233496379581
796	Lincoln Journal Star	Newspaper	B	Nebraska	June 3, 2004	2004	6	174	DATELINE: Lincoln, NE Today marks the third an	1	0	1	1	1	LINCOLN JOURNAL STAR	FALSE	other_paper	0.0290707777454466	0.357393623005621	0.211715195601864	0.0142912071407043	0.00726226813167309	0.0107526695271561	0.151374731999582	0.218139526847952	2	0.357393623005621
797	The Times and Democrat	Newspaper	NA	Orangeburg, South Carolina	April 20, 2009	2009	4	112	Apr. 20--Susie Gaffney thought her mothering da	1	1	1	1	1	TIMES AND DEMOCRAT	FALSE	other_paper	0.0756554742663842	0.376385257585599	0.0492163827861701	0.0109611146009098	0.00155550073467164	0.00678655127597516	0.00328582358989796	0.476153895160392	8	0.476153895160392
798	Brattleboro Reformer	Newspaper	NEWS	Vermont	August 26, 2008	2008	8	128	BRATTLEBORO -- A pilot program that began last y	1	0	1	1	1	BRATTLEBORO REFORMER	FALSE	other_paper	0.0738132551338259	0.348962335884871	0.0288722912121885	0.0238412153084143	0.00288843044666847	0.400263056216886	0.00779915242408634	0.113560263373059	6	0.400263056216886
799	St. Louis Post-Dispatch	NA		Missouri	September 18, 2000	2000	9	225	On Sunday, food stamp advocates tried to forc	1	0	1	1	1	ST LOUIS POST DISPATCH	TRUE	major_paper	0.0563424028391952	0.262379962472412	0.125549316239459	0.0808773148817109	0.0286365922899185	0.015348302638765	0.22886636132835	0.201999747310189	2	0.262379962472412
800	South Bend Tribune	Newspaper	NEWS	Indiana	February 12, 2009	2009	2	110	SOUTH BEND - It's not about you. When you're lo	1	0	1	1	1	SOUTH BEND TRIBUNE	FALSE	other_paper	0.0765604475193541	0.168405784069751	0.0669505850355085	0.00723976005350972	0.0214492921886395	0.0300953239863116	0.0355224364354944	0.593776370711431	8	0.593776370711431
801	The Bismarck Tribune	Newspaper	OPINION	NA	August 3, 2007	2007	8	140	Only limited info is required By HEATHER HOUSL	1	0	1	1	1	BISMARCK TRIBUNE	FALSE	other_paper	0.500769801273974	0.125365645955866	0.247376254335401	0.0148409547050462	0.0112781803263927	0.0421899958437392	0.0257500410368719	0.0324291265227095	1	0.500769801273974
802	Charleston Gazette	Newspaper	NEWS	West Virginia	September 25, 2009	2009	9	117	Nicholas man arrested in shooting of uncle A Su	1	0	1	1	1	CHARLESTON GAZETTE	FALSE	other_paper	0.0153170660242556	0.167821508626409	0.182522100944682	0.0155422312427316	0.19119180854927	0.145060603793797	0.0624782351435483	0.220066445675307	8	0.220066445675307
803	The Washington Post	Newspaper	EDITORIAL COPY	NA	August 3, 2008	2008	8	128	Marylanders are struggling to feed themselves.	1	0	1	1	1	WASHINGTON POST	TRUE	major_paper	0.00872258950528834	0.61209470935817	0.00793745824752695	0.111014013777421	0.00203688714160488	0.125275829156118	0.0308191917228596	0.102099321091011	2	0.61209470935817
804	New Orleans CityBusiness	General news	NA	New Orleans, LA	February 13, 2006	2006	2	146	The Covenant House has always been bustling with	1	0	1	1	1	NEW ORLEANS CITYBUSINESS	FALSE	other_paper	0.0913267768164636	0.42323665738954	0.113713797928432	0.0197347309887636	0.00541570831923587	0.0162347996685493	0.00992096771748517	0.32041656117153	2	0.42323665738954
805	Monterey County Herald	Newspaper	NA	California	May 31, 2006	2006	5	149	Proposed federal budget cuts that could endanger	1	0	1	1	1	MONTEREY COUNTY HERALD	FALSE	other_paper	0.0206554384690547	0.238858126941973	0.164976990944218	0.158313351310301	0.00531540587343153	0.234007575254005	0.0394747582338966	0.13839835297312	2	0.238858126941973
806	The Bismarck Tribune	Newspaper	NEWS	NA	March 6, 2009	2009	3	111	Here's a glimpse of some of the spending proposa	1	0	1	1	1	BISMARCK TRIBUNE	FALSE	other_paper	0.0959378787486469	0.298810333493359	0.0539717327502797	0.404616851481814	0.0204376488589176	0.103109446980054	0.00986636855439764	0.0132497391325308	4	0.404616851481814
807	Pittsburgh Tribune Review	Newspaper	NA	NA	March 12, 2009	2009	3	111	To those hurt by the recession but too proud to	1	0	1	1	1	PITTSBURGH TRIBUNE REVIEW	FALSE	other_paper	0.00744017285805187	0.427656663557582	0.00858353485909047	0.189734881660706	0.00549160512812329	0.0462123204067444	0.0697457047861676	0.245135116743534	2	0.427656663557582
808	Times-News	Newspaper	NA	Twin Falls, Idaho	September 11, 2009	2009	9	117	Sep. 11--The Idaho Department of Health and Welf	1	0	1	1	1	TIMES NEWS	FALSE	other_paper	0.222365995128685	0.553757410237517	0.132740469626926	0.0111002578842149	0.00777074417001056	0.00791689359129267	0.00410721748410216	0.0602410118772518	2	0.553757410237517
809	Lowell Sun	Newspaper	BACKTALK LENGTH: 365 words HELP AT HOME: It's about time we stop foreign aid and consider the growing need of help to the American families who are now struggling to feed their families. Enough is enough. Tyngsboro KEEP IT OPEN: We don't have to lose Skip's Restaurant. Why doesn't somebody just buy it? We don't need another tacky strip mall. Lowell AMERICAN RIGHTS: The Littleton Board of Health n…	Massachusetts	May 30, 2008	2008	5	125	HELP AT HOME: It's about time we stop foreign ai	1	0	1	1	1	LOWELL SUN	FALSE	other_paper	0.0210550241560385	0.0881002685256304	0.0603450587864664	0.0298172132305663	0.05660443762097	0.0458263559392039	0.226685000266845	0.471566641474279	8	0.471566641474279
810	The Oklahoman	Newspaper	MY EDMOND/MY METRO I	Oklahoma City, OK	April 10, 2008	2008	4	124	DATELINE: EDMOND EDMOND - It's hard to believe	1	0	1	1	1	OKLAHOMAN	FALSE	other_paper	0.0239517150275104	0.230951742090595	0.467833257041958	0.0130645290986214	0.005865905843798	0.181373912546308	0.0151245601495459	0.0618343782016628	3	0.467833257041958
811	Bangor Daily News	Newspaper		Maine	October 12, 2005	2005	10	166	DATELINE: BANGOR U.S. Undersecretary of Agricu	1	0	1	1	1	BANGOR DAILY NEWS	FALSE	other_paper	0.0121301010705923	0.108035598128138	0.0244301803172421	0.262308807594585	0.024558421085454	0.348510494669498	0.0362844914986325	0.183741905635859	6	0.348510494669498
812	The	Newspaper	METRO	NA	Augusta Chronicle (Georgia) July 23, 2008	2008	8	128	COLUMBIA - Food assistance to needy mothers has	1	0	1	1	1	THE	FALSE	other_paper	0.0593668660364024	0.778656525740258	0.0214314195786092	0.0277831484506662	0.00495346772237014	0.0676309647353471	0.0104037464937427	0.0297738612426049	2	0.778656525740258
813	Financial Times	Stories	LETTERS TO THE EDITOR	London, England	May 4, 2007	2007	5	137	From Mr Michael Tracy. Sir, With the death of B	1	0	1	1	1	FINANCIAL TIMES	FALSE	other_paper	0.0821358568357181	0.0971022694552141	0.0140989331700385	0.0915974966158426	0.0188192168239787	0.220242798599841	0.362976123355891	0.113027305143477	7	0.362976123355891
814	Chico Enterprise-Record	Newspaper	NA	California	March 22, 2007	2007	3	135	Hispanic nutrition workshops planned Hispanic n	1	0	1	1	1	CHICO ENTERPRISE RECORD	FALSE	other_paper	0.01345027401874	0.0538439034269574	0.544566021866934	0.013113644456947	0.0127929379820363	0.293595210260052	0.0176244657972806	0.0510135421910523	3	0.544566021866934
815	The Bismarck Tribune	Newspaper	NA	NA	February 4, 1997	1997	2	254	North Dakotans had plenty of questions about fed	1	0	1	1	1	BISMARCK TRIBUNE	FALSE	other_paper	0.197916200374162	0.37419704747304	0.0173017192943437	0.194334842235383	0.00972883926738848	0.0948445926439654	0.0591350171355105	0.0525417415762066	2	0.37419704747304
816	Florida Times-Union	Newspaper	NA	Jacksonville	April 4, 2007	2007	4	136	Two words that strike - if not fear, at least a	1	0	1	1	1	FLORIDA TIMES UNION	FALSE	other_paper	0.153267150450974	0.392433159569805	0.0658406104908636	0.134194603719354	0.00760789500373529	0.0115962940482735	0.0193894322076799	0.215670854509315	2	0.392433159569805
817	Daily Camera	Newspaper	B:DAILY CAMERA	Boulder, Colorado	May 16, 2009	2009	5	113	Today's Highlight: On May 16, 1929, the first	1	0	1	1	1	DAILY CAMERA	FALSE	other_paper	0.0133634351033536	0.0180335558034468	0.25877939900616	0.0307460722041582	0.13810109438808	0.0202611343593875	0.388562139208288	0.132153169927125	7	0.388562139208288
818	Silver City Sun-News	Newspaper	NA	New Mexico	July 2, 2009	2009	7	115	Cash-strapped shoppers at farmers' markets are g	1	1	1	1	1	SILVER CITY SUN NEWS	FALSE	other_paper	0.0376488006061397	0.264703188982979	0.185068471733282	0.0051778579865187	0.00185509194122989	0.419298757014425	0.00465071011155887	0.0815971216238671	6	0.419298757014425
819	The Washington Post	Newspaper		NA	April 8, 2007	2007	4	136	As part of a sweeping effort to help improve nut	1	0	1	1	1	WASHINGTON POST	TRUE	major_paper	0.0235352162458021	0.251715942451316	0.0477184388060454	0.135203956976076	0.00271021982808454	0.442694173223036	0.0253877245173631	0.0710343279522766	6	0.442694173223036
820	Brattleboro Reformer	Newspaper	LOCAL LENGTH: 2874 words Wednesday BCTV Channel 8: 8 a.m., Army Newswatch	Vermont	March 7, 2007	2007	3	135	Wednesday BCTV Channel 8: 8 a.m., Army Newswa	1	0	1	1	1	BRATTLEBORO REFORMER	FALSE	other_paper	0.0105687977152525	0.00406519225624765	0.929963535998839	0.00513402824934727	0.00209940643016462	0.0227707673552662	0.00738499044788011	0.0180132815470029	3	0.929963535998839
821	The New York Times	Newspaper	Section A	NA	May 9, 2002	2002	5	197	DATELINE: WASHINGTON, May 8 The Senate today p	1	0	1	1	1	NEW YORK TIMES	TRUE	major_paper	0.00445287209874491	0.0320072528891995	0.00283051347072147	0.672942485081968	0.00278463095819213	0.148143916491397	0.124385930923927	0.0124523980858505	4	0.672942485081968
822	The Washington Post	Newspaper	A SECTION	NA	April 16, 2001	2001	4	208	Ymelda sat in an office in suburban Maryland an	1	0	1	1	1	WASHINGTON POST	TRUE	major_paper	0.115389167683807	0.33492773187814	0.00486396961874709	0.307384416834125	0.0164250161204047	0.0106703738009037	0.111298989602389	0.0990403344614824	2	0.33492773187814
823	News-Journal	NA	SECTION A	Daytona Beach, Florida	August 17, 2007	2007	8	140	Ask most Americans if hunger is a serious proble	1	0	1	1	1	NEWS JOURNAL	FALSE	other_paper	0.057814326993685	0.72770018915456	0.00711040561416976	0.0263019037475798	0.00751520625301946	0.0341985470767435	0.107758387458608	0.0316010337016346	2	0.72770018915456
824	Watertown Daily Times	Newspaper	NA	New York	June 22, 2007	2007	6	138	Jun. 22--WASHINGTON -- Efforts to rewrite the na	1	0	1	1	1	WATERTOWN DAILY TIMES	FALSE	other_paper	0.0180838225569601	0.0828823555053042	0.0779061795285286	0.412737699836116	0.00321057909963147	0.209624512731659	0.136502295882507	0.0590525548592925	4	0.412737699836116
825	Daily News	COLUMN	SUBURBAN	New York	April 16, 2006	2006	4	148	FOR HUNDREDS of thousands of New Yorkers, life i	1	0	1	1	1	DAILY NEWS	FALSE	other_paper	0.0442406397618799	0.476822710876302	0.0163632249447585	0.0759193665339725	0.00588227394163952	0.0184623263071289	0.0395456575520132	0.322763800082305	2	0.476822710876302
826	Daily News	Newspaper	SUBURBAN	New York	January 19, 2006	2006	1	145	THE END of hunger in New York. Wishful thinking,	1	0	1	1	1	DAILY NEWS	FALSE	other_paper	0.0916663199076533	0.664050202624142	0.0311614126795856	0.0351815855920099	0.0199798970680691	0.00656078146910471	0.0570082550725742	0.0943915455868614	2	0.664050202624142
827	The Washington Post	NA	A SECTION	NA	July 19, 1996	1996	7	271	The House yesterday adopted the most compreh	1	0	1	1	1	WASHINGTON POST	TRUE	major_paper	0.0357709508361306	0.33040051703595	0.00105413904753584	0.502231471125815	0.00515487999393871	0.00500769223104662	0.115266209713108	0.00511414001647496	4	0.502231471125815
828	The Pantagraph	Newspaper	OPINION	Bloomington, Illinois	September 29, 2009	2009	9	117	Students deserve aid, but should help pay Our s	1	0	1	1	1	PANTAGRAPH	FALSE	other_paper	0.0325465104185101	0.243744469175046	0.130781368663032	0.030016048415543	0.00637776779890104	0.0186057566026069	0.37364537441986	0.164282704506501	7	0.37364537441986
829	Palm Beach Post	Newspaper	SPECIAL	Florida	May 27, 2007	2007	5	137	After the hurricanes of 2004 and 2005, residents	1	0	1	1	1	PALM BEACH POST	FALSE	other_paper	0.334616273534769	0.188760421971644	0.0203350568615727	0.00911850275321275	0.0469332741638874	0.0708945343602852	0.00564821727819751	0.323693719076432	1	0.334616273534769
830	Pittsburgh Post-Gazette	Newspaper	EDITORIAL	Pennsylvania	November 25, 2007	2007	11	143	As most Americans prepared for Thanksgiving, 35	1	0	1	1	1	PITTSBURGH POST GAZETTE	FALSE	other_paper	0.0191218461491487	0.32523800630222	0.0189778518100167	0.422443200067182	0.00340872841595638	0.140044107903437	0.0305852502528836	0.0401810090991553	4	0.422443200067182
831	The New York Times	Editorial	Section A	NA	October 26, 2005	2005	10	166	Impoverished Americans are being set up as targe	1	0	1	1	1	NEW YORK TIMES	TRUE	major_paper	0.015954530252831	0.233098479976081	0.00276996344101015	0.580050468795458	0.00496290008742286	0.0104039178041141	0.0913511269342648	0.0614086127088177	4	0.580050468795458
832	News-Journal	Newspaper	SECTION A	Daytona Beach, Florida	August 25, 2009	2009	8	116	For the newly impoverished, the decision to appl	1	0	1	1	1	NEWS JOURNAL	FALSE	other_paper	0.270236518670938	0.598677415781209	0.0165185873219652	0.0215023705338153	0.00735215811214457	0.00623574310793976	0.0420629739883639	0.0374142324836239	2	0.598677415781209
833	The Tribune-Star	Newspaper	NA	Terre Haute, Indiana	December 18, 2008	2008	12	132	Dec. 18--In this season of food drives, one area	1	0	1	1	1	TRIBUNE STAR	FALSE	other_paper	0.0345241374710003	0.303633058876828	0.184921343987138	0.0310688835351351	0.00362190870024568	0.195617734088402	0.0219185469186297	0.224694386422621	2	0.303633058876828
834	Daily News	COLUMN	SUBURBAN	New York	December 17, 2002	2002	12	204	New York's economy being what it is, you would e	1	0	1	1	1	DAILY NEWS	FALSE	other_paper	0.0255031372653002	0.586905050084565	0.00783256700093319	0.0389487222903521	0.0318816289335471	0.00498166951741798	0.0769681438145035	0.226979081093381	2	0.586905050084565
835	Bangor Daily News	Editorial	NA	Maine	December 18, 2009	2009	12	120	In Maine and throughout the nation, food stamp u	1	1	1	1	1	BANGOR DAILY NEWS	FALSE	other_paper	0.147742472983325	0.469139017272263	0.0187213435556079	0.0335691412689933	0.0220901477686275	0.236943666451484	0.017577059622232	0.0542171510774672	2	0.469139017272263
836	The Bismarck Tribune	Newspaper	NA	NA	April 27, 1996	1996	4	268	So-called discrimination really federal law WAYN	1	0	1	1	1	BISMARCK TRIBUNE	FALSE	other_paper	0.367114986822635	0.159462239908279	0.0343430863246296	0.066956258808484	0.119443726787246	0.0839157003950294	0.114500896219176	0.0542631047345202	1	0.367114986822635
837	The Bismarck Tribune	Newspaper	DAKOTA WIRE	NA	June 27, 2007	2007	6	138	AUSTIN, Texas (AP) - Gov. Rick Perry and governo	1	0	1	1	1	BISMARCK TRIBUNE	FALSE	other_paper	0.0196630594801048	0.12197918781569	0.00706160125488137	0.423072778757344	0.00488689396253235	0.297151001024127	0.108467126213154	0.0177183514921676	4	0.423072778757344
838	Lincoln Journal Star	Newspaper	B	Nebraska	June 27, 2007	2007	6	138	DATELINE: Lincoln, NE Governor picks Child Sav	1	0	1	1	1	LINCOLN JOURNAL STAR	FALSE	other_paper	0.152316346492656	0.467268254789774	0.0452566737029135	0.0405756482343294	0.00702612274950196	0.0125160635154302	0.0916306967500318	0.183410193765363	2	0.467268254789774
839	Star Tribune	Newspaper		Minneapolis, MN	August 9, 2008	2008	8	128	Why are Minnesota's welfare dollars turning up i	1	0	1	1	1	STAR TRIBUNE	FALSE	other_paper	0.172652315609646	0.138611454837538	0.0374748093903951	0.20089108002786	0.124197286333401	0.0124953518341211	0.249741089072864	0.063936612894174	7	0.249741089072864
840	Inside Bay Area	Newspaper	NA	California	June 15, 2007	2007	6	138	She ate grits and toast for breakfast, lunched	1	0	1	1	1	INSIDE BAY AREA	FALSE	other_paper	0.0182326051684223	0.403847450217676	0.0385167598557597	0.070164250179914	0.00897418081540796	0.135743292710863	0.0095570338788074	0.314964427173149	2	0.403847450217676
841	The Atlanta Journal-Constitution	Letters		NA	November 25, 2007	2007	11	143	Drug sentencing: Responses to "Drug offenders n	1	0	1	1	1	ATLANTA JOURNAL CONSTITUTION	FALSE	other_paper	0.0604573369808588	0.0949175934243512	0.0270218597510207	0.0764485613987878	0.163443306412401	0.109763619571739	0.397353248169632	0.0705944742912105	7	0.397353248169632
842	The Fayetteville Observer	Newspaper	NA	Fayetteville, North Carolina	October 18, 2009	2009	10	118	Oct. 18--Q: I would like to know if there is a p	1	0	1	1	1	FAYETTEVILLE OBSERVER	FALSE	other_paper	0.0420952264661937	0.14951163703258	0.402505575473432	0.00771590673029871	0.00834705005897848	0.0808512749084114	0.0055961766857255	0.303377152644381	3	0.402505575473432
843	The Washington Post	Newspaper		NA	October 16, 2003	2003	10	190	U.S. authorities are trying to alert families in	1	0	1	1	1	WASHINGTON POST	TRUE	major_paper	0.0993065369623667	0.524081901929693	0.0489380723763308	0.0503724184333667	0.00675213064177209	0.0331358617812902	0.155601606176097	0.081811471699083	2	0.524081901929693
844	The Washington Post	Newspaper		NA	October 19, 2004	2004	10	178	The Disaster Food Stamp Program was supposed to	1	0	1	1	1	WASHINGTON POST	TRUE	major_paper	0.188019334479968	0.42151824548701	0.00749887465104233	0.0195926630517417	0.214322524263026	0.0578995717132178	0.0354443207576257	0.0557044655963684	2	0.42151824548701
845	The Bismarck Tribune	Newspaper	NA	NA	July 24, 1996	1996	7	271	""In the richest society in the history of the h	1	0	1	1	1	BISMARCK TRIBUNE	FALSE	other_paper	0.0535656764893685	0.260318854320272	0.0605401633891346	0.189041222573727	0.0223080239547287	0.0280054680404774	0.295784690588114	0.0904359006441774	7	0.295784690588114
846	Wyoming Tribune-Eagle	Newspaper	LOCAL NEWS	Cheyenne	January 30, 2009	2009	1	109	By Jodi Rogstad jrogstad@wyomingnews.com CHEYE	1	0	1	1	1	WYOMING TRIBUNE EAGLE	FALSE	other_paper	0.0353323989572005	0.496104326765963	0.0230764875095727	0.0054188462108318	0.00673085203387982	0.0112330928588292	0.0073363367430005	0.414767658920722	2	0.496104326765963
847	Brattleboro Reformer	Newspaper	LOCAL LENGTH: 2974 words Today BCTV Channel 8: 8 a.m., Army Newswatch	Vermont	February 14, 2007	2007	2	134	Today BCTV Channel 8: 8 a.m., Army Newswatch;	1	0	1	1	1	BRATTLEBORO REFORMER	FALSE	other_paper	0.00413129735254591	0.0053590625031162	0.937509405745768	0.00872477230903827	0.00105034268834151	0.0206783921482896	0.0143500506575049	0.00819667659539559	3	0.937509405745768
848	USA TODAY	COVER STORY		NA	May 19, 2008	2008	5	125	Philomena Gist understands why it hurts so much	1	0	1	1	1	USA TODAY	TRUE	major_paper	0.00439697395407511	0.460131074796283	0.0226604797337574	0.144366710408225	0.00529468013155929	0.100867263817326	0.0327894309352756	0.229493386223498	2	0.460131074796283
849	Inland Valley Daily Bulletin	Newspaper	NA	Ontario, CA	June 26, 2009	2009	6	114	MONTCLAIR - Cleotilde Miranda wanted to make a c	1	0	1	1	1	INLAND VALLEY DAILY BULLETIN	FALSE	other_paper	0.0181781335170209	0.185764961559412	0.214362083469725	0.0195066689161687	0.00437366016544066	0.206071486910719	0.0210597257110712	0.330683279750443	8	0.330683279750443
850	Inside Bay Area	Newspaper	TIMES-STAR	California	January 1, 2007	2007	1	133	AFTER THE balloons drops and the holiday decorat	1	0	1	1	1	INSIDE BAY AREA	FALSE	other_paper	0.0314221965532841	0.233137032280932	0.223004252366019	0.0272603136039183	0.00701124148527766	0.0526973454270336	0.049784684275081	0.375682934008454	8	0.375682934008454
851	Palm Beach Post	Newspaper	A SECTION	Florida	June 24, 2006	2006	6	150	Florida's rate of food stamp payment mistakes in	1	0	1	1	1	PALM BEACH POST	FALSE	other_paper	0.13955509222784	0.561290461499473	0.00845893983242303	0.0553478383338902	0.0919576192425639	0.0567140170694686	0.0132724769401825	0.0734035548541583	2	0.561290461499473
852	Aljazeera.net	Web Publication	NA	NA	April 3, 2009	2009	4	112	Unemployment in the US has jumped to its highes	1	1	1	1	1	ALJAZEERA NET	FALSE	other_paper	0.0211486659199967	0.592065056247459	0.0206413320105656	0.0998517112804719	0.00519203676286061	0.0681676243263683	0.163474328733154	0.029459244719124	2	0.592065056247459
853	The Capital Times	Letter	EDITORIAL	Madison, Wisconsin	April 11, 2008	2008	4	124	Dear Editor: Contrary to your recent editorial,	1	0	1	1	1	CAPITAL TIMES	FALSE	other_paper	0.00924707246432658	0.185999263452352	0.0050096579272612	0.415326746688349	0.00283568001716362	0.137877712607989	0.229766473323488	0.0139373935190707	4	0.415326746688349
854	St. Louis Post-Dispatch	NA		Missouri	January 11, 1997	1997	1	253	DATELINE: JEFFERSON CITY The state of Misso	1	0	1	1	1	ST LOUIS POST DISPATCH	TRUE	major_paper	0.0586759943604804	0.772541542641393	0.00521630350239711	0.0780038141353496	0.0270841727250951	0.0144386305420266	0.00969997538321241	0.0343395667100459	2	0.772541542641393
855	Lowell Sun	NA	NA	Lowell, MA	December 12, 2001	2001	12	216	DATELINE: BOSTON The Legislature is expected t	1	0	1	1	1	LOWELL SUN	FALSE	other_paper	0.106410839916988	0.42684819566665	0.00498755755221738	0.368126870588856	0.00792247302470815	0.00516482516369044	0.0173458330447477	0.0631934050421422	2	0.42684819566665
856	Inside Bay Area	Newspaper	NA	California	June 17, 2007	2007	6	138	AS the public in general, and Republicans in par	1	0	1	1	1	INSIDE BAY AREA	FALSE	other_paper	0.00639652466461454	0.169814458991214	0.0391257257971263	0.107764473519357	0.0039469734175388	0.130001122145927	0.334667896827308	0.208282824636914	7	0.334667896827308
857	St. Paul Pioneer Press	Newspaper	BREAKING	Minnesota	August 16, 2008	2008	8	128	In Minnesota, most welfare fraud suspects never	1	0	1	1	1	ST PAUL PIONEER PRESS	FALSE	other_paper	0.0678134681481308	0.356708895205167	0.00288825364728177	0.049050172865371	0.394785461170604	0.00957300357467479	0.0608636468119815	0.0583170985767897	5	0.394785461170604
858	Inland Valley Daily Bulletin	Newspaper	NEWS LENGTH: 540 words BALDWIN PARK - West Covina resident Salome Arehiga struggles to feed herself and her three children with the $190 worth of food stamps she receives from the government every month. "A lot of the time what they give me isn't enough," said Arehiga while shopping last week at the Vallarta Supermarket in Baldwin Park. "If they gave me less, it would be even harder." Arehiga's b…	Ontario, CA	May 29, 2007	2007	5	137	BALDWIN PARK - West Covina resident Salome Arehi	1	0	1	1	1	INLAND VALLEY DAILY BULLETIN	FALSE	other_paper	0.0234306099862014	0.585855612236999	0.0277246610800027	0.232818309157685	0.00397862502319339	0.0416696965631045	0.019509121047925	0.0650133649048895	2	0.585855612236999
859	Chicago Daily Herald	Newspaper		NA	November 22, 2006	2006	11	155	Pantries in Zion, Aurora, West Chicago and Carpe	1	0	1	1	1	CHICAGO DAILY HERALD	FALSE	other_paper	0.286168737466454	0.408332404527915	0.0865979349812114	0.0449327168809978	0.00884722919509033	0.0191897259678193	0.0121260454038821	0.13380520557663	2	0.408332404527915
860	The Washington Post	Newspaper		NA	July 28, 2007	2007	7	139	The House yesterday passed a far-reaching new f	1	0	1	1	1	WASHINGTON POST	TRUE	major_paper	0.00848813556102957	0.0186513458157275	0.00701437612192297	0.593399252392388	0.0187038440221158	0.212944621088382	0.132831862619771	0.00796656237866138	4	0.593399252392388
861	The Maryland Gazette	Newspaper	FRONT	NA	December 10, 2008	2008	12	132	A record number of Marylanders are on food stamp	1	0	1	1	1	MARYLAND GAZETTE	FALSE	other_paper	0.100312556432139	0.653432974139292	0.0296055657100088	0.0139349534543375	0.00320754112463455	0.0224794878912656	0.00578465386719019	0.171242267381133	2	0.653432974139292
862	The New York Times	Newspaper		NA	March 24, 2002	2002	3	195	DATELINE: WASHINGTON, March 23 For the America	1	0	1	1	1	NEW YORK TIMES	TRUE	major_paper	0.00774766298257442	0.123554436922989	0.0433910108151884	0.445650885402703	0.0043240894752409	0.20451319831337	0.122707931068395	0.0481107850195394	4	0.445650885402703
863	The Bismarck Tribune	Newspaper	MONEY	NA	October 26, 2008	2008	10	130	WASHINGTON - Congress moved quickly on the $700	1	0	1	1	1	BISMARCK TRIBUNE	FALSE	other_paper	0.0120909693576608	0.249005903118255	0.00578602171632684	0.58874692661656	0.037960565029665	0.028665754174263	0.05688458538715	0.0208592746001191	4	0.58874692661656
864	The Bismarck Tribune	Newspaper	DAKOTA WIRE	NA	August 7, 2008	2008	8	128	McCain, Obama farm policies Major farm policies	1	0	1	1	1	BISMARCK TRIBUNE	FALSE	other_paper	0.00564899843064182	0.0249643267236621	0.00311447042624701	0.580668906561883	0.00258060450279782	0.289580711307404	0.0866070990095789	0.00683488303778501	4	0.580668906561883
865	Pittsburgh Post-Gazette	Newspaper		Pennsylvania	November 22, 2007	2007	11	143	Amid the abundance of Thanksgiving blessings, a	1	0	1	1	1	PITTSBURGH POST GAZETTE	FALSE	other_paper	0.0134958925553232	0.434512060146372	0.0153861794476233	0.245267498101779	0.00378449985689878	0.0933880666947079	0.0320444100348873	0.162121393162409	2	0.434512060146372
866	Lincoln Journal Star	Newspaper	B	Nebraska	June 16, 2006	2006	6	150	DATELINE: LINCOLN, NE The director of one of s	1	0	1	1	1	LINCOLN JOURNAL STAR	FALSE	other_paper	0.13643758379205	0.210692428487824	0.13187600839828	0.15232644344363	0.0143462583193018	0.051076462487974	0.256431698746385	0.046813116324555	7	0.256431698746385
867	The Santa Fe New Mexican	Newspaper	LOCAL NEWS	New Mexico	April 17, 2008	2008	4	124	Soaring food costs, gas prices are likely factor	1	0	1	1	1	SANTA FE NEW MEXICAN	FALSE	other_paper	0.0845586335365827	0.600616619753703	0.0161549911849252	0.0103248535271995	0.00404775308943814	0.0972302474337428	0.00718484988022755	0.179882051594181	2	0.600616619753703
868	Brattleboro Reformer	Newspaper	NA	Vermont	August 16, 2007	2007	8	140	According to the U.S. Labor Department, food pri	1	0	1	1	1	BRATTLEBORO REFORMER	FALSE	other_paper	0.00892224561948854	0.536758450754667	0.0124158461515873	0.0331908461505898	0.00153481756260195	0.223420399963682	0.0887027691563926	0.0950546246409906	2	0.536758450754667
869	The Bismarck Tribune	Newspaper	NA	NA	January 31, 1997	1997	1	253	Federal welfare reform takes effect in North Dak	1	0	1	1	1	BISMARCK TRIBUNE	FALSE	other_paper	0.175805465076633	0.467436132716337	0.0310344479064567	0.204468825418022	0.00989165101253855	0.0870110811892728	0.0116255735139282	0.0127268231668118	2	0.467436132716337
870	Topeka Capital-Journal	Newspaper	A	Kansas	August 12, 2005	2005	8	164	Credit is due On Aug. 8, a story in The Topeka	1	0	1	1	1	TOPEKA CAPITAL JOURNAL	FALSE	other_paper	0.0147449263705815	0.0710092229597548	0.0143729210753804	0.418261699338657	0.0397430802306157	0.101210730868725	0.325713834468356	0.0149435846879302	4	0.418261699338657
871	Brattleboro Reformer	Newspaper	LOCAL LENGTH: 2954 words Today BCTV Channel 8: 8 a.m., Army Newswatch	Vermont	February 7, 2007	2007	2	134	Today BCTV Channel 8: 8 a.m., Army Newswatch;	1	0	1	1	1	BRATTLEBORO REFORMER	FALSE	other_paper	0.0242442996852856	0.0042777948933868	0.923087825940542	0.00234093710874399	0.00454349956416945	0.00609845991986217	0.0257790854410741	0.00962809744693587	3	0.923087825940542
872	News-Journal	NA	SECTION C	Daytona Beach, Florida	July 27, 2009	2009	7	115	DATELINE: DAYTONA BEACH DAYTONA BEACH -- Despi	1	0	1	1	1	NEWS JOURNAL	FALSE	other_paper	0.180504065916896	0.614765680512974	0.0115612742205747	0.0849583689298359	0.0397011826194475	0.0151587752910963	0.0126118521552896	0.0407388003538859	2	0.614765680512974
873	The New York Times	Newspaper	Section A	NA	November 29, 2001	2001	11	215	DATELINE: WASHINGTON, Nov. 28 President Bush j	1	0	1	1	1	NEW YORK TIMES	TRUE	major_paper	0.00350200267286813	0.0199886526149754	0.00414081611769309	0.51339402080694	0.0157366501075386	0.182762328540272	0.212325860828988	0.0481496683107246	4	0.51339402080694
874	Florida Times-Union	Newspaper		Jacksonville	April 16, 2009	2009	4	112	David Glaze was a cook in Georgia looking for a	1	0	1	1	1	FLORIDA TIMES UNION	FALSE	other_paper	0.0134377109182721	0.626873263180635	0.00979301810171729	0.0466654071389942	0.00286003780546228	0.033839440995585	0.0249312783682752	0.241599843491059	2	0.626873263180635
875	St. Louis Post-Dispatch	BRIEF	NEWS	Missouri	July 10, 2009	2009	7	115	DATELINE: 0 Democrats take decision from Oval	1	0	1	1	1	ST LOUIS POST DISPATCH	TRUE	major_paper	0.0275838969635314	0.0469312781245078	0.0102325472005577	0.482224204849777	0.14198168142081	0.0120644463208896	0.259349510931688	0.0196324341882385	4	0.482224204849777
876	The Oklahoman	Newspaper	NEWS	Oklahoma City, OK	October 10, 2007	2007	10	142	LoVECCHIO Funeral services for Joseph Victor LoV	1	0	1	1	1	OKLAHOMAN	FALSE	other_paper	0.0139807888399037	0.027602296005344	0.31422826702047	0.00379838655111745	0.207232374708339	0.0105509255530075	0.0205052901276036	0.402101671194215	8	0.402101671194215
877	Spokesman Review	Newspaper		Spokane, WA	June 2, 2009	2009	6	114	DATELINE: BOISE A new nationwide study of chil	1	0	1	1	1	SPOKESMAN REVIEW	FALSE	other_paper	0.0275379196588628	0.614590636379254	0.0467861194900862	0.0130924058474402	0.015785441095849	0.0454538338035528	0.0156657256750175	0.221087918049938	2	0.614590636379254
878	The New York Times	Newspaper	Section B	NA	December 25, 2002	2002	12	204	A processing problem that incorrectly removed ne	1	0	1	1	1	NEW YORK TIMES	TRUE	major_paper	0.140613643355433	0.595559363247653	0.00381102943267885	0.0610086269358165	0.0853540003543752	0.00918634794971673	0.0756617710495141	0.0288052176748125	2	0.595559363247653
879	San Bernardino Sun	Newspaper	NA	California	March 4, 2008	2008	3	123	SAN BERNARDINO - There's something going on in t	1	0	1	1	1	SAN BERNARDINO SUN	FALSE	other_paper	0.0539801791792169	0.62319100173661	0.141431081487082	0.0822658026636048	0.00403634315724632	0.0210870865566084	0.0282029051551317	0.0458056000644997	2	0.62319100173661
880	The New York Times	NA	Section B	NA	March 24, 1999	1999	3	231	A multimillion-dollar error in distributing food	1	0	1	1	1	NEW YORK TIMES	TRUE	major_paper	0.188566039296845	0.425061731911124	0.0502098176327901	0.0323902724247753	0.103907313265631	0.008213010322309	0.0239924561959435	0.167659358950582	2	0.425061731911124
881	The Washington Post	Newspaper		NA	November 26, 2008	2008	11	131	Fueled by rising unemployment and food prices,	1	0	1	1	1	WASHINGTON POST	TRUE	major_paper	0.0227356691320794	0.585555982341593	0.00609608330522906	0.198012786670045	0.00272014233034021	0.0909407039381823	0.0245106731609524	0.069427959121578	2	0.585555982341593
882	The Daily News of Los Angeles	Newspaper		NA	December 11, 2006	2006	12	156	Los Angeles County's welfare system is the targ	1	0	1	1	1	DAILY NEWS OF LOS ANGELES	FALSE	other_paper	0.123518045877304	0.506882274481904	0.00445093420334403	0.0456946798030424	0.279277734335863	0.00296373847607129	0.0181436633437124	0.0190689294787589	2	0.506882274481904
883	Charleston Gazette	Newspaper		West Virginia	September 13, 2009	2009	9	117	INSIDE: Unemployment threatens child support 1B	1	0	1	1	1	CHARLESTON GAZETTE	FALSE	other_paper	0.0172172539129128	0.805583220619048	0.0528680218283921	0.0222692250214825	0.0290245248855464	0.00852700100443657	0.0150124173742647	0.0494983353539172	2	0.805583220619048
884	The New York Times	NA	Section A	NA	February 2, 1998	1998	2	242	DATELINE: WASHINGTON, Jan. 30 In the budget h	1	0	1	1	1	NEW YORK TIMES	TRUE	major_paper	0.0108591172647748	0.245091152985146	0.00215910231324105	0.426784498133117	0.0153230492756433	0.0134174938115075	0.244420704001124	0.0419448822154462	4	0.426784498133117
885	The Daily Republic	Newspaper	NA	Mitchell, South Dakota	December 19, 2008	2008	12	132	Dec. 19--Tom Vilsack's nomination as the next se	1	0	1	1	1	DAILY REPUBLIC	FALSE	other_paper	0.015076761479537	0.0323659364651015	0.145105643474361	0.101408758656735	0.0210152336039829	0.321714131278459	0.324041747796748	0.0392717872450772	7	0.324041747796748
886	The Washington Post	Newspaper	A SECTION	NA	February 4, 2003	2003	2	182	Agriculture Secretary Ann M. Veneman released w	1	0	1	1	1	WASHINGTON POST	TRUE	major_paper	0.0828230844506191	0.0949880809047339	0.00381518703129157	0.684429422427508	0.0305621001608933	0.073762354185883	0.0248698767538662	0.00474989408520448	4	0.684429422427508
887	The Dispatch	Newspaper	BUSINESS AND FINANCIAL NEWS LENGTH: 704 words Aug. 23--GILROY -- It took William Clark six days to sign up for food stamps, he said -- and he's lucky. With a sound mind and Victory Outreach's roof over his head, the former mechanic was able to juggle the paperwork and office visits required to get food stamps, a bonus that brings his monthly income to $325. "It takes time," he said, "but I stayed…	Gilroy, California	August 23, 2007	2007	8	140	Aug. 23--GILROY -- It took William Clark six day	1	0	1	1	1	DISPATCH	FALSE	other_paper	0.185159194248068	0.487646920853698	0.0635236932666569	0.0206619043299179	0.0207965351232271	0.0156315625716186	0.0107939811932565	0.195786208413557	2	0.487646920853698
888	The Washington Post	Newspaper	Metro	NA	August 15, 2004	2004	8	176	Paul Edward Huber, 86, a financial official with	1	0	1	1	1	WASHINGTON POST	TRUE	major_paper	0.0543983207175369	0.0277386734794054	0.422541513559327	0.0238840671433348	0.0808067580449468	0.057817728589811	0.0963634170599487	0.236449521405689	3	0.422541513559327
889	The Daily News of Los Angeles	Newspaper	EDITORIAL	NA	December 21, 2005	2005	12	168	REUNITING with family and friends to share that	1	0	1	1	1	DAILY NEWS OF LOS ANGELES	FALSE	other_paper	0.0359291671246107	0.650114962286801	0.108968308948351	0.0372542468232231	0.00384436683207054	0.0802388741166486	0.0449569036859002	0.0386931701823944	2	0.650114962286801
890	St. Petersburg Times	Newspaper	CITRUS TIMES	Florida	April 24, 2005	2005	4	160	Residents in need no longer have to go to the st	1	0	1	1	1	ST PETERSBURG TIMES	FALSE	other_paper	0.274370948506129	0.564739603237407	0.087049555021345	0.00541778983856695	0.00594701252382549	0.00713024319861981	0.00316701302810112	0.0521778346460053	2	0.564739603237407
891	St. Petersburg Times	Newspaper	HERNANDO TIMES	Florida	April 30, 2005	2005	4	160	Residents in need no longer have to go to the st	1	0	1	1	1	ST PETERSBURG TIMES	FALSE	other_paper	0.26515564830156	0.559145864750968	0.0947844116476122	0.00542225159303213	0.00626980816278648	0.00749596744687587	0.00330893449752661	0.0584171135996393	2	0.559145864750968
892	The Capital Times	Newspaper	FRONT	Madison, Wisconsin	October 28, 2006	2006	10	154	When Jim Wallis' bus rolled into Madison two yea	1	0	1	1	1	CAPITAL TIMES	FALSE	other_paper	0.0103271122589928	0.193937343262189	0.0475720773854978	0.123946871381489	0.00605542485325293	0.0117140178822244	0.510199741040463	0.0962474119358909	7	0.510199741040463
893	Chicago Daily Herald	Newspaper	NEWS	NA	February 19, 2005	2005	2	158	Northwest suburban continuing education official	1	0	1	1	1	CHICAGO DAILY HERALD	FALSE	other_paper	0.0472141327035909	0.396305334745874	0.209655210549013	0.0180583631746019	0.0135798246677411	0.0248346859610739	0.255566486139722	0.034785962058383	2	0.396305334745874
894	The Berkshire Eagle	Newspaper	NA	Pittsfield, Massachusetts	March 14, 2007	2007	3	135	Albany Times Union The Food Stamp Program is sl	1	0	1	1	1	BERKSHIRE EAGLE	FALSE	other_paper	0.0960265326858901	0.448101126932994	0.0109065844216378	0.0968705400539333	0.00261477200099644	0.252069856290238	0.0785945125996173	0.0148160750146936	2	0.448101126932994
895	Lincoln Journal Star	Newspaper	B	Nebraska	August 11, 2003	2003	8	188	DATELINE: Lincoln, NE TAKE CARE OF OUR OWN T	1	0	1	1	1	LINCOLN JOURNAL STAR	FALSE	other_paper	0.0493140826027753	0.0922063629686105	0.0536762997255663	0.0715039774578339	0.0582661321859479	0.0584564878953172	0.390920541965744	0.225656115198205	7	0.390920541965744
896	Brattleboro Reformer	Newspaper	LOCAL LENGTH: 2417 words Today BCTV Channel 8: 8 a.m., Windham Wellness No. 6, Biological Medicine	Vermont	March 2, 2007	2007	3	135	Today BCTV Channel 8: 8 a.m., Windham Wellnes	1	0	1	1	1	BRATTLEBORO REFORMER	FALSE	other_paper	0.00232909818645593	0.0033732453319633	0.937358705905245	0.00613605347167174	0.00115190892526199	0.0089438342951953	0.0297285880142209	0.0109785658699859	3	0.937358705905245
897	Florida Times-Union	Newspaper		Jacksonville	February 10, 2009	2009	2	110	ST. SIMONS ISLAND - Georgia contractors showed o	1	0	1	1	1	FLORIDA TIMES UNION	FALSE	other_paper	0.0201890815076348	0.111635390684116	0.0689723064937551	0.302953685634349	0.00627053525672604	0.0858763720700399	0.0190996886398561	0.385002939713523	8	0.385002939713523
898	The Washington Post	Newspaper		NA	October 26, 2007	2007	10	142	The Senate Agriculture Committee, under pressure	1	0	1	1	1	WASHINGTON POST	TRUE	major_paper	0.0049633593468626	0.0347440537340768	0.00338660778663826	0.614185425765489	0.00201833284762358	0.269665859175569	0.0549758869599776	0.0160604743837627	4	0.614185425765489
899	Lincoln Journal Star	Newspaper	B	Nebraska	February 28, 2001	2001	2	206	HELPING THE RICH According to President Bush, t	1	0	1	1	1	LINCOLN JOURNAL STAR	FALSE	other_paper	0.00776338034670311	0.0484401874260047	0.00824943157548062	0.163076677206568	0.00880643323413381	0.0185813313448417	0.53979611683646	0.205286442029808	7	0.53979611683646
900	San Bernardino Sun	Newspaper	NA	California	February 28, 2008	2008	2	122	SAN BERNARDINO - While Congress promises stimulu	1	0	1	1	1	SAN BERNARDINO SUN	FALSE	other_paper	0.0597758318833178	0.601877690027769	0.11350085102274	0.10563980720777	0.00669863689312633	0.0461208813906401	0.0327587351494055	0.0336275664252315	2	0.601877690027769
901	Kansas City Daily Record	NA	NA	Kansas City, MO	March 30, 2007	2007	3	135	A 43-year-old Kansas City man pleaded guilty and	1	0	1	1	1	KANSAS CITY DAILY RECORD	FALSE	other_paper	0.174980081317226	0.0847500828380491	0.0155801554187347	0.157748226748464	0.479566143525878	0.0244266086262986	0.0224607338913511	0.0404879676339982	5	0.479566143525878
902	St. Louis Post-Dispatch	NA		Missouri	February 23, 1997	1997	2	254	People not working who have been on food stam	1	0	1	1	1	ST LOUIS POST DISPATCH	TRUE	major_paper	0.0284543576709194	0.604256071376954	0.0285588129627054	0.201237258119584	0.00634471007803326	0.0135038087037245	0.0365518867754447	0.081093094312635	2	0.604256071376954
903	Savannah Morning News	Newspaper	NA	Georgia	July 23, 2008	2008	7	127	Jul. 23--COLUMBIA, S.C. -- Food assistance to ne	1	0	1	1	1	SAVANNAH MORNING NEWS	FALSE	other_paper	0.057504243367034	0.761999478102313	0.0519204469789055	0.00821043924424541	0.00287268697600102	0.0485097353275382	0.00617726825131035	0.0628057017526526	2	0.761999478102313
904	The New York Times	Newspaper	Section 1	NA	June 13, 2004	2004	6	174	DATELINE: WASHINGTON, June 12 The Bush adminis	1	0	1	1	1	NEW YORK TIMES	TRUE	major_paper	0.242779049966714	0.220689233531894	0.0119477392917284	0.334440540705033	0.123091445501507	0.0211714939059688	0.0217032823276907	0.0241772147694648	4	0.334440540705033
905	The Oklahoman	Newspaper		NA	November 4, 2005	2005	11	167	DATELINE: WASHINGTON WASHINGTON -- The Senate	1	0	1	1	1	OKLAHOMAN	FALSE	other_paper	0.017336759980017	0.0164206663109689	0.00242568993966227	0.855380972967508	0.00966442473524096	0.0693400878357731	0.024604656257483	0.00482674197334648	4	0.855380972967508
906	The Salt Lake Tribune	Newspaper	NEWS	NA	May 2, 2009	2009	5	113	For a growing number of Utah Latinos, feeding th	1	0	1	1	1	SALT LAKE TRIBUNE	FALSE	other_paper	0.0775819278646215	0.496630906239196	0.0103277382426708	0.0230056632643403	0.0503027054758042	0.0276539429940031	0.207206830030643	0.107290285888721	2	0.496630906239196
907	North Adams Transcript	Newspaper	NA	Massachusetts	October 15, 2009	2009	10	118	Oct. 15--NORTH ADAMS -- Putting locally grown fa	1	0	1	1	1	NORTH ADAMS TRANSCRIPT	FALSE	other_paper	0.00886192635489946	0.121628823341885	0.359409291424093	0.0055021984752495	0.00135485746542607	0.295149237938951	0.0282787662235393	0.179814898775956	3	0.359409291424093
908	The Post-Star	Newspaper	NA	Glens Falls, New York	November 17, 2009	2009	11	119	Nov. 17--Warren County supervisors believe they	1	0	1	1	1	POST STAR	FALSE	other_paper	0.051929024909645	0.202452981386798	0.171776037333119	0.420514865373309	0.0432056008114328	0.0113561519319973	0.0566038286464213	0.0421615096072775	4	0.420514865373309
909	The Washington Post	NA	EDITORIAL	NA	April 11, 1997	1997	4	256	THE PRESIDENT said when he abandoned principl	1	0	1	1	1	WASHINGTON POST	TRUE	major_paper	0.00961959920056038	0.192228983885053	0.0027601906640365	0.47033081480074	0.0168156397261367	0.0114912223332284	0.253600216459829	0.0431533329304162	4	0.47033081480074
910	The Washington Post	Newspaper		NA	January 25, 2008	2008	1	121	The $150 billion stimulus package Congress and	1	0	1	1	1	WASHINGTON POST	TRUE	major_paper	0.00748591666824757	0.144186990736431	0.00362477399258005	0.576256895728716	0.00314337444127085	0.0729662376781615	0.0780527272579669	0.114283083496626	4	0.576256895728716
911	The Daily Courier	Newspaper	NA	Connelsville, Pennsylvania	April 22, 2008	2008	4	124	Apr. 22--The Community Action Food Bank announce	1	0	1	1	1	DAILY COURIER	FALSE	other_paper	0.106204200666918	0.201634098268752	0.490630083049481	0.0205021250056338	0.00373706837981488	0.124329466444509	0.00227645362355333	0.0506865045613373	3	0.490630083049481
912	South Bend Tribune	Newspaper	NEWS	Indiana	June 5, 2008	2008	6	126	There has been a lot of rhetoric about the new f	1	0	1	1	1	SOUTH BEND TRIBUNE	FALSE	other_paper	0.0172923489863488	0.193207709811299	0.00461794672077	0.446917971851261	0.0043814609689958	0.147298213434956	0.161859809689655	0.0244245385367142	4	0.446917971851261
913	St. Joseph News-Press	Newspaper	NA	Missouri	August 29, 2007	2007	8	140	Aug. 29--OSBORN, Mo. -- Leroy Shatto sells milk	1	0	1	1	1	ST JOSEPH NEWS PRESS	FALSE	other_paper	0.0138588563496038	0.0584131357079641	0.135386055881636	0.226054554031533	0.0107165178644594	0.238399501534554	0.056109548405641	0.261061830224609	8	0.261061830224609
914	St. Petersburg Times	LETTER	HERNANDO TIMES	Florida	December 28, 2005	2005	12	168	Re: Charity group to roast Rep. Ginny Brown-Wait	1	0	1	1	1	ST PETERSBURG TIMES	FALSE	other_paper	0.0459901331640546	0.0494913577583121	0.177274744918099	0.222457644902027	0.0390712592822842	0.0152161878981467	0.383099300191768	0.0673993718853081	7	0.383099300191768
915	Wilkes Barre Times Leader	Newspaper	B	Pennsylvania	November 6, 2005	2005	11	167	LATE last month, leaders of Congress and at the	1	0	1	1	1	WILKES BARRE TIMES LEADER	FALSE	other_paper	0.0582768551416225	0.0844589169466175	0.00994932865480433	0.480723594882706	0.0366746669770749	0.0177116564035829	0.268228873456341	0.0439761075372514	4	0.480723594882706
916	The Washington Post	Newspaper	HEALTH	NA	June 26, 2007	2007	6	138	Eating Well on Food Stamps A point not mention	1	0	1	1	1	WASHINGTON POST	TRUE	major_paper	0.0224479694125553	0.275203967401521	0.0530921940431441	0.0636957610746124	0.0461157111362432	0.232209355205176	0.172512497615917	0.134722544110831	2	0.275203967401521
917	Star Tribune	Newspaper		Minneapolis, MN	June 27, 2007	2007	6	138	A few members of Congress have recently taken a	1	0	1	1	1	STAR TRIBUNE	FALSE	other_paper	0.00754709012870898	0.140570248920969	0.0742137657968057	0.0666731543932373	0.00360621277169709	0.37639078126628	0.0522113101475862	0.278787436574715	6	0.37639078126628
918	Lincoln Journal Star	Newspaper	B	Nebraska	November 21, 1997	1997	11	263	The University of Nebraska- Lincoln's dean of ag	1	0	1	1	1	LINCOLN JOURNAL STAR	FALSE	other_paper	0.0183048159794906	0.157807284913232	0.0107191754033586	0.288990091771097	0.00495487467940429	0.126130686028421	0.156266345277446	0.236826725947551	4	0.288990091771097
919	The Oklahoman	Newspaper		Oklahoma City, OK	May 22, 2008	2008	5	125	DATELINE: WASHINGTON WASHINGTON - The House ac	1	0	1	1	1	OKLAHOMAN	FALSE	other_paper	0.0107248707726818	0.0694238695028092	0.00322246628682097	0.698774227160968	0.00314064331335585	0.121944536035097	0.0792138097187402	0.0135555772095264	4	0.698774227160968
920	Korea Times	Newspaper	NA	NA	December 8, 2009	2009	12	120	Scripps Howard News Service As a recent New Yor	1	0	1	1	1	KOREA TIMES	FALSE	other_paper	0.00495518144387794	0.459152222397902	0.0024486316400619	0.0372413399611588	0.00225192640593172	0.0107907127079615	0.421266445399652	0.061893540043454	2	0.459152222397902
921	The New York Times	Newspaper	Section A	NA	October 5, 2001	2001	10	214	DATELINE: WASHINGTON, Oct. 4 The House narrowl	1	0	1	1	1	NEW YORK TIMES	TRUE	major_paper	0.0049345369677886	0.0315927063393594	0.00716163897372501	0.604049627681854	0.00242638286777183	0.238544025824669	0.0981038440122416	0.013187237332591	4	0.604049627681854
922	The Record	Newspaper	NA	Stockton, California	January 26, 2009	2009	1	109	Jan. 26--The state Legislative Analyst's Office	1	0	1	1	1	RECORD	FALSE	other_paper	0.17172565621276	0.596519141660827	0.023509352281589	0.17884414890589	0.00322290179821928	0.00710195083946864	0.0112841391251897	0.00779270917605547	2	0.596519141660827
923	The Washington Post	Newspaper	A Section	NA	December 20, 2006	2006	12	156	Nearly one in five Hispanics lacks sufficient ac	1	0	1	1	1	WASHINGTON POST	TRUE	major_paper	0.0692705399329728	0.657411606549304	0.00573861688692021	0.0201914566159623	0.0072773867751375	0.0247402428451034	0.202623713330094	0.0127464370645055	2	0.657411606549304
924	The Pueblo Chieftain	Newspaper	BUSINESS AND FINANCIAL NEWS LENGTH: 750 words May 16--Pueblo County's welfare caseload continues to surge as the local jobless rate rises, with families - and not just single adults -- driving the increase. One in six Pueblo County residents received food stamps and Medicaid assistance as of April, according to the latest figures available from the Pueblo County Social Services department. "Obvio…	Colorado	May 16, 2009	2009	5	113	May 16--Pueblo County's welfare caseload continu	1	0	1	1	1	PUEBLO CHIEFTAIN	FALSE	other_paper	0.0224421794760959	0.756742928630523	0.118287645803337	0.0100098161685181	0.00518300559337766	0.0481630687830823	0.00548395799581145	0.0336873975492548	2	0.756742928630523
925	Vindicator	Newspaper	BUSINESS AND FINANCIAL NEWS LENGTH: 524 words Jul. 1--WARREN--The head of Trumbull County's public assistance agency is warning county commissioners that a third of the county population is on some sort of assistance, and funds for some programs have been exhausted. Thomas Mahoney, director of Trumbull County Job and Family Services, calls the situation "alarming," brought about by the high numbe…	Youngstown, Ohio	July 1, 2008	2008	7	127	Jul. 1--WARREN--The head of Trumbull County's pu	1	0	1	1	1	VINDICATOR	FALSE	other_paper	0.16217134380563	0.65410742524325	0.0538829432485392	0.011108027517915	0.00583312461792787	0.00833600053230319	0.00351354329032518	0.10104759174411	2	0.65410742524325
926	Brattleboro Reformer	Newspaper	NA	Vermont	November 17, 2009	2009	11	119	BRATTLEBORO -- Vermont had one of the largest in	1	0	1	1	1	BRATTLEBORO REFORMER	FALSE	other_paper	0.0105818400053286	0.824986633472796	0.0178445983097195	0.0361880349327724	0.00101258642026605	0.0404323906783183	0.0302262407536917	0.0387276754271079	2	0.824986633472796
927	The Tribune-Star	Newspaper	NA	Terre Haute, Indiana	February 15, 2009	2009	2	110	Feb. 15--A narrow window of opportunity is open	1	0	1	1	1	TRIBUNE STAR	FALSE	other_paper	0.0357324276943511	0.410705508600641	0.0934180725824922	0.195970920179112	0.00384151314379449	0.102178647450687	0.0798018178037835	0.0783510925451393	2	0.410705508600641
928	The News-Item	Newspaper	STATE AND REGIONAL NEWS LENGTH: 1054 words Feb. 6--Times are not getting any easier for Cyril Wasilewski, one of 325 former Fleetwood employees who lost his job in late 2008. "It's tough out there," Wasilewski said. He's been visiting PA CareerLink and searching online for a job since being laid off. He is not alone. Approximately 400 people visit the Shamokin branch of PA CareerLink each week, a…	Shamokin, Pennsylvania	February 6, 2009	2009	2	110	Feb. 6--Times are not getting any easier for Cy	1	0	1	1	1	NEWS ITEM	FALSE	other_paper	0.129073780159915	0.512588175833971	0.150259293625201	0.017555720291536	0.00591573302157887	0.0190937538665986	0.00196989556628579	0.163543647634914	2	0.512588175833971
929	Waterloo Courier	Newspaper	NA	Iowa	July 8, 2007	2007	7	139	Jul. 8--FIRST OF TWO PARTS WATERLOO -- A small	1	0	1	1	1	WATERLOO COURIER	FALSE	other_paper	0.0794497631630493	0.395422938790819	0.00713426889383144	0.14061214359453	0.00593900116344289	0.101723510621579	0.024479987446388	0.24523838632636	2	0.395422938790819
930	Chicago Daily Herald	Newspaper	NEWS	NA	September 22, 2008	2008	9	129	Board to mull class sizes: The Mundelein High S	1	0	1	1	1	CHICAGO DAILY HERALD	FALSE	other_paper	0.0702119386871022	0.130861038401113	0.616219460558513	0.0412140016505683	0.0113654981423697	0.0500233722387333	0.0295892211843088	0.050515469137292	3	0.616219460558513
931	Daily News	EXCLUSIVE	NEWS	New York	December 10, 2007	2007	12	144	THEY CALL her the Lipstick Bandit - but she says	1	0	1	1	1	DAILY NEWS	FALSE	other_paper	0.0473305563935417	0.0641385001127237	0.016071083908008	0.00676318015767296	0.38958188697964	0.00623494955280721	0.034272525438967	0.43560731745664	8	0.43560731745664
932	Lincoln Journal Star	Newspaper		Nebraska	August 24, 2009	2009	8	116	A million Nebraskans have participated in the WI	1	0	1	1	1	LINCOLN JOURNAL STAR	FALSE	other_paper	0.0453410829504952	0.377998575401727	0.0636959169644628	0.0200061663007906	0.00659221799105925	0.355985849095505	0.00849671263008859	0.121883478665871	2	0.377998575401727
933	The Irish Times	NA	WORLD NEWS	NA	August 23, 1996	1996	8	272	THOUSANDS of legal Irish immigrants in the US ca	1	0	1	1	1	IRISH TIMES	FALSE	other_paper	0.035913819798253	0.17188016701833	0.00278493475982538	0.365489670485087	0.00580880578786641	0.0124448177060392	0.395988735928516	0.00968904851608297	7	0.395988735928516
934	Lincoln Journal Star	Newspaper	B	Nebraska	October 28, 2005	2005	10	166	DATELINE: Lincoln, NE SENG PROPOSAL HAS LIMITS	1	0	1	1	1	LINCOLN JOURNAL STAR	FALSE	other_paper	0.0190237918609955	0.113937657021284	0.077050968157632	0.118776574308999	0.0674889577020735	0.104594796063509	0.207751024649811	0.291376230235696	8	0.291376230235696
935	Journal-World	Newspaper	STATE AND REGIONAL NEWS LENGTH: 149 words Jul. 1--Topeka -- Kansas is among states with the lowest error rates in their food stamp programs and will receive a nearly $1.6 million bonus for its efforts. Kansas had an error rate of 4.37 percent, earning a bonus for the second straight year, according to Kansas Department of Social and Rehabilitation Services. Last year, the state received a $861,13…	Lawrence, Kansas	July 1, 2006	2006	7	151	Jul. 1--Topeka -- Kansas is among states with th	1	0	1	1	1	JOURNAL WORLD	FALSE	other_paper	0.104160250497109	0.707968654515169	0.117512368277161	0.0182802361550144	0.00607683855031211	0.0181430079456028	0.00616954611983466	0.0216890979397962	2	0.707968654515169
936	The Bismarck Tribune	Newspaper	NA	NA	April 23, 1996	1996	4	268	Montana rainbows threaten more than native trou	1	0	1	1	1	BISMARCK TRIBUNE	FALSE	other_paper	0.0817815785509334	0.0581824249247917	0.0159193557445377	0.030245084197625	0.120225508377504	0.286090759408316	0.204999278372651	0.202556010423641	6	0.286090759408316
937	The Washington Post	Newspaper		NA	November 16, 2006	2006	11	155	Mary Jane Blaine chose a round table in the cent	1	0	1	1	1	WASHINGTON POST	TRUE	major_paper	0.0137252098897306	0.475161638028347	0.0707297670199759	0.0073720368711876	0.0031121566104997	0.0110334994124632	0.0163495771145229	0.402516115053273	2	0.475161638028347
938	Chicago Daily Herald	Newspaper	NEWS	NA	February 13, 2007	2007	2	134	Give part of gas tax hike to Kane seniors Kane	1	0	1	1	1	CHICAGO DAILY HERALD	FALSE	other_paper	0.104795446733189	0.196408862224838	0.124030580819211	0.10248143116857	0.0655251636738252	0.00883960130332447	0.358572001366772	0.0393469127102698	7	0.358572001366772
939	The Capital	Newspaper	OBITUARIES	Annapolis, MD	January 8, 2006	2006	1	145	Mable Elder Mable Veronica Larkins "Ronnie" El	1	0	1	1	1	CAPITAL	FALSE	other_paper	0.016682948378953	0.0302430581337025	0.525810778344024	0.019398072148854	0.0617571776304013	0.0448121160784951	0.0302777173154212	0.271018131970149	3	0.525810778344024
940	Hartford Courant	COLUMN	LIFE	Connecticut	March 2, 2008	2008	3	123	A funny thing happened last year when Rabbi Donn	1	0	1	1	1	HARTFORD COURANT	FALSE	other_paper	0.0108204151175195	0.266905223818378	0.161346341546266	0.0539143465964846	0.00434634646505018	0.0770044247115599	0.0446142773188287	0.381048624425914	8	0.381048624425914
941	Contra Costa Times	Newspaper	LETTERS LENGTH: 551 words REP. BARBARA LEE'S concern for the economy is understandable, but a bit exaggerated on your opinion page of April 21. The unemployment rate of 5.1 percent is still lower than the average of either Clinton or G.W. Bush years in office. Her statement that "800,000 jobs were eliminated last month" could be attributed to lax editing, since the accurate figure is 80,000. Lee …	California	April 30, 2008	2008	4	124	REP. BARBARA LEE'S concern for the economy is un	1	0	1	1	1	CONTRA COSTA TIMES	FALSE	other_paper	0.0918470855198047	0.298101078173014	0.05241106354266	0.18403921789075	0.0124440930473121	0.115611389320919	0.229290975562363	0.0162550969431772	2	0.298101078173014
942	The Washington Post	Newspaper	Alexandria - Arlington Extra	NA	October 9, 2003	2003	10	190	Joseph L. Charboneau and Paul W. Duncan, Arling	1	0	1	1	1	WASHINGTON POST	TRUE	major_paper	0.261134447876543	0.0996019074682253	0.374976212957906	0.00886258359483079	0.205411422208075	0.0101812356901564	0.00705033132652471	0.0327818588777386	3	0.374976212957906
943	The Oklahoman	Newspaper	NEWS METRO/STATE	Oklahoma City, OK	December 10, 2010	2010	12	108	The number of Oklahomans receiving aid under the	1	0	1	1	1	OKLAHOMAN	FALSE	other_paper	0.0241183421570965	0.841991988625148	0.00303782885575036	0.0821292555909325	0.00448113434830313	0.00895391692776713	0.014674855810544	0.0206126776844582	2	0.841991988625148
944	Mail Tribune	Newspaper	NA	Medford, Oregon	February 17, 2010	2010	2	98	Feb. 17--One in five Jackson County residents re	1	1	1	1	1	MAIL TRIBUNE	FALSE	other_paper	0.0394707452284756	0.836411039683502	0.0905313988004662	0.00663541253536561	0.00250090693744622	0.00640653128162182	0.000899090941834747	0.0171448745912879	2	0.836411039683502
945	San Bernardino Sun	Newspaper	NA	California	January 25, 2010	2010	1	97	Photo Gallery: Agriculture Subcommittee Fingerp	1	1	1	1	1	SAN BERNARDINO SUN	FALSE	other_paper	0.129052273000229	0.280778919030389	0.071846271003079	0.293868641972071	0.090751622055327	0.0611634891260438	0.0344450896991984	0.0380936941136638	4	0.293868641972071
946	Brattleboro Reformer	Newspaper	NA	Vermont	September 25, 2010	2010	9	105	Saturday September 25, 2010 BRATTLEBORO -- Verm	1	1	1	1	1	BRATTLEBORO REFORMER	FALSE	other_paper	0.146481469445555	0.675702794295716	0.043791761409107	0.0292002278502002	0.00230869805605732	0.0717855638917477	0.0160799253073628	0.0146495597442547	2	0.675702794295716
947	Bangor Daily News	Newspaper	Pg. B6 LENGTH: 776 words Four billion dollars. That's how much Americans spend in food stamp dollars each year to buy sugar-sweetened, carbonated soft drinks. In Maine, it translates to about $2 million a year. Imagine, says Maine pediatric dentist and public health advocate Jonathan Shenkin, how much healthful food could be purchased with those dollars. "If you gave that money to the food banks,…	Maine	July 28, 2010	2010	7	103	Four billion dollars. That's how much Americans	1	1	1	1	1	BANGOR DAILY NEWS	FALSE	other_paper	0.0169051675973706	0.248339492629355	0.0315391264238321	0.103157706176339	0.00389318201462275	0.41599489491557	0.158538869139182	0.0216315611037284	6	0.41599489491557
948	Charleston Daily Mail	Newspaper		West Virginia	November 9, 2010	2010	11	107	SOMETIMES, you don't know whether to cheer or we	1	1	1	1	1	CHARLESTON DAILY MAIL	FALSE	other_paper	0.0559967587235878	0.549719165202633	0.0292583498712935	0.118144886044038	0.00558705475809043	0.0550583720297399	0.0750949188171981	0.111140494553419	2	0.549719165202633
949	The Oklahoman	Newspaper	NEWS	Oklahoma City, OK	February 24, 2010	2010	2	98	The number of Oklahomans receiving food stamps a	1	1	1	1	1	OKLAHOMAN	FALSE	other_paper	0.0827786605468763	0.80342378469626	0.00666976643477496	0.0305964340806604	0.00714258330686359	0.00611692628237809	0.00771711005049706	0.0555547346016893	2	0.80342378469626
950	Indian Country Today	Newspaper	BUSINESS AND FINANCIAL NEWS LENGTH: 430 words July 21--PIERRE, S.D. -- For the 18th consecutive year, the South Dakota Department of Social Services' Supplemental Nutrition Assistance Program, formerly known as the Food Stamp Program, has been recognized nationally by the U.S. Department of Agriculture for quality in administration. "I am proud of the staffers who work with the SNAP program for h…	Oneida, New York	July 21, 2010	2010	7	103	July 21--PIERRE, S.D. -- For the 18th consecutiv	1	1	1	1	1	INDIAN COUNTRY TODAY	FALSE	other_paper	0.400754003774451	0.381527244726442	0.0137532887079889	0.0220697986140886	0.00231657033940227	0.164019438381449	0.00790432910583276	0.00765532635034557	1	0.400754003774451
951	Charleston Gazette	Newspaper		West Virginia	March 15, 2010	2010	3	99	Food stamps help put food on the table for more	1	1	1	1	1	CHARLESTON GAZETTE	FALSE	other_paper	0.232896474887565	0.403747454549705	0.128910737097402	0.0156588672098314	0.00400642551463245	0.124432490253332	0.00566137256813669	0.0846861779193967	2	0.403747454549705
952	The New York Times	Letter	Section A	NA	February 22, 2010	2010	2	98	To the Editor: Re ''Food Stamps Finding New Acc	1	1	1	1	1	NEW YORK TIMES	TRUE	major_paper	0.0766052651537346	0.577570717351255	0.00936529301409254	0.0509247081649242	0.0766166498215094	0.0209155428819939	0.101095016890395	0.0869068067220951	2	0.577570717351255
953	Lincoln Journal Star	Newspaper		Nebraska	September 25, 2010	2010	9	105	The Nebraska Department of Health and Human Serv	1	1	1	1	1	LINCOLN JOURNAL STAR	FALSE	other_paper	0.319564938245796	0.516740935744835	0.0481155281113611	0.0121126596116583	0.00496192049416478	0.0513512232992442	0.00543463074228082	0.0417181637506592	2	0.516740935744835
954	Lincoln Journal Star	Newspaper		Nebraska	July 5, 2010	2010	7	103	BY THE NUMBERS 1 in 9 Number of Nebraskans usin	1	1	1	1	1	LINCOLN JOURNAL STAR	FALSE	other_paper	0.00924142360388835	0.753274186382422	0.0107182456752692	0.00747839773954362	0.00103160146445815	0.127954259857647	0.00517256716354885	0.0851293181132222	2	0.753274186382422
955	Vallejo Times Herald	Newspaper	NA	California	September 23, 2010	2010	9	105	One in seven Americans lived in poverty in 2009.	1	1	1	1	1	VALLEJO TIMES HERALD	FALSE	other_paper	0.0102415139284381	0.563370908911346	0.018130757093108	0.299898393560784	0.00152990553253596	0.00797870954588864	0.0932397253697997	0.00561008605809909	2	0.563370908911346
956	The Chronicle of Philanthropy	Newspaper	GIVING	NA	January 14, 2010	2010	1	97	AKRON COMMUNITY FOUNDATION To provide shelter to	1	0	1	1	1	CHRONICLE OF PHILANTHROPY	FALSE	other_paper	0.0177054129995239	0.661093204750379	0.180739854071165	0.0101639972685561	0.000546299358650429	0.055192175306391	0.0149428307361353	0.0596162255092	2	0.661093204750379
957	Contra Costa Times	Newspaper	OPINION	California	September 25, 2010	2010	9	105	One in seven Americans lived in poverty in 2009.	1	1	1	1	1	CONTRA COSTA TIMES	FALSE	other_paper	0.0159454482842854	0.526296117042612	0.00488386125636981	0.319718010696501	0.0028298410617426	0.0128097705469849	0.101833566854025	0.0156833842574797	2	0.526296117042612
958	Right Vision News	Newspaper	NA	NA	October 1, 2010	2010	10	106	DATELINE: OLYMPIA OLYMPIA, Oct. 01 -- The Stat	1	1	1	1	1	RIGHT VISION NEWS	FALSE	other_paper	0.443426967740111	0.407565420823451	0.0165261994765393	0.0375334165687912	0.00444679543511726	0.0635240108420895	0.0213874906493115	0.00558969846458892	1	0.443426967740111
959	Right Vision News	Newspaper	NA	NA	August 22, 2010	2010	8	104	DATELINE: Karachi Karachi, Aug. 22 -- The U.S.	1	1	1	1	1	RIGHT VISION NEWS	FALSE	other_paper	0.161915075752699	0.222987873973674	0.0842891285553488	0.0455425612511961	0.00453153573412031	0.401933391986356	0.0672576273141527	0.0115428054324538	6	0.401933391986356
960	Right Vision News	Newspaper	NA	NA	October 1, 2010	2010	10	106	DATELINE: Boston Boston, Oct. 01 -- The State	1	1	1	1	1	RIGHT VISION NEWS	FALSE	other_paper	0.361210092834589	0.413714091114569	0.0129128824747325	0.0559625301206756	0.00574146120784516	0.0815713889773978	0.0626637000842799	0.00622385318591049	2	0.413714091114569
961	The Atlanta Journal-Constitution	Newspapers		NA	February 19, 2010	2010	2	98	Our national food bank network, Feeding America,	1	1	1	1	1	ATLANTA JOURNAL CONSTITUTION	FALSE	other_paper	0.0374211722046419	0.590212163810525	0.00777847510834195	0.121776444475811	0.00887531624883672	0.0757401641749689	0.112414580799323	0.0457816831775514	2	0.590212163810525
962	Northeast Mississippi Daily Journal	Newspaper	NA	Tupelo	May 28, 2010	2010	5	101	May 28--ASHLAND -- Two Benton County women were	1	1	1	1	1	NORTHEAST MISSISSIPPI DAILY JOURNAL	FALSE	other_paper	0.120912213668378	0.313612372099153	0.147078745294567	0.010356344441857	0.297211534869817	0.0762381323145978	0.00721991446865779	0.0273707428429718	2	0.313612372099153
963	The Washington Post	Newspaper	EDITORIAL COPY	NA	September 21, 2010	2010	9	105	The Sept. 17 front-page article "Poverty stats s	1	0	1	1	1	WASHINGTON POST	TRUE	major_paper	0.0216244836896781	0.677541300647316	0.00662259672986542	0.0497941631228619	0.0380377544283152	0.0104361681771448	0.152728242489899	0.0432152907149186	2	0.677541300647316
964	The	Newspaper	METRO	NA	Augusta Chronicle (Georgia) August 12, 2010	2010	8	104	DATELINE: COLUMBIA - In Aiken County, 220 addi	1	0	1	1	1	THE	FALSE	other_paper	0.134415190593592	0.68884317120811	0.00842822598445515	0.0353406591296073	0.013406061307623	0.0644352857793092	0.0398220918412852	0.0153093141560178	2	0.68884317120811
965	The Capital Times	Newspaper	THE CAP TIMES	Madison, Wisconsin	October 20, 2010	2010	10	106	Excerpts from Sept. 14 Should people be able to	1	1	1	1	1	CAPITAL TIMES	FALSE	other_paper	0.0115723185240081	0.243542410160303	0.0116877293514614	0.037881916474388	0.0208521372045008	0.176731357730861	0.233794061246302	0.263938069308175	8	0.263938069308175
966	The Edmond Sun	Newspaper	NA	Oklahoma	October 15, 2010	2010	10	106	Oct. 15--EDMOND -- Federal grand jury indictment	1	1	1	1	1	EDMOND SUN	FALSE	other_paper	0.228063505710436	0.113367051517637	0.0274819211421085	0.00751068420641473	0.508530263266561	0.101636152292906	0.0023531533391881	0.0110572685247482	5	0.508530263266561
967	USA TODAY	NEWSPAPER	NEWS	NA	April 23, 2010	2010	4	100	I don't believe a tweak in the Supplemental Nutr	1	1	1	1	1	USA TODAY	TRUE	major_paper	0.00639046277023806	0.23952862907465	0.0266594810072449	0.0453849267239509	0.00451334178188968	0.364180023496291	0.125059737590553	0.188283397555184	6	0.364180023496291
968	USA TODAY	NEWSPAPER	NEWS	NA	April 26, 2010	2010	4	100	While I can't say with certainty that the Supple	1	1	1	1	1	USA TODAY	TRUE	major_paper	0.0163041702589909	0.287768168549958	0.0442939276093966	0.057550176616995	0.0280676727838415	0.413092891537357	0.0883436961993908	0.06457929644407	6	0.413092891537357
969	Bangor Daily News	Newspaper		Maine	February 11, 2010	2010	2	98	As the economy stagnates and unemployment rates	1	1	1	1	1	BANGOR DAILY NEWS	FALSE	other_paper	0.012706628377766	0.666781909430701	0.0244232146454277	0.0120748607515252	0.00264833407020039	0.144920082279915	0.0139450397354679	0.122499930708997	2	0.666781909430701
970	The Oklahoman	Newspaper		Oklahoma City, OK	October 15, 2010	2010	10	106	A massive food stamp fraud investigation culmina	1	0	1	1	1	OKLAHOMAN	FALSE	other_paper	0.0821174413275797	0.158977901172459	0.00780480795605582	0.0204174947665145	0.682020497548084	0.0134616099457871	0.0087774566357917	0.0264227906477284	5	0.682020497548084
971	Brattleboro Reformer	Newspaper	NA	Vermont	November 19, 2010	2010	11	107	Friday November 19, 2010 BRATTLEBORO -- Though	1	1	1	1	1	BRATTLEBORO REFORMER	FALSE	other_paper	0.0112695391604273	0.463795075190818	0.0363049099497924	0.308742241752204	0.0014115956566237	0.0915329672416954	0.040396160007252	0.0465475110411869	2	0.463795075190818
972	The	Newspaper	METRO	NA	Augusta Chronicle (Georgia) September 25, 2010	2010	8	104	Comments from our readers: To the lady crying a	1	1	1	1	1	THE	FALSE	other_paper	0.0598291797480677	0.0726394865435516	0.151330941195246	0.0608126051094005	0.0661284875883924	0.038121067370313	0.180305366607002	0.370832865838027	8	0.370832865838027
973	Lowell Sun	Newspaper	NA	Massachusetts	July 7, 2010	2010	7	103	BOSTON -- The owner of the popular Khmer Angkor	1	1	1	1	1	LOWELL SUN	FALSE	other_paper	0.184230996733371	0.0618134401545968	0.0184393117555615	0.0138321654472548	0.403692876591831	0.281690508289034	0.0121731815003373	0.0241275195280121	5	0.403692876591831
974	The New York Times	Letter	Section A	NA	October 12, 2010	2010	10	106	To the Editor: Re ''No Food Stamps for Sodas,''	1	0	1	1	1	NEW YORK TIMES	TRUE	major_paper	0.0138600411813392	0.209339180656023	0.0641168137902356	0.0155284677888848	0.00851393769187515	0.335391725658728	0.199676394410047	0.153573438822868	6	0.335391725658728
975	Bangor Daily News	Editorial	NA	Maine	November 5, 2010	2010	11	107	Last month, New York City Mayor Michael Bloomber	1	1	1	1	1	BANGOR DAILY NEWS	FALSE	other_paper	0.0746409779129618	0.450255151846423	0.0130170168323367	0.0791449784174933	0.0286826901900113	0.262648500279743	0.0149585899223796	0.0766520945986515	2	0.450255151846423
976	Pittsburgh Tribune Review	Newspaper	NA	NA	December 7, 2010	2010	12	108	Pittsburgh City Councilwoman Natalia Rudiak had	1	0	1	1	1	PITTSBURGH TRIBUNE REVIEW	FALSE	other_paper	0.0490192831926867	0.523374930386523	0.0615684915253906	0.106820415411096	0.00774400622754348	0.0780201925968847	0.0184617091138729	0.154990971546002	2	0.523374930386523
977	The Salt Lake Tribune	Newspaper	NEWS	NA	April 10, 2010	2010	4	100	Most nights around 5 p.m., Eldon Hendricks walk	1	1	1	1	1	SALT LAKE TRIBUNE	FALSE	other_paper	0.0303039172081268	0.400488245747073	0.110625661720313	0.0163876933465976	0.00404006279029379	0.0635103355459084	0.0078081295259753	0.366835954115712	2	0.400488245747073
978	Deming Headlight	Newspaper	NA	New Mexico	April 16, 2010	2010	4	100	For the Headlight WASHINGTON, DC - Agriculture	1	1	1	1	1	DEMING HEADLIGHT	FALSE	other_paper	0.37114396510167	0.447717231944006	0.00541019685004815	0.112988052227745	0.00201057848941543	0.0442470733689296	0.0101907477181635	0.006292154300023	2	0.447717231944006
979	Wyoming Tribune-Eagle	Newspaper	LOCAL NEWS	Cheyenne	April 7, 2010	2010	4	100	By Baylie Evans bevans@wyomingnews.com CHEYENN	1	1	1	1	1	WYOMING TRIBUNE EAGLE	FALSE	other_paper	0.0405095561505511	0.752580494263617	0.00833803342189555	0.0170309214456055	0.00477561620629459	0.0327405768157883	0.0118629876776346	0.132161814018613	2	0.752580494263617
980	The New York Times	Newspaper	Section C	NA	January 22, 2010	2010	1	97	DATELINE: WASHINGTON Like a $10 bill, it was p	1	1	1	1	1	NEW YORK TIMES	TRUE	major_paper	0.112070279717536	0.211696712010556	0.149591771522502	0.0601131454061083	0.0137880357079155	0.163791516725291	0.172655985890747	0.116292553019343	2	0.211696712010556
981	Star Tribune	Newspaper		Minneapolis, MN	August 19, 2010	2010	8	104	WASHINGTON - Under growing pressure to offset ne	1	0	1	1	1	STAR TRIBUNE	FALSE	other_paper	0.0329236846748045	0.328963834830388	0.00963552666174119	0.411334971573696	0.00507151806960294	0.0567793743932621	0.0455021175943975	0.109788972202107	4	0.411334971573696
982	San Bernardino Sun	Newspaper	NA	California	January 23, 2010	2010	1	97	Nearly 1,500 San Bernardino County families coul	1	1	1	1	1	SAN BERNARDINO SUN	FALSE	other_paper	0.0826566433093512	0.609889403100055	0.0052893702700595	0.226016250615805	0.0075396761445104	0.00934386274424359	0.0319059873243927	0.0273588064915831	2	0.609889403100055
983	Daily Press - Victorville	Newspaper	NA	California	August 15, 2010	2010	8	104	Aug. 15--T h e n u m b e r o f S a n Bernardino	1	1	1	1	1	DAILY PRESS VICTORVILLE	FALSE	other_paper	0.0964981222694228	0.673368481772714	0.0387571611490573	0.13194323184572	0.00343145824475553	0.038989800105087	0.00668349483894429	0.0103282497742993	2	0.673368481772714
984	Star-News	Newspaper		Wilmington, NC	January 12, 2010	2010	1	97	WASHINGTON | The United States has more poor chi	1	1	1	1	1	STAR NEWS	FALSE	other_paper	0.00950300045028224	0.865836100775622	0.00704716617520492	0.0269979983566069	0.00186304885799815	0.0375784470539618	0.0258479536586412	0.0253262846716834	2	0.865836100775622
985	Lowell Sun	Newspaper	NA	Massachusetts	January 22, 2010	2010	1	97	From the outside, Robert Gallagher has an enviab	1	1	1	1	1	LOWELL SUN	FALSE	other_paper	0.0281722810084447	0.492636439034075	0.022572285839064	0.00705380285427981	0.00746698176037648	0.0221668359463836	0.00776067576011853	0.412170697797258	2	0.492636439034075
986	The Christian Science Monitor	Newspaper	NA	NA	October 26, 2010	2010	10	106	Before the recession, Mary Ellen Hayden was livi	1	1	1	1	1	CHRISTIAN SCIENCE MONITOR	FALSE	other_paper	0.0498921612940839	0.517259336359777	0.0316110204337672	0.0644368395096025	0.00680323978918119	0.0572492204550525	0.0774319880537622	0.195316194104773	2	0.517259336359777
987	Eureka Times Standard	Newspaper	NA	California	April 14, 2010	2010	4	100	Does your family come together for dinner on wee	1	0	1	1	1	EUREKA TIMES STANDARD	FALSE	other_paper	0.0136551608175699	0.0418218194816047	0.154318200584633	0.00335398917101276	0.00177006124562417	0.325218857649906	0.00666874610106149	0.453193164948589	8	0.453193164948589
988	Lincoln Journal Star	Newspaper		Nebraska	December 9, 2010	2010	12	108	LOCAL VIEW According to the Centers for Disease	1	1	1	1	1	LINCOLN JOURNAL STAR	FALSE	other_paper	0.0408438593739037	0.427059927281833	0.0456756939548539	0.159559900800749	0.00576123210303302	0.260375013296043	0.0466325238921586	0.0140918492974259	2	0.427059927281833
989	The New York Times	Newspaper	Section A	NA	September 24, 2010	2010	9	105	WASHINGTON -- In her campaign to reduce childhoo	1	0	1	1	1	NEW YORK TIMES	TRUE	major_paper	0.020332592159528	0.352340158361223	0.0107025093760911	0.417574383445744	0.00418328390107885	0.0866323788158553	0.0770522519819869	0.0311824419584926	4	0.417574383445744
990	St. Petersburg Times	Newspaper	POLITIFACT LENGTH: 1227 words A bill to aid state and local governments "is fully paid-for by closing costly corporate tax loopholes." Nancy Pelosi on Tuesday, August 10th, 2010 in a news release * * * THE RULING: BARELY TRUE On Aug. 10, 2010, House Speaker Nancy Pelosi, D-Calif., released a victory-lap press release after her chamber passed a bill to provide $26 billion in aid to states and loca…	Florida	August 13, 2010	2010	8	104	A bill to aid state and local governments "is f	1	1	1	1	1	ST PETERSBURG TIMES	FALSE	other_paper	0.0772273433089051	0.0892001025860639	0.0267632312700558	0.579993539574715	0.0313591498621061	0.0128324180000286	0.165759215419342	0.0168649999787833	4	0.579993539574715
991	Sentinel & Enterprise	Newspaper	NEWS	Fitchburg, Massachusetts	June 15, 2010	2010	6	102	FITCHBURG -- The Fitchburg Farmers Market is sla	1	1	1	1	1	SENTINEL ENTERPRISE	FALSE	other_paper	0.0172629926460012	0.105993392547248	0.235718649942551	0.00818567326010308	0.00413559408125694	0.410305061983376	0.011316715937079	0.207081919602385	6	0.410305061983376
992	Erie Times-News	Newspaper	NA	Pennsylvania	January 17, 2010	2010	1	97	Jan. 17--Her refrigerator near empty, her kitch	1	1	1	1	1	ERIE TIMES NEWS	FALSE	other_paper	0.0110309952215356	0.608620171270323	0.0793308882486568	0.00738120213247064	0.00398220163061828	0.0400639269927255	0.00512963373726655	0.244460980766403	2	0.608620171270323
993	St. Petersburg Times	Newspaper	NATIONAL	Florida	August 14, 2010	2010	8	104	The statement A bill to aid state and local gov	1	0	1	1	1	ST PETERSBURG TIMES	FALSE	other_paper	0.0512655384411187	0.080441688436223	0.00328669582933721	0.703456961344807	0.0147068450506179	0.00945776541509554	0.122300383294647	0.0150841221881531	4	0.703456961344807
994	The New York Times	Newspaper	Section WK	NA	October 17, 2010	2010	10	106	Seventeen years ago, Ann Landers got a letter f	1	1	1	1	1	NEW YORK TIMES	TRUE	major_paper	0.0062780052381034	0.272202868322692	0.00793059274207771	0.137851583973616	0.00672753043895601	0.198801819375211	0.283919375676468	0.0862882242328759	7	0.283919375676468
995	The Salt Lake Tribune	Newspaper	STATE	NA	January 8, 2010	2010	1	97	Nearly 100,000 households in Utah are now relyin	1	1	1	1	1	SALT LAKE TRIBUNE	FALSE	other_paper	0.0142859235322808	0.734604221493391	0.0327407481405229	0.00734972149552473	0.00453034616433026	0.0242313873437189	0.0216872339710738	0.160570417859157	2	0.734604221493391
996	Star-News	Newspaper	Pg. 3A LENGTH: 1288 words Routed to foodstamps-1A-UNIVERSALDESK by NUNNS at Oct 16, 2010 7:54:50 PM BC-FOOD-STAMP-REVIEW-ART-NYT LET THEM EAT BROCCOLI By ANEMONA HARTOCOLLIS= <0x000A> (ART ADV: Photo is being sent to NYT photo clients. Nonsubscribers can purchase one-time rights by calling: 1-888-603-1036 or 1-888-346-9867.) (The Week in Review) (NOTE TO INTERNATIONAL CLIENTS: For international c…	Wilmington, NC	October 18, 2010	2010	10	106	Routed to foodstamps-1A-UNIVERSALDESK by NUNNS	1	1	1	1	1	STAR NEWS	FALSE	other_paper	0.0109762838395074	0.234413935290155	0.0687213660562378	0.125674425929283	0.0055561752420931	0.198013590053943	0.272627420770399	0.0840168028183822	7	0.272627420770399
997	The Sun	Newspaper	NA	Lowell, Massachusetts	January 22, 2010	2010	1	97	Jan. 22--From the outside, Robert Gallagher has	1	1	1	1	1	SUN	FALSE	other_paper	0.0316653386730812	0.488339487964464	0.0515606734894591	0.00451675001101737	0.00616951619727762	0.0202279895092725	0.00686404575225094	0.390656198403177	2	0.488339487964464
998	USA TODAY	NEWSPAPER		NA	April 20, 2010	2010	4	100	Like kids in a cafeteria, Congress is busy these	1	1	1	1	1	USA TODAY	TRUE	major_paper	0.0062539386593439	0.284685244773195	0.013260918116998	0.025590226948436	0.00711117684100962	0.184723628854757	0.184007489434532	0.294367376371729	8	0.294367376371729
999	Las Cruces Sun-News	Newspaper	NEWS LENGTH: 330 words LAS CRUCES - Nearly 11,000 students in 22 LCPS elementary schools will sample a variety of fruits, vegetables and whole grains - including Santa Claus melons, jicama and barley salad - during monthly food tastings at their schools throughout the 2010-11 school year. "Along with lessons about the foods' history, crop-growing information and health benefits, students will hav…	New Mexico	September 16, 2010	2010	9	105	LAS CRUCES - Nearly 11,000 students in 22 LCPS e	1	1	1	1	1	LAS CRUCES SUN NEWS	FALSE	other_paper	0.0221400872551099	0.273547791396553	0.252072406019048	0.00776982564754044	0.00250314031203206	0.339944551849957	0.0117552217813363	0.0902669757384232	6	0.339944551849957
1000	Palos Verdes Peninsula News	Newspaper	STATE AND REGIONAL NEWS LENGTH: 755 words Apr. 22--Her flair for food got her a cooking show on the Food Network called "Ask Aida," and now TV host Aida Mollenkamp will share her talents with Peace4Kids youth during a visit to Chadwick School on Saturday. Peace4Kids is a 12-year-old program that provides services for foster and at-risk youth ages 5 to 18, and through age 24 after they transition …	California	April 22, 2010	2010	4	100	Apr. 22--Her flair for food got her a cooking sh	1	0	1	1	1	PALOS VERDES PENINSULA NEWS	FALSE	other_paper	0.0114861848979516	0.17113595952611	0.22012662002669	0.0034918571498807	0.00210646463767373	0.107627754007989	0.0156925421131387	0.468332617640566	8	0.468332617640566
1001	Chico Enterprise-Record	Newspaper	NA	California	May 23, 2010	2010	5	101	CHICO It was a nice, breezy morning Thursday whe	1	0	1	1	1	CHICO ENTERPRISE RECORD	FALSE	other_paper	0.00752661815725374	0.101002898729399	0.298978159196929	0.00519639764591034	0.00350101955498848	0.315390019292248	0.0110563506649669	0.257348536758305	6	0.315390019292248
1002	The New York Times	Series	Section A	NA	February 11, 2010	2010	2	98	A decade ago, New York City officials were so r	1	1	1	1	1	NEW YORK TIMES	TRUE	major_paper	0.0155818938065904	0.465352847799711	0.00864756071738445	0.0641882903988928	0.0347826316202814	0.0404088508405949	0.160462126770149	0.210575798046396	2	0.465352847799711
1003	Las Cruces Sun-News	Newspaper	NA	New Mexico	January 24, 2010	2010	1	97	CHAPARRAL -- A mob of squirmy second-graders hop	1	0	1	1	1	LAS CRUCES SUN NEWS	FALSE	other_paper	0.0280489785250017	0.0499693998630655	0.36636934918134	0.00396580800767229	0.00521225581891991	0.139379825522918	0.0170516857612485	0.390002697319834	8	0.390002697319834
1004	San Bernardino Sun	Newspaper	NA	California	January 24, 2010	2010	1	97	They're free, they're accepted in most places an	1	1	1	1	1	SAN BERNARDINO SUN	FALSE	other_paper	0.146429098909047	0.45862886468471	0.0478406909982643	0.0951084824509763	0.0422043855897995	0.0338323082770806	0.0219010305555844	0.154055138534538	2	0.45862886468471
1005	Star-News	Newspaper		Wilmington, NC	November 16, 2010	2010	11	107	WASHINGTON | U.S. agriculture officials said Mon	1	0	1	1	1	STAR NEWS	FALSE	other_paper	0.00984197549172054	0.809333108664198	0.012239527415311	0.0594560584436841	0.00116327539052258	0.0856888692790915	0.0111170023634663	0.0111601829520054	2	0.809333108664198
1006	The International Herald Tribune	Newspaper		NA	January 4, 2010	2010	1	97	DATELINE: CAPE CORAL, Florida ABSTRACT About	1	0	1	1	1	INTERNATIONAL HERALD TRIBUNE	FALSE	other_paper	0.0179736869753381	0.528389399665243	0.00449902647818107	0.0571776789665926	0.0267976952094455	0.0280487329208465	0.0246231265644771	0.312490653219876	2	0.528389399665243
1007	Investor's Business Daily	Newspaper	ISSUES & INSIGHTS	NA	August 12, 2010	2010	8	104	Corruption: In an election year in which Democra	1	0	1	1	1	INVESTOR S BUSINESS DAILY	FALSE	other_paper	0.0486118942953014	0.187665115975046	0.00226803635516097	0.282456135915364	0.0193128953498473	0.00995022172851687	0.429077775180638	0.0206579252001252	7	0.429077775180638
1008	The International Herald Tribune	Newspaper		NA	January 4, 2010	2010	1	97	DATELINE: CAPE CORAL, Florida ABSTRACT About	1	0	1	1	1	INTERNATIONAL HERALD TRIBUNE	FALSE	other_paper	0.0191586920929203	0.580616787059797	0.00389081443716596	0.028843737573863	0.0313951212568684	0.0237385014115749	0.0375814177205189	0.274774928447292	2	0.580616787059797
1009	Las Cruces Sun-News	Newspaper	NA	New Mexico	January 25, 2010	2010	1	97	For more local education-related stories, helpfu	1	0	1	1	1	LAS CRUCES SUN NEWS	FALSE	other_paper	0.0364898111908103	0.052097731690429	0.376899603814101	0.00385880563152825	0.00538069584377982	0.149803482877014	0.0156666538810578	0.35980321507128	3	0.376899603814101
1010	St. Petersburg Times	Newspaper	LIFETIMES	Florida	September 22, 2010	2010	9	105	The August LifeTimes cover story featured an int	1	1	1	1	1	ST PETERSBURG TIMES	FALSE	other_paper	0.0234313765583462	0.123782391912703	0.567927914774829	0.00272129220783539	0.00479492393763951	0.0230597312224126	0.010490272647051	0.243792096739184	3	0.567927914774829
1011	The Oklahoman	Newspaper		Oklahoma City, OK	October 17, 2010	2010	10	106	Howard Hendrick, director of the state Departme	1	1	1	1	1	OKLAHOMAN	FALSE	other_paper	0.111304835898524	0.571376745089251	0.00839963995481626	0.0155797228990656	0.107470626329456	0.00773912232255221	0.0086832994442637	0.169446008062071	2	0.571376745089251
1012	USA TODAY	SNAPSHOT	NEWS	NA	January 23, 2003	2003	1	181	Number of U.S. households participating in the Fo	1	1	1	1	1	USA TODAY	TRUE	major_paper	0.315529849281756	0.249563689946052	0.0811965181622699	0.094867864175773	0.122106246434269	0.0461845652735883	0.0301700321394667	0.0603812345868254	1	0.315529849281756
1013	St. Petersburg Times	Newspaper	POLITIFACT: FLORIDA LENGTH: 1402 words "There's more than 100,000 people working at the Department of Agriculture. That's 1 employee for every 30 farmers." George LeMieux on Friday, June 4th, 2010 in a meeting with the St. Petersburg Times editorial board. * * * THE RULING: Half-True U.S. Sen. George LeMieux's crusade against the national debt has become the hallmark of his short stint in Congres…	Florida	June 8, 2010	2010	6	102	"There's more than 100,000 people working at th	1	0	1	1	1	ST PETERSBURG TIMES	FALSE	other_paper	0.12723092546087	0.30557071715608	0.0151879579210723	0.121258742584833	0.00611396892136975	0.289104625624325	0.0976185649544601	0.0379144973769895	2	0.30557071715608
1014	Pittsburgh Post-Gazette	Newspaper		Pennsylvania	July 20, 2010	2010	7	103	As the U.S. Senate today considers whether to re	1	0	1	1	1	PITTSBURGH POST GAZETTE	FALSE	other_paper	0.0354045407358418	0.47324046385027	0.00577605343147761	0.316607204731236	0.00556867691182423	0.0163919240452938	0.111252372686283	0.0357587636077741	2	0.47324046385027
1015	The Atlanta Journal-Constitution	Newspapers		NA	April 8, 2010	2010	4	100	The number of Georgians receiving Medicaid and	1	1	1	1	1	ATLANTA JOURNAL CONSTITUTION	FALSE	other_paper	0.169882555692444	0.588795393145608	0.00437485925359765	0.117932124537421	0.0118599920635698	0.01517970054982	0.00706900623265442	0.0849063685248848	2	0.588795393145608
1016	Wisconsin State Journal	Newspaper		Madison, Wisconsin	August 22, 2010	2010	8	104	Ignorant politicians bow to special interests H	1	0	1	1	1	WISCONSIN STATE JOURNAL	FALSE	other_paper	0.0915491662878939	0.0806020971800762	0.055772351912735	0.409161386378018	0.0124699244087591	0.0111980187733071	0.323364810474389	0.0158822445848212	4	0.409161386378018
1017	Duluth News-Tribune	Newspaper	NA	Minnesota	October 3, 2010	2010	10	106	Oct. 03--Kobreina Carlson doesn't know how she a	1	1	1	1	1	DULUTH NEWS TRIBUNE	FALSE	other_paper	0.0386176386295868	0.611407329378831	0.0460353276226877	0.00989609292868021	0.0112465348616966	0.0241191177673209	0.0110774486701411	0.247600510141056	2	0.611407329378831
1018	St. Paul Pioneer Press	Newspaper	NA	Minnesota	October 9, 2010	2010	10	106	DULUTH, Minn. Kobreina Carlson doesn't know how	1	1	1	1	1	ST PAUL PIONEER PRESS	FALSE	other_paper	0.0305014537195702	0.633007103363393	0.0206467867973861	0.0119809607732794	0.00536988661872335	0.0249790213644596	0.0166482925156685	0.25686649484752	2	0.633007103363393
1019	USA TODAY	NEWSPAPER		NA	December 22, 2010	2010	12	108	The number of Americans needing help to put food	1	0	1	1	1	USA TODAY	TRUE	major_paper	0.00776935796055474	0.796463745946176	0.0198620654600496	0.039882474670907	0.00553280283665722	0.0178399405874133	0.0209244055605344	0.0917252069777071	2	0.796463745946176
1020	The New York Times	Series		NA	January 3, 2010	2010	1	97	DATELINE: CAPE CORAL, Fla. After an improbabl	1	0	1	1	1	NEW YORK TIMES	TRUE	major_paper	0.013434594385102	0.478959887377689	0.00363356474855709	0.0442565625098747	0.0232248420004459	0.033847443037108	0.0394735385134425	0.363169567427781	2	0.478959887377689
1021	The Daily Republic	Newspaper	NA	Mitchell, South Dakota	February 6, 2010	2010	2	98	Feb. 6--More South Dakotans are taking advantage	1	0	1	1	1	DAILY REPUBLIC	FALSE	other_paper	0.0385589824846966	0.63492148302497	0.0497761145004632	0.0601723665621363	0.00457037524068354	0.112474558495496	0.0474576363255777	0.0520684833659768	2	0.63492148302497
1022	Mississippi Business Journal	Opinion	NA	Jackson, MS	November 14, 2010	2010	11	107	Last month, the City of New York and New York st	1	0	1	1	1	MISSISSIPPI BUSINESS JOURNAL	FALSE	other_paper	0.0273801967890379	0.328762519887231	0.034702900189075	0.16906056129873	0.00993713401913556	0.225435099974196	0.116797967244036	0.0879236205985584	2	0.328762519887231
1023	Pittsburgh Post-Gazette	Newspaper	LOCAL	Pennsylvania	January 5, 2010	2010	1	97	SOUTH Fayette County man says girlfriend stabb	1	0	1	1	1	PITTSBURGH POST GAZETTE	FALSE	other_paper	0.0369358110378405	0.0893908989301825	0.0598971980578326	0.00521981698020794	0.535299128594502	0.00782696023836559	0.00705320306369619	0.258376983097373	5	0.535299128594502
1024	Inside Bay Area	Newspaper	NA	California	April 7, 2008	2008	4	124	Struggling with rising prices and a stalled econ	1	0	1	1	1	INSIDE BAY AREA	FALSE	other_paper	0.0295746802407285	0.830681276685465	0.0349101957313578	0.0268709196412558	0.00117118028838409	0.0182303199403239	0.00467727476262061	0.0538841527098649	2	0.830681276685465
1025	Contra Costa Times	Newspaper	LETTERS	California	December 20, 2010	2010	12	108	Feeding kids PRESIDENT BARACK Obama signed the	1	0	1	1	1	CONTRA COSTA TIMES	FALSE	other_paper	0.0201008837750831	0.0646236092734031	0.156541790532022	0.183973927476703	0.00907745327165373	0.0240572217701912	0.472398852050396	0.0692262618505468	7	0.472398852050396
1026	The Bismarck Tribune	Newspaper	OPINION	NA	September 8, 2010	2010	9	105	Just when it seemed Washington might stop its sp	1	0	1	1	1	BISMARCK TRIBUNE	FALSE	other_paper	0.0118735301220099	0.101713463035318	0.00245140348749756	0.495904137886223	0.00586667509983008	0.0751160897874282	0.292413585988672	0.0146611145930216	4	0.495904137886223
1027	Investor's Business Daily	Newspaper	ISSUES & INSIGHTS	NA	October 8, 2010	2010	10	106	Welfare: A record 42 million on food stamps is b	1	1	1	1	1	INVESTOR S BUSINESS DAILY	FALSE	other_paper	0.00575294299448834	0.245454912064034	0.00289000739846104	0.315014921828634	0.00465350977169383	0.0165734142679902	0.320132146558665	0.089528145116034	7	0.320132146558665
1028	The Bismarck Tribune	Newspaper	NEWS	NA	May 20, 2010	2010	5	101	WASHINGTON (AP) - Attention, food stamp recipien	1	1	1	1	1	BISMARCK TRIBUNE	FALSE	other_paper	0.102552795423845	0.423370986328701	0.025179248331075	0.0861576786560803	0.00968767571926901	0.22935631776014	0.0599255907720625	0.063769707008827	2	0.423370986328701
1029	Independent Record	Newspaper	STATE AND REGIONAL NEWS LENGTH: 1073 words Nov. 27--Editor's note: This is the third of a three-day series examining Gov. Brian Schweitzer's proposed budget for the next two years. Year after year, the big kahuna in state spending is human services -- and Gov. Brian Schweitzer's proposed budget makes no exception here, with substantial increases in Medicaid, the state-federal program that pays me…	Helena, Montana	November 27, 2010	2010	11	107	Nov. 27--Editor's note: This is the third of a	1	1	1	1	1	INDEPENDENT RECORD	FALSE	other_paper	0.0642500997118131	0.415388188926593	0.00297348620998214	0.453199815719296	0.00344412064747055	0.0104540835811669	0.0170808321908248	0.0332093730128536	4	0.453199815719296
1030	Contra Costa Times	Newspaper	MY TOWN	California	July 8, 2010	2010	7	103	Food stamp recipients now have more reason to pe	1	1	1	1	1	CONTRA COSTA TIMES	FALSE	other_paper	0.0554618984922765	0.250187319058131	0.116710015652857	0.0191806854348898	0.00314336501373881	0.463801744475486	0.0230530714275503	0.0684619004450701	6	0.463801744475486
1031	The New York Times	Op-Ed	Section A	NA	October 7, 2010	2010	10	106	SINCE its introduction in 1964, America's food s	1	0	1	1	1	NEW YORK TIMES	TRUE	major_paper	0.00817483227554994	0.441155041479388	0.00494375608379089	0.0385668799364113	0.0028201697056815	0.379369613649073	0.0289872910212999	0.0959824158488064	2	0.441155041479388
1032	The Gazette	Business; Column; Brief	BUSINESS	Montreal	May 8, 2010	2010	5	101	DATELINE: WASHINGTON Nearly 40 million America	1	1	1	1	1	GAZETTE	FALSE	other_paper	0.0893700917143702	0.684931734093129	0.0127891082733654	0.0474986906873756	0.00659900822798663	0.0600799055258776	0.0497635741288014	0.0489678873490942	2	0.684931734093129
1033	Brattleboro Reformer	Newspaper	NA	Vermont	December 3, 2010	2010	12	108	Friday December 3, 2010 BRATTLEBORO -- Congress	1	0	1	1	1	BRATTLEBORO REFORMER	FALSE	other_paper	0.00755319956076958	0.331449059495609	0.0307332801857896	0.366830265387854	0.00154901334280349	0.0731593163496612	0.0677870860740735	0.12093877960344	4	0.366830265387854
1034	Chicago Daily Herald	Newspaper	BUSINESS	NA	June 3, 2010	2010	6	102	CUB expands online energy site CHICAGO -- The C	1	0	1	1	1	CHICAGO DAILY HERALD	FALSE	other_paper	0.10725101891367	0.461398105502128	0.0370505185967728	0.128745882201622	0.0416008923208966	0.155836560536775	0.0347759002975913	0.0333411216305442	2	0.461398105502128
1035	The Hawk Eye	Newspaper	STATE AND REGIONAL NEWS LENGTH: 779 words Dec. 03--Congress passed the childhood nutrition bill Thursday, it did much more than ensure kids begin eating healthier. For starters, it's also about increasing access to food, the health care system, education and national security. The legislation, S. 3307, passed its final hurdle Thursday afternoon in the House by a vote of 264-157 and is now headed …	Burlington, Iowa	December 3, 2010	2010	12	108	Dec. 03--Congress passed the childhood nutrition	1	0	1	1	1	HAWK EYE	FALSE	other_paper	0.0156293776675705	0.399826738436949	0.0438740613225745	0.2310104638324	0.00220251366577316	0.124108921235818	0.0757929109654968	0.107555012873419	2	0.399826738436949
1036	The Oklahoman	Newspaper	NEWS METRO/STATE NORTH	Oklahoma City, OK	October 16, 2010	2010	10	106	State Department of Human Services agents used a	1	0	1	1	1	OKLAHOMAN	FALSE	other_paper	0.0650541178892482	0.0151006993312164	0.104825890268549	0.00455903791120965	0.621406762870811	0.0741640699307229	0.00562864103028252	0.10926078076796	5	0.621406762870811
1037	Mississippi Business Journal	General news	NA	Jackson, MS	December 16, 2010	2010	12	108	The myth that a single type of person uses food	1	1	1	1	1	MISSISSIPPI BUSINESS JOURNAL	FALSE	other_paper	0.0498563256917575	0.430459118759579	0.0147280978864895	0.0193192344251264	0.00232644534970407	0.413392542463473	0.0422841718248748	0.0276340635989951	2	0.430459118759579
1038	The Oklahoman	Newspaper		Oklahoma City, OK	September 30, 2010	2010	9	105	AN Associated Press report this week about new U	1	1	1	1	1	OKLAHOMAN	FALSE	other_paper	0.0247025663779606	0.629481606905687	0.00983268003866434	0.0192141575582792	0.0326917478635078	0.0400608875025519	0.130389901975202	0.113626451778147	2	0.629481606905687
1039	St. Louis Post-Dispatch	BRIEF	NEWS	Missouri	October 8, 2010	2010	10	106	DATELINE: 0 Inmate voting ban is upheld A fed	1	0	1	1	1	ST LOUIS POST DISPATCH	TRUE	major_paper	0.0195814571835079	0.0354347370153636	0.0304554102168798	0.108075226596991	0.48808739579164	0.0867886304949748	0.192783338652264	0.0387938040483785	5	0.48808739579164
1040	Monterey County Herald	Newspaper	NA	California	June 28, 2010	2010	6	102	California is poor these days, but not so poor t	1	0	1	1	1	MONTEREY COUNTY HERALD	FALSE	other_paper	0.0954295485557053	0.536760568579749	0.00746037683629618	0.220539221149414	0.014047191795941	0.0239806196282037	0.0564448300288258	0.0453376434258648	2	0.536760568579749
1041	The Sedalia Democrat	Newspaper	NA	Sedalia, Missouri	June 10, 2010	2010	6	102	Jun. 10--Hungry families in Missouri are not see	1	0	1	1	1	SEDALIA DEMOCRAT	FALSE	other_paper	0.249832366263032	0.57353700899522	0.0147221066633643	0.0427340344414281	0.00752101632951132	0.0272798384751306	0.0100439585310283	0.0743296703012852	2	0.57353700899522
1042	Mail Tribune	Newspaper	NA	Medford, Oregon	April 15, 2010	2010	4	100	Apr. 15--The recession may have peaked, but more	1	1	1	1	1	MAIL TRIBUNE	FALSE	other_paper	0.056874103513691	0.851410253963476	0.0554566948513663	0.00638423466025166	0.00253215083624322	0.00597150087254731	0.000884540529932958	0.0204865207724912	2	0.851410253963476
1043	The Chapel Hill News	Newspaper	NA	North Carolina	April 21, 2010	2010	4	100	Apr. 21--CARRBORO -- You can get crinkly kale, v	1	1	1	1	1	CHAPEL HILL NEWS	FALSE	other_paper	0.0617191180940676	0.264112948557728	0.132454280407456	0.0179900266581871	0.00204038287556724	0.306295670677156	0.0122169230754336	0.203170649654405	6	0.306295670677156
1044	St. Petersburg Times	Newspaper	HERNANDO TIMES	Florida	May 27, 2010	2010	5	101	COUNTYWIDE The Hernando County Sheriff's Office	1	0	1	1	1	ST PETERSBURG TIMES	FALSE	other_paper	0.0542715651223797	0.0204899523081047	0.80411721492045	0.00328388558007392	0.0565993554149712	0.00921675744627873	0.00594097977319582	0.0460802894345463	3	0.80411721492045
1045	The Salem News	Newspaper	NA	Beverly, Massachusetts	August 26, 2010	2010	8	104	Aug. 26--SALEM -- The organizers of the Salem Fa	1	1	1	1	1	SALEM NEWS	FALSE	other_paper	0.102675783585004	0.155987040562726	0.215335493803365	0.00470073230653287	0.00840184665107678	0.298200901724701	0.00336960796286012	0.211328593403734	6	0.298200901724701
1046	The Bismarck Tribune	Newspaper	DAKOTA WIRE	NA	February 12, 2010	2010	2	98	Officials say the number of needy North Dakotans	1	1	1	1	1	BISMARCK TRIBUNE	FALSE	other_paper	0.01624665742955	0.647090730203957	0.00607380860068946	0.106857811125126	0.00247696185615754	0.181694374429897	0.0184866435360372	0.0210730128185855	2	0.647090730203957
1047	St. Louis Post-Dispatch	EDITORIAL	EDITORIAL	Missouri	November 18, 2010	2010	11	107	DATELINE: 0 The U.S. Department of Agriculture	1	0	1	1	1	ST LOUIS POST DISPATCH	TRUE	major_paper	0.0119002360689942	0.592133192376749	0.00960954027043404	0.272586001909952	0.00311973144136776	0.0756834635529012	0.0208164455960994	0.0141513887835025	2	0.592133192376749
1048	Right Vision News	Newspaper	NA	NA	August 5, 2010	2010	8	104	DATELINE: CHICAGO CHICAGO, Aug. 05 -- The Stat	1	1	1	1	1	RIGHT VISION NEWS	FALSE	other_paper	0.312242035969811	0.466446295501545	0.033711881853172	0.0215419285777974	0.00433437270136876	0.122551873193277	0.0281243783689382	0.0110472338340907	2	0.466446295501545
1049	The Berkshire Eagle	Newspaper	NA	Pittsfield, Massachusetts	August 19, 2010	2010	8	104	Thursday August 19, 2010 BOSTON (AP) -- Several	1	0	1	1	1	BERKSHIRE EAGLE	FALSE	other_paper	0.0268713321666044	0.491520575023505	0.0928906551893857	0.0497472036338688	0.00216774179785952	0.284145838620815	0.0256646102680874	0.0269920432998741	2	0.491520575023505
1050	Portland Press Herald	Newspaper		Maine	October 2, 2010	2010	10	106	DATELINE: AUGUSTA The federal Department of Ag	1	0	1	1	1	PORTLAND PRESS HERALD	FALSE	other_paper	0.153371204209207	0.356174137587278	0.0222690841669049	0.136776359198927	0.0608565322738941	0.175237222806647	0.0147707472054235	0.0805447125517187	2	0.356174137587278
1051	Star Tribune	Newspaper		Minneapolis, MN	May 26, 2010	2010	5	101	It's a bustling morning at Woodbury Lutheran Ch	1	0	1	1	1	STAR TRIBUNE	FALSE	other_paper	0.0829122512644688	0.475269022890292	0.0665410312500989	0.0587348130138925	0.00561390531568016	0.0309526449748431	0.0423290651276848	0.237647266163039	2	0.475269022890292
1052	Charleston Gazette	Newspaper	NEWS	West Virginia	November 9, 2010	2010	11	107	One in five West Virginians is receiving food st	1	1	1	1	1	CHARLESTON GAZETTE	FALSE	other_paper	0.0370705010434424	0.797646835690337	0.00759160642042239	0.113514326591927	0.00194591615152268	0.0148075311338659	0.0136704923849345	0.0137527905835481	2	0.797646835690337
1053	Business World	Newspaper	NA	Digest	January 13, 2010	2010	1	97	HIGHLIGHT: Some 37.9 million people -- one in e	1	0	1	1	1	BUSINESS WORLD	FALSE	other_paper	0.018228553459283	0.739346607228879	0.0100600814662678	0.0702495296068278	0.0167078431759056	0.0795432191533615	0.0336048836681298	0.0322592822413455	2	0.739346607228879
1054	Mail Tribune	Newspaper	NA	Medford, Oregon	April 28, 2010	2010	4	100	Apr. 28--How well can a family of four eat on ju	1	0	1	1	1	MAIL TRIBUNE	FALSE	other_paper	0.0097894744387296	0.351173833583157	0.0766687876878207	0.0777896436394889	0.00474233905389283	0.225758387820385	0.0881320585868625	0.165945475189664	2	0.351173833583157
1055	Charleston Daily Mail	Newspaper	NEWS	West Virginia	June 3, 2010	2010	6	102	WASHINGTON - The number of Americans receiving f	1	0	1	1	1	CHARLESTON DAILY MAIL	FALSE	other_paper	0.0227309711043512	0.817399874494655	0.00986724326498352	0.0666890090554058	0.00211226226076905	0.0558883017876784	0.00968490241501263	0.015627435617144	2	0.817399874494655
1056	Bangor Daily News	Newspaper		Maine	December 4, 2010	2010	12	108	The Obama administration has agreed to extend in	1	0	1	1	1	BANGOR DAILY NEWS	FALSE	other_paper	0.0347079647706211	0.54143277350157	0.0237721772828451	0.244345032191752	0.00698635356352524	0.0546238701664066	0.0551002801754247	0.0390315483478554	2	0.54143277350157
1057	Pittsburgh Tribune Review	Newspaper	NA	NA	December 12, 2010	2010	12	108	Colleges and universities -- whose tuition hikes	1	0	1	1	1	PITTSBURGH TRIBUNE REVIEW	FALSE	other_paper	0.0383942926221776	0.614508128368042	0.00951381068130492	0.0946746010383102	0.0231251009254525	0.039213233950271	0.136243085018246	0.0443277473961954	2	0.614508128368042
1058	Right Vision News	Newspaper	NA	NA	September 2, 2010	2010	9	105	DATELINE: Karachi Karachi, Sept. 02 -- The U.S	1	0	1	1	1	RIGHT VISION NEWS	FALSE	other_paper	0.162561019599898	0.24384611518907	0.00142753688607641	0.548815205620189	0.00190308208256259	0.0261902464277659	0.014117555289774	0.00113923890466374	4	0.548815205620189
1059	Daily News	Newspaper	NEWS	New York	October 18, 2010	2010	10	106	A LOCAL CONGRESSMAN wants food stamp recipients	1	0	1	1	1	DAILY NEWS	FALSE	other_paper	0.0149738216740963	0.27111881711838	0.0139429922797628	0.32098243738004	0.00596785841805332	0.248005308885729	0.0395789025010812	0.085429861742857	4	0.32098243738004
1060	San Bernardino Sun	Newspaper	NA	California	January 18, 2010	2010	1	97	San Bernardino County spent nearly $64 million	1	0	1	1	1	SAN BERNARDINO SUN	FALSE	other_paper	0.0134959935127157	0.617775455503917	0.00322173198936563	0.0834361569844189	0.0156135746910273	0.0032774699239383	0.235976664714589	0.027202952680029	2	0.617775455503917
1061	Intelligencer Journal/New Era	Newspaper	A	Lancaster, Pennsylvania	July 17, 2010	2010	7	103	DATELINE: Lancaster, PA Staff Writer Citizens	1	0	1	1	1	INTELLIGENCER JOURNAL NEW ERA	FALSE	other_paper	0.241151360011043	0.362145610859984	0.141654905244919	0.0160322447550625	0.0388024149419992	0.0220433943445347	0.0219927603245206	0.156177309517938	2	0.362145610859984
1062	The Salt Lake Tribune	Newspaper	NEWS	NA	July 11, 2010	2010	7	103	At the beginning of July, more than 2,000 famili	1	0	1	1	1	SALT LAKE TRIBUNE	FALSE	other_paper	0.0723330422681931	0.656197280471977	0.014326759636139	0.0213016014303626	0.0227192126721496	0.0298795494085463	0.111398154665031	0.0718443994476008	2	0.656197280471977
1063	Pittsburgh Post-Gazette	Newspaper	NATIONAL	Pennsylvania	June 3, 2010	2010	6	102	WASHINGTON -- The number of Americans receiving	1	0	1	1	1	PITTSBURGH POST GAZETTE	FALSE	other_paper	0.0177195801355999	0.374666237915585	0.0427471231235539	0.0456661452325019	0.281936826880828	0.0352630041064821	0.0785836699273579	0.123417412678091	2	0.374666237915585
1064	Charleston Daily Mail	Newspaper		West Virginia	November 8, 2010	2010	11	107	The number of West Virginians receiving food sta	1	1	1	1	1	CHARLESTON DAILY MAIL	FALSE	other_paper	0.0371293640812732	0.642891008785207	0.00772076607292367	0.128653773561461	0.00351748611379627	0.116946062900327	0.0274730903567485	0.0356684481282632	2	0.642891008785207
1065	Bangor Daily News	Letter	NA	Maine	August 18, 2010	2010	8	104	Once again our elected officials have cut the mo	1	0	1	1	1	BANGOR DAILY NEWS	FALSE	other_paper	0.0358812141691476	0.321711200872249	0.0282736388843202	0.134172915990702	0.0487287761196035	0.0159959037833728	0.183688762737663	0.231547587442941	2	0.321711200872249
1066	The Taos News	Newspaper	VECINOS/PEOPLE	New Mexico	November 18, 2010	2010	11	107	Land association and acequia anuncios CAñóN M	1	1	1	1	1	TAOS NEWS	FALSE	other_paper	0.153962897672507	0.0479482132228157	0.713969701516018	0.00583221946591225	0.00935324742902091	0.0392260448411561	0.00923526006646734	0.0204724157861022	3	0.713969701516018
1067	The Times and Democrat	Newspaper	NA	Orangeburg, South Carolina	March 3, 2010	2010	3	99	Mar. 3--BAMBERG, S.C. -- Bamberg County Council	1	0	1	1	1	TIMES AND DEMOCRAT	FALSE	other_paper	0.221983716042633	0.114429652467966	0.263066684540949	0.1540771366316	0.0066867162154753	0.0203525000761703	0.0107365046890398	0.208667089336166	3	0.263066684540949
1068	Deseret Morning News	Newspaper	NA	Salt Lake City	May 15, 2010	2010	5	101	SALT LAKE CITY ? The state's most comprehensive	1	0	1	1	1	DESERET MORNING NEWS	FALSE	other_paper	0.0363941354851698	0.769113647933265	0.0380089026850458	0.00972876376328512	0.00773962323348102	0.0547137779783085	0.0464166039987285	0.0378845449227163	2	0.769113647933265
1069	The New York Times	Newspaper		NA	October 8, 2010	2010	10	106	Mayor Michael R. Bloomberg may face legal and po	1	0	1	1	1	NEW YORK TIMES	TRUE	major_paper	0.0499140589439563	0.3637054277745	0.0148730129839311	0.115126129861132	0.0385005584940038	0.304572449520558	0.0865803344875127	0.026728027934406	2	0.3637054277745
1070	Whittier Daily News	Newspaper	NA	California	February 7, 2010	2010	2	98	The Doll Workshop class at the Uptown Senior Cen	1	0	1	1	1	WHITTIER DAILY NEWS	FALSE	other_paper	0.0606036627030769	0.00911874188247711	0.833415018722801	0.00127981194305297	0.0545560000908817	0.0044941647594791	0.00313593777210836	0.0333966621261225	3	0.833415018722801
1071	Deming Headlight	Newspaper	OPINION LENGTH: 333 words Those who say that Republican Congress critters are just a gaggle of naysaying boneheads with no economic plan of their own haven't been listening to Rep. John Linder (R-GA). This Georgia right-winger is irked that America's food-stamp program will grow to more than $60 billion this year. "This is craziness," Linder barked to a New York Times reporter. "We're at risk of …	New Mexico	February 22, 2010	2010	2	98	Those who say that Republican Congress critters	1	0	1	1	1	DEMING HEADLIGHT	FALSE	other_paper	0.00757874554582659	0.240351293123591	0.00391832480332096	0.241297905376389	0.00234593618929156	0.0153202943227833	0.420477549521731	0.0687099511170662	7	0.420477549521731
1072	DNA	Newspaper	NA	NA	December 18, 2010	2010	12	108	History says that the concept of supplementary n	1	0	1	1	1	DNA	FALSE	other_paper	0.0629780180585399	0.336827345668362	0.0124138871560942	0.0296897339292576	0.00365278402219564	0.23027126147795	0.297280205317817	0.0268867643697839	2	0.336827345668362
1073	The New York Times	Editorial	Section WK	NA	October 17, 2010	2010	10	106	Jobless and hungry, Anthony Jedvabny stood in a	1	0	1	1	1	NEW YORK TIMES	TRUE	major_paper	0.0103766094922053	0.249166081389983	0.0164053853561032	0.213692383064167	0.00559085576648528	0.0398762522694392	0.296648567132789	0.168243865528827	7	0.296648567132789
1074	Lincoln Journal Star	Newspaper		Nebraska	July 2, 2010	2010	7	103	Nebraska has done a good job of denying food sta	1	0	1	1	1	LINCOLN JOURNAL STAR	FALSE	other_paper	0.220414438232462	0.672469610684749	0.0115389837091846	0.0365463199945479	0.0146352456787847	0.0124111309794015	0.0111636385161919	0.0208206322046786	2	0.672469610684749
1075	The Harrodsburg Herald	Obituary	NA	Kentucky	April 15, 2010	2010	4	100	Mary Hawkins Shelburne, 92, of Lawrenceburg, die	1	0	1	1	1	HARRODSBURG HERALD	FALSE	other_paper	0.00870237853533948	0.0102320259294061	0.651771652371341	0.00115156209455354	0.040222402274635	0.00826814211205669	0.00431056320802443	0.275341273474644	3	0.651771652371341
1076	Bangor Daily News	Letter	NA	Maine	August 6, 2010	2010	8	104	I am writing in support of the Aug. 2 letter by R	1	0	1	1	1	BANGOR DAILY NEWS	FALSE	other_paper	0.0229174990379079	0.0782167856568854	0.0559911332268059	0.103847081027251	0.0297205629071663	0.0812005120396608	0.430855367380546	0.197251058723777	7	0.430855367380546
1077	The Pantagraph	Newspaper		Bloomington, Illinois	December 02, 2010	2010	12	108	BLOOMINGTON - As many as 5,000 McLean County res	1	1	1	1	1	PANTAGRAPH	FALSE	other_paper	0.0988440308632016	0.716168020567144	0.0223730367262407	0.0485313181421136	0.00313947066328127	0.0603768584739495	0.0109219618001875	0.0396453027638817	2	0.716168020567144
1078	North Adams Transcript	Newspaper	NA	Massachusetts	April 19, 2010	2010	4	100	Apr. 19--NORTH ADAMS -- When the farmers' market	1	1	1	1	1	NORTH ADAMS TRANSCRIPT	FALSE	other_paper	0.117557635096752	0.301502104395141	0.129127369021591	0.0116034174471261	0.00248384817429753	0.329861959876162	0.00654255767869184	0.101321108310239	6	0.329861959876162
1079	The Daily Item	Newspaper	STATE AND REGIONAL NEWS LENGTH: 446 words Nov. 24--SUNBURY -- Cathy Teisher will be preparing a Thanksgiving meal for 25 people at Haven Ministry Thursday. Teisher, executive director of the Sunbury shelter, said she has enough food to serve residents and 11 other families who would otherwise not be able to afford a holiday meal. "But we always need more. When we have more, we can give more," she…	Sunbury, Pennsylvania	November 24, 2010	2010	11	107	Nov. 24--SUNBURY -- Cathy Teisher will be prepar	1	0	1	1	1	DAILY ITEM	FALSE	other_paper	0.0128986826790464	0.499981855265894	0.254345888098421	0.00355859848915697	0.00204763714570075	0.0537734208839006	0.00267244692149356	0.170721470516387	2	0.499981855265894
1080	Bangor Daily News	Correction	NA	Maine	July 29, 2010	2010	7	103	Wednesday's story about the federal Supplemental	1	0	1	1	1	BANGOR DAILY NEWS	FALSE	other_paper	0.138845159387845	0.114512260286528	0.256031325129793	0.107856272527176	0.0698114050540137	0.114773832272141	0.117698105507282	0.0804716398352213	3	0.256031325129793
1081	Telegraph Herald	Newspaper	A	Dubuque, IA	August 27, 2010	2010	8	104	Gov. Chet Culver has announced that federal offi	1	0	1	1	1	TELEGRAPH HERALD	FALSE	other_paper	0.358624928625972	0.240664442405598	0.14627953361901	0.0356360103539824	0.0232790342413819	0.116404301753594	0.0424749308476964	0.0366368181527655	1	0.358624928625972
1082	The New York Times	Newspaper	Section A	NA	December 9, 2010	2010	12	108	Four people, including current and former New Yo	1	0	1	1	1	NEW YORK TIMES	TRUE	major_paper	0.213015004176633	0.274520095970318	0.00515039264924153	0.0133167743999229	0.440562595601803	0.00525922841222009	0.00896788504519382	0.0392080237446673	5	0.440562595601803
1083	The Daily Globe	Newspaper	NA	Worthington, Minnesota	October 27, 2010	2010	10	106	Oct. 27--WORTHINGTON -- Starting Monday, an esti	1	1	1	1	1	DAILY GLOBE	FALSE	other_paper	0.195500564856998	0.602660951483178	0.0250664108906086	0.0106105590899376	0.00293194610958466	0.0242331039560295	0.00289290256383768	0.136103561049826	2	0.602660951483178
1084	The Salt Lake Tribune	Newspaper	NEWS	NA	November 15, 2010	2010	11	107	Utah's food stamp caseload appears to have plate	1	0	1	1	1	SALT LAKE TRIBUNE	FALSE	other_paper	0.038223223879289	0.810559849430214	0.00776882343945697	0.063928532790621	0.00587633131303946	0.0418305470440547	0.0112448645761735	0.0205678275271512	2	0.810559849430214
1085	The West Australian	Newspaper	MAI	Perth	February 13, 2010	2010	2	98	More Americans are going hungry in hard times	1	0	1	1	1	WEST AUSTRALIAN	FALSE	other_paper	0.0088882907428651	0.791577646151624	0.0119212217528188	0.0234799783862253	0.00440924181242641	0.0103354200123028	0.0991940249241757	0.0501941762175614	2	0.791577646151624
1086	Pittsburgh Post-Gazette	Newspaper		Pennsylvania	March 9, 2010	2010	3	99	American voters are fired up at the misguided ch	1	1	1	1	1	PITTSBURGH POST GAZETTE	FALSE	other_paper	0.0074825433745553	0.235866763331197	0.00367731025203579	0.367055726623142	0.00421742418523073	0.00931156938253984	0.222385106476555	0.150003556374744	4	0.367055726623142
1087	Right Vision News	Newspaper	NA	NA	July 20, 2010	2010	7	103	DATELINE: CHICAGO CHICAGO, July 20 -- The Stat	1	1	1	1	1	RIGHT VISION NEWS	FALSE	other_paper	0.148312265670239	0.115272411130966	0.0749157227834669	0.108989397196837	0.0136654614706898	0.479056397711638	0.0490139806972314	0.010774363338931	6	0.479056397711638
1088	Lincoln Journal Star	Newspaper		Nebraska	April 5, 2010	2010	4	100	Clifford Morris Hardin, secretary of agriculture	1	0	1	1	1	LINCOLN JOURNAL STAR	FALSE	other_paper	0.0148760094277035	0.0641961171324985	0.345501341296381	0.112838415802956	0.0117216832859098	0.0481884895696163	0.288121289164904	0.114556654320031	3	0.345501341296381
1089	The Daily Globe	Newspaper	NA	Worthington, Minnesota	August 27, 2010	2010	8	104	Aug. 27--DES MOINES, Iowa -- The deadline is Mon	1	0	1	1	1	DAILY GLOBE	FALSE	other_paper	0.361260777031791	0.161289091681487	0.284221561848715	0.016884881272652	0.0149731783808128	0.0919078225320069	0.0154090770132425	0.0540536102392926	1	0.361260777031791
1090	Appeal-Democrat	Newspaper	NA	Marysville, California	November 18, 2010	2010	11	107	Nov. 18--An advocacy group's report shows Yuba C	1	0	1	1	1	APPEAL DEMOCRAT	FALSE	other_paper	0.14750973664131	0.694719305959817	0.0272089141862993	0.0421743042443644	0.00887217890063259	0.0111098303953676	0.0103001636286316	0.0581055660435779	2	0.694719305959817
1091	Spirit of Jefferson Farmer's Advocate	Health	NA	Charles Town, West Virginia	April 28, 2010	2010	4	100	CHARLES TOWN -- Using food stamps have become wi	1	1	1	1	1	SPIRIT OF JEFFERSON FARMER S ADVOCATE	FALSE	other_paper	0.186038940018282	0.627290643771712	0.0140304176266132	0.0192071917371048	0.00365660962624449	0.115618263471014	0.00638368297859914	0.02777425077043	2	0.627290643771712
1092	The Day	Newspaper	NA	New London, Connecticut	October 11, 2010	2010	10	106	Oct. 11--The government spends billions of dolla	1	0	1	1	1	DAY	FALSE	other_paper	0.0583879543031021	0.236656213694872	0.0438373067467912	0.0653604279692273	0.0289106361716429	0.350537248155508	0.0903233633036553	0.125986849655201	6	0.350537248155508
[truncated: 57,686 more rows]
